# Supplementary material for: Impact of constitutional copy number variants on biological pathway evolution
Source: BMC Evol Biol. 2013 Jan 23;13:19. doi: 10.1186/1471-2148-13-19 (PMC3563492; doi:10.1186/1471-2148-13-19)
Supplement: Additional file 2 — Table S1. Size-dependent enrichment analysis results for all the pathways considered in the study. [file 1471-2148-13-19-S2.xls]

## Sheet: Legend
Supplementary Table 1	Pathway enrichment-depletion analysis
Tablke columns:
Pathway.Name	Pathway name
DB	Source database
Pathway.Id	Pathway ID in the source database
Link	Link to the pathway picture in the source database
Nu.Genes.CNV.Pathway	Nu of genes from the pathway that overlap with CNVs
Nu.Genes.Pathway	Total nu of genes in the pathway
Proportion	Normalized Value
Size-dependent.Pvalue	P-value of the size-dependent enrichment test
Enrichment.pval	P-value of the hypergeometrci test for enrichment
Enrichment.fdr	FDR-corrected Enrichment.pval
Depletion.pval	P-value of the hypergeometrci test for depletion
Depletion.fdr	FDR-corrected Depletion.pval
PositiveSel	CNV-gene pairs that have Fst>=0.1
Genes.CNVs	List of genes that overlap with CNVs
Genes.Pathway	List of genes that constitute the pathway
Rows highlighted in magenta correspond to significant enrichment
Rows highlighted in blue correspond to significant depletion
Rows highlighted in light blue correspond to the cases with no single gene overlapping with CNVs,
	correspond to the extreme case of significant depeletion

## Sheet: Supplementary Table 1
Pathway.Name	DB	Pathway.ID	Link	Nu.Genes.CNV.Pathway	Nu.Genes.Pathway	Proportion	Size-dependent.Pvalue	Enrichment.pval	Enrichment.fdr	Depletion.pval	Depletion.fdr	PositiveSel	Genes.CNVs	Genes.Pathway
Activation of cAMP-dependent protein kinase, PKA	BIOCARTA	h_gsPathway	http://cgap.nci.nih.gov/Pathways/BioCarta/h_gsPathway	2	3	0.67	0	0.00353964	0.0170204	0.99646	1		PRKACA,ADCY1	PRKACA,PRKAR1A,ADCY1
Antigen processing and presentation	KEGG	hsa04612	http://cgap.nci.nih.gov/Pathways/Kegg/hsa04612	29	79	0.37	0	6.83216e-07	2.4853e-05	0.999999	1		KIR2DL4,KLRC2,HLA-F,KIR2DS4,HLA-DQB1,HLA-DRA,HLA-A,HLA-DOB,KIR3DL1,HSP90AA1,HLA-DQB2,TAP2,NFYB,KLRC4,HLA-B,HLA-C,HLA-DPB1,CD8B,HLA-DQA1,HLA-DPA1,KIR3DL3,HLA-DRB1,KLRC3,TAPBP,KIR2DL1,CD8A,HLA-DQA2,KLRC1,HLA-G	HSP90AB1,HLA-A,IFNA4,CANX,IFNA5,HSPA5,NFYC,IFNA17,KIR2DL1,LGMN,CD8A,CIITA,KIR2DL4,HLA-F,KIR2DS4,KIR2DL5A,IFNA14,KIR3DL1,HSPA8,NFYB,KLRC4,HLA-C,PDIA3,HLA-DPB1,IFNA21,HLA-DQA1,CTSL1,LTA,TAPBP,KLRD1,CTSB,CTSS,HSPA1L,KIR2DL2,IFNA16,IFNA10,IFI30,B2M,CD74,HLA-DQB1,HLA-DRA,HLA-DMA,RFX5,HLA-DQB2,PSME2,TAP2,PSME1,IFNA1,NFYA,HLA-DPA1,IFNA6,HLA-DRB1,KIR3DL3,HLA-DRB4,KLRC3,CD4,HSPA9,IFNA13,IFNA8,HLA-DQA2,KLR…
B Cell Receptor Complex	BIOCARTA	h_bcrmolecule	http://cgap.nci.nih.gov/Pathways/BioCarta/h_bcrmolecule	1	2	0.5	0	0.0232319	0.0596638	0.976768	1		CD79B	CD79A,CD79B
Carbazole degradation	KEGG	hsa00629	http://cgap.nci.nih.gov/Pathways/Kegg/hsa00629	1	1	1	0	0	0	1	1		ALOXE3	ALOXE3
Fluorene degradation	KEGG	hsa00628	http://cgap.nci.nih.gov/Pathways/Kegg/hsa00628	1	2	0.5	0	0.0232319	0.0596638	0.976768	1		ALOXE3	ECH1,ALOXE3
Inositol metabolism	KEGG	hsa00031	http://cgap.nci.nih.gov/Pathways/Kegg/hsa00031	1	2	0.5	0	0.0232319	0.0596638	0.976768	1		ALDH6A1	TPI1,ALDH6A1
Keratinocyte Differentiation	BIOCARTA	h_keratinocytePathway	http://cgap.nci.nih.gov/Pathways/BioCarta/h_keratinocytePathway	16	18	0.89	0	1.92953e-13	2.90716e-11	1	1	CNVR3395.1-EGFR: 0.12(CEU|YRI),CNVR3865.1-IKBKB,POLB: 0.53(CEU|YRI),CNVR3865.1-IKBKB,POLB: 0.57(YRI|CHB),	JUN,RAF1,ETS1,MAP3K1,PRKCA,HRAS,EGFR,NFKB1,PRKCB,IKBKB,EGF,RIPK1,MAP2K4,SP1,DAXX,PRKCG	PPP3CA,NFATC3,GNAQ,CALM3,CDKN1A,PLCG1,PRKCA,NFATC1,PPP3CC,NFATC2,CALM2,PRKCB,SP3,NFATC4,PPP3CB,CALM1,SP1,MARCKS
Metabolism of xenobiotics by cytochrome P450	KEGG	hsa00980	http://cgap.nci.nih.gov/Pathways/Kegg/hsa00980	22	60	0.37	0	1.10967e-05	0.000218074	0.999989	1	CNVR3506.1-CYP3A43: 0.31(CEU|YRI),CNVR3506.1-CYP3A43: 0.23(YRI|CHB),CNVR388.1-MGST3: 0.13(YRI|CHB),CNVR1953.1-TMPRSS11E,UGT2B17,UGT2B15: 0.16(CEU|CHB),CNVR1953.1-TMPRSS11E,UGT2B17,UGT2B15: 0.28(YRI|CHB),CNVR4600.1-AKR1C4: 0.11(CEU|YRI),	ALDH3A1,CYP2F1,MGST3,AKR1C4,UGT2B11,CYP2E1,GSTT1,GSTM4,ALDH3B2,GSTT2,ALDH1A3,GSTM5,UGT2B10,UGT2A1,GSTM1,CYP2B6,CYP3A43,UGT2B15,CYP2S1,UGT2B17,UGT2B28,GSTM2	CYP1A2,GSTA4,GSTO1,ALDH3A1,MGST1,AKR1C3,CYP2F1,MGST3,GSTM3,MGST2,EPHX1,CYP1B1,UGT2B11,GSTM4,GSTT2,ADH5,ADH7,ADH1C,GSTA5,UGT2B10,UGT2A1,GSTM1,GSTA3,CYP2C19,UGT2B15,CYP2S1,UGT2B17,CYP2C9,UGT2B28,AKR1C1,ADH1B,GSTM2,CYP1A1,CYP2C8,ALDH3B1,ADH4,GSTK1,GSTA1,AKR1C4,GSTA2,CYP3A5,UGT2B7,CYP2E1,GSTT1,ADH6,ALDH3B2,ALDH1A3,GSTM5,AKR1C2,GSTZ1,CYP2B6,CYP3A4,CYP3A43,ADHFE1,UGT2B4,GSTP1,DHDH,ADH1A,CYP2C18,GSTO2
Pentose and glucuronate interconversions	KEGG	hsa00040	http://cgap.nci.nih.gov/Pathways/Kegg/hsa00040	9	14	0.64	0	3.70244e-06	9.84414e-05	0.999996	1	CNVR1953.1-TMPRSS11E,UGT2B17,UGT2B15: 0.16(CEU|CHB),CNVR1953.1-TMPRSS11E,UGT2B17,UGT2B15: 0.28(YRI|CHB),	DCXR,UGT2A1,UGT2B10,UGP2,GUSB,UGT2B15,UGT2B11,UGT2B17,UGT2B28	DCXR,UGT2A1,UGT2B10,UGDH,UGP2,GUSB,UGT2B15,UGT2B4,UGT2B7,UGT2B11,UGT2B17,RPE,AKR1B1,UGT2B28
Peptidoglycan biosynthesis	KEGG	hsa00550	http://cgap.nci.nih.gov/Pathways/Kegg/hsa00550	1	2	0.5	0	0.0232319	0.0596638	0.976768	1		GLUL	PGLYRP2,GLUL
Phospholipase C d1 in phospholipid associated cell signaling	BIOCARTA	h_plcdPathway	http://cgap.nci.nih.gov/Pathways/BioCarta/h_plcdPathway	4	5	0.8	0	8.21049e-05	0.00100301	0.999918	1	CNVR2664.1-ADRA1B: 0.53(CEU|YRI),CNVR2664.1-ADRA1B: 0.67(YRI|CHB),	PRKCA,PRKCB,ADRA1B,TGM2	PRKCA,PRKCB,PLCD1,ADRA1B,TGM2
The role of FYVE-finger proteins in vesicle transport	BIOCARTA	h_eea1Pathway	http://cgap.nci.nih.gov/Pathways/BioCarta/h_eea1Pathway	6	7	0.86	0	1.90252e-06	5.37462e-05	0.999998	1	CNVR3395.1-EGFR: 0.12(CEU|YRI),CNVR1708.1-TFRC: 0.37(CEU|CHB),CNVR1708.1-TFRC: 0.47(YRI|CHB),	RAB5A,EEA1,EGF,TFRC,HGS,EGFR	RAB5A,EEA1,TF,EGF,TFRC,HGS,EGFR
Type I diabetes mellitus	KEGG	hsa04940	http://cgap.nci.nih.gov/Pathways/Kegg/hsa04940	17	41	0.41	0	1.10366e-05	0.000218074	0.999989	1		HLA-F,HLA-DQB1,HLA-DRA,GAD2,HLA-A,HLA-DOB,HLA-DQB2,HLA-B,HLA-C,HLA-DPB1,HLA-DQA1,ICA1,HLA-DPA1,HLA-DRB1,PTPRN2,HLA-DQA2,HLA-G	GAD1,PRF1,HSPD1,HLA-DQB1,HLA-DRA,HLA-A,HLA-DMA,HLA-DQB2,PTPRN,IFNG,CD86,HLA-DPA1,HLA-DRB1,IL1A,HLA-DRB4,CD28,FASLG,IL1B,IL12A,HLA-DQA2,HLA-F,CPE,GAD2,CD80,HLA-DOB,HLA-B,HLA-C,GZMB,HLA-DPB1,IL12B,HLA-DQA1,ICA1,HLA-E,LTA,IL2,PTPRN2,HLA-DOA,FAS,HLA-DMB,TNF,HLA-G
Segmentation Clock	BIOCARTA	h_hesPathway	http://cgap.nci.nih.gov/Pathways/BioCarta/h_hesPathway	7	12	0.58	0.001	8.02893e-05	0.00100301	0.99992	1		DVL1,NOTCH2,NOTCH1,RBPJ,GSK3B,HES7,HES1	FZD1,NOTCH1,HEY2,RBPJ,GSK3B,HES7,WNT1,HNF1A,DVL1,NOTCH2,HES1,DLL1
Taurine and hypotaurine metabolism	KEGG	hsa00430	http://cgap.nci.nih.gov/Pathways/Kegg/hsa00430	6	10	0.6	0.004	0.00014888	0.00172548	0.999851	1		GGT5,GGT1,CDO1,GAD2,GGTLC2,GGT3P	GGT5,GAD1,GGT1,CDO1,GAD2,GGT7,BAAT,CSAD,GGTLC2,GGT3P
Glycan structures - degradation	KEGG	hsa01032	http://cgap.nci.nih.gov/Pathways/Kegg/hsa01032	13	30	0.43	0.005	4.57141e-05	0.000666541	0.999954	1		HEXB,MAN2B2,ENGASE,HPSE2,HYAL2,NEU4,FUCA1,ARSB,GBA,GUSB,GALNS,IDUA,HYAL1	MAN2B1,HEXB,FUCA2,ENGASE,HPSE2,IDS,FUCA1,ARSB,AGA,GALNS,IDUA,HPSE,SGSH,NEU1,MAN2B2,MANBA,LCT,HYAL2,NEU4,MAN2C1,GNS,NEU3,GUSB,GBA,GLB1,NEU2,SPAM1,HEXA,NAGLU,HYAL1
The information-processing pathway at the IFN-beta enhancer	BIOCARTA	h_pcafpathway	http://cgap.nci.nih.gov/Pathways/BioCarta/h_pcafpathway	7	13	0.54	0.005	0.000180749	0.00194542	0.999819	1	CNVR2728.1-DUSP22,IRF4: 0.11(YRI|CHB),	NFKB1,IRF2,CREBBP,JUN,IRF5,IRF4,KAT2B	NFKB1,IRF2,CREBBP,JUN,IRF5,IRF3,ATF2,IRF4,KAT2B,RELA,HMGB1,IRF1,IRF7
The Role of Eosinophils in the Chemokine Network of Allergy	BIOCARTA	h_eosinophilsPathway	http://cgap.nci.nih.gov/Pathways/BioCarta/h_eosinophilsPathway	4	8	0.5	0.005	0.00306606	0.0153984	0.996934	1		IL3,HLA-DRA,HLA-DRB1,CSF2	CCL11,IL3,HLA-DRA,CCL5,CCR3,IL5,HLA-DRB1,CSF2
Visual Signal Transduction	BIOCARTA	h_rhodopsinPathway	http://cgap.nci.nih.gov/Pathways/BioCarta/h_rhodopsinPathway	5	10	0.5	0.006	0.00150491	0.00883403	0.998495	1	CNVR8081.1-SLC25A18: 0.14(CEU|CHB),	PDE6A,PDE6G,SAG,PDE6B,SLC25A18	PDE6A,PDE6G,SAG,GUCA1A,PDE6B,RCVRN,SLC25A18,GRK1,RHO,SLC25A22
Urea cycle and metabolism of amino groups	KEGG	hsa00220	http://cgap.nci.nih.gov/Pathways/Kegg/hsa00220	10	26	0.38	0.011	0.000845669	0.0061652	0.999154	1	CNVR4114.1-PYCRL,TSTA3,ZNF623: 0.12(YRI|CHB),CNVR4493.1-ASS1: 0.10(CEU|YRI),	CKB,PYCR1,CKMT1B,SARDH,PYCRL,SRM,ASS1,ODC1,GLUD1,CKMT1A	CKB,ARG2,SMS,CKM,CKMT1B,SARDH,ACY1,CPS1,PYCR2,SRM,ASL,OTC,ASS1,ALDH18A1,ODC1,CKMT2,GLUD2,GLUD1,GAMT,PYCR1,PYCRL,NAGS,OAT,GATM,ARG1,CKMT1A
Gap junction	KEGG	hsa04540	http://cgap.nci.nih.gov/Pathways/Kegg/hsa04540	46	99	0.46	0.012	3.43335e-14	7.75936e-12	1	1	CNVR5301.1-GUCY1A2: 0.18(YRI|CHB),CNVR233.1-PRKACB: 0.19(CEU|YRI),CNVR233.1-PRKACB: 0.31(CEU|CHB),CNVR4052.1-ADCY8: 0.27(CEU|YRI),CNVR4052.1-ADCY8: 0.35(YRI|CHB),CNVR3395.1-EGFR: 0.12(CEU|YRI),	TUBA4B,PDGFC,SOS2,RAF1,GNAS,CSNK1G2,NRAS,PLCB2,CSNK1A1L,NPR1,ADCY8,GUCY1A2,EGFR,TUBA8,PRKCB,ADCY9,EGF,ADCY1,SRC,MAP2K5,PDGFD,TUBB2A,PLCB4,PLCB1,GRM1,ADCY5,GNAQ,ADCY2,TUBA1C,CSNK1D,TJP1,PRKCA,PRKACA,PLCB3,HRAS,GRM5,PRKACB,ITPR3,PDGFRB,PRKG2,PRKG1,GUCY1B3,CSNK1A1,GUCY1A3,PRKCG,ADCY3	MAPK7,CSNK1G2,KRAS,GJD2,PRKCB,ADCY9,TUBB,PDGFRA,ADCY4,GUCY1B2,MAP2K5,TUBB6,PLCB4,PLCB1,MAPK1,GRM1,HTR2A,ADCY2,GNAQ,SOS1,CSNK1D,TJP1,PRKCA,PRKACA,ADCY7,HRAS,GRM5,PRKACB,TUBA4A,PRKACG,PRKG2,PDGFRB,ADRB1,PRKG1,CSNK1G3,PRKY,ADCY6,GUCY1A3,PRKX,NPR2,ITPR1,PRKCG,ADCY3,TUBB1,RP11-631M21.2,TUBA4B,TUBB4,GUCY2D,PDGFC,GNAS,RAF1,SOS2,GUCY2C,PLCB2,NRAS,TUBB3,HTR2C,NPR1,CSNK1A1L,ADCY8,GUCY2F,GUCY1A2,CDC2,LPAR1,…
Ras-Independent pathway in NK cell-mediated cytotoxicity	BIOCARTA	h_nkcellsPathway	http://cgap.nci.nih.gov/Pathways/BioCarta/h_nkcellsPathway	9	20	0.45	0.014	0.000282348	0.00267151	0.999718	1		KLRC2,SYK,VAV1,ITGB1,PIK3R1,HLA-A,KLRC3,KLRC4,KLRC1	KLRC2,SYK,VAV1,IL18,ITGB1,HLA-A,PTPN6,MAPK3,PIK3CA,RAC1,KLRC4,PAK1,LAT,MAP2K1,PIK3R1,KLRC3,KLRD1,B2M,KLRC1,PTK2B
Erythropoietin mediated neuroprotection through NF-kB	BIOCARTA	h_eponfkbPathway	http://cgap.nci.nih.gov/Pathways/BioCarta/h_eponfkbPathway	5	11	0.45	0.021	0.00288443	0.01516	0.997116	1		NFKB1,EPO,JAK2,CDKN1A,EPOR	NFKB1,ARNT,EPO,JAK2,CDKN1A,EPOR,HIF1A,RELA,NFKBIA,GRIN1,SOD2
Hematopoietic cell lineage	KEGG	hsa04640	http://cgap.nci.nih.gov/Pathways/Kegg/hsa04640	25	83	0.3	0.021	0.000171889	0.00194235	0.999828	1	CNVR485.1-CR1: 0.12(YRI|CHB),CNVR1708.1-TFRC: 0.37(CEU|CHB),CNVR1708.1-TFRC: 0.47(YRI|CHB),CNVR485.3-CR1: 0.11(CEU|CHB),CNVR485.3-CR1: 0.14(YRI|CHB),	TPO,IL9R,CSF1R,HLA-DRA,CD1D,ITGA3,FCGR1A,IL3RA,IL4R,IL3,THPO,CD7,CD55,MS4A1,CSF2,CD8B,EPO,TFRC,EPOR,HLA-DRB1,FCER2,CSF2RA,CD1A,CD8A,CR1	TPO,CSF3,CD33,IL7R,CD44,KIT,ITGA3,IL5,ITGAM,THPO,CD7,CD34,ITGA5,CD3E,EPO,CSF1,IL6R,IL4,DNTT,CD8A,IL1R1,CD9,CD22,FCGR1A,CD37,IL4R,CD55,GP1BA,CD36,CD1E,CR2,CD1B,CSF2RA,IL6,ANPEP,CD1A,CD3D,IL7,TNF,IL9R,HLA-DRA,CD2,IL3,MS4A1,ITGA2,MME,TFRC,IL5RA,EPOR,IL1A,HLA-DRB1,HLA-DRB4,ITGB3,CD4,CD38,GP9,IL1B,CR1,GP5,CSF1R,CD1D,ITGA6,CD19,CD1C,IL3RA,IL1R2,FLT3,CD59,IL2RA,CSF2,CD8B,IL11RA,CD5,CD3G,FLT3LG,FCER2,ITG…
Taste transduction	KEGG	hsa04742	http://cgap.nci.nih.gov/Pathways/Kegg/hsa04742	17	53	0.32	0.022	0.000565388	0.00455685	0.999435	1	CNVR233.1-PRKACB: 0.19(CEU|YRI),CNVR233.1-PRKACB: 0.31(CEU|CHB),CNVR4052.1-ADCY8: 0.27(CEU|YRI),CNVR4052.1-ADCY8: 0.35(YRI|CHB),CNVR1072.1-PDE1A: 0.24(CEU|YRI),CNVR1072.1-PDE1A: 0.18(YRI|CHB),	TRPM5,TAS2R46,GNAS,PLCB2,ADCY8,PRKACA,TAS2R43,PRKACB,TAS2R39,ITPR3,ACCN1,PDE1A,TAS2R19,TAS2R20,TAS2R50,TAS2R31,CACNA1B	CACNA1A,TRPM5,TAS2R5,TAS2R41,GRM4,SCNN1A,TAS2R16,GNAS,TAS1R1,PLCB2,GNAT3,KCNB1,ADCY8,TAS2R14,TAS2R39,SCNN1B,ACCN1,TAS2R4,ADCY4,TAS2R20,TAS2R8,TAS2R60,CACNA1B,TAS2R46,TAS1R2,SCNN1G,GNB1,TAS1R3,TAS2R3,PRKACA,GNB3,TAS2R43,PRKACB,ITPR3,TAS2R38,PRKACG,TAS2R45,TAS2R9,TAS2R42,PRKY,PDE1A,GNG3,ADCY6,TAS2R1,TAS2R19,TAS2R7,PRKX,GNG13,TAS2R50,TAS2R13,TAS2R40,TAS2R10,TAS2R31
G-Protein Signaling Through Tubby Proteins	BIOCARTA	h_tubbyPathway	http://cgap.nci.nih.gov/Pathways/BioCarta/h_tubbyPathway	3	5	0.6	0.027	0.0023674	0.0131848	0.997633	1		GNAQ,TUB,PLCB1	HTR2C,GNAQ,TUB,CHRM1,PLCB1
Cyanoamino acid metabolism	KEGG	hsa00460	http://cgap.nci.nih.gov/Pathways/Kegg/hsa00460	5	9	0.56	0.028	0.000691293	0.00520774	0.999309	1		GGT5,GGT1,GGTLC2,GGT3P,GBA	SHMT2,GGT5,GGT1,GBA3,GGT7,GBA,SHMT1,GGTLC2,GGT3P
Atrazine degradation	KEGG	hsa00791	http://cgap.nci.nih.gov/Pathways/Kegg/hsa00791	4	8	0.5	0.031	0.00306606	0.0153984	0.996934	1	CNVR8164.1-APOBEC3A,APOBEC3B: 0.14(CEU|CHB),CNVR8164.1-APOBEC3A,APOBEC3B: 0.22(YRI|CHB),	APOBEC3F,APOBEC1,APOBEC3B,APOBEC3A	APOBEC3G,ADAR,APOBEC3F,APOBEC2,APOBEC1,APOBEC3B,APOBEC3C,APOBEC3A
Antigen Processing and Presentation	BIOCARTA	h_mhcPathway	http://cgap.nci.nih.gov/Pathways/BioCarta/h_mhcPathway	4	11	0.36	0.033	0.0169639	0.0488387	0.983036	1		TAP2,HLA-DRA,HLA-DRB1,HLA-A	PSMB5,PSMB8,HLA-DRA,TAP1,PSMB6,HLA-DRB1,HLA-A,PSMB9,TAP2,B2M,CD74
Cell Communication	KEGG	hsa00531	http://cgap.nci.nih.gov/Pathways/Kegg/hsa00531	8	17	0.47	0.039	0.000332172	0.00300284	0.999668	1		HEXB,HPSE2,HYAL2,ARSB,GUSB,GALNS,IDUA,HYAL1	HEXB,HPSE2,IDS,ARSB,GALNS,IDUA,HPSE,SGSH,LCT,GNS,HYAL2,GUSB,GLB1,SPAM1,NAGLU,HEXA,HYAL1
Cell Communication	KEGG	hsa01430	http://cgap.nci.nih.gov/Pathways/Kegg/hsa01430	37	122	0.3	0.039	7.20358e-06	0.000162801	0.999993	1	CNVR7097.1-KRT33A,KRT33B,KRT34: 0.15(CEU|YRI),CNVR7097.1-KRT33A,KRT33B,KRT34: 0.10(YRI|CHB),CNVR5537.1-KRT77: 0.11(CEU|YRI),	DSG4,ACTB,LAMA1,KRT86,KRT84,COL4A4,TNN,TNC,COL5A1,TNR,THBS3,LAMA4,KRT85,COL4A1,KRT33B,KRT1,LMNB2,KRT33A,VWF,COL11A1,KRT34,KRT77,LMNB1,KRT83,PRPH,KRT40,KRT81,COL4A2,KRT14,COL6A1,ACTG1,TNXB,KRT9,KRT2,COL6A2,KRT82,THBS2	KRT6B,DSG4,GJA10,COL4A6,ACTB,KRT3,KRT8,LAMA3,KRT71,GJC1,TNN,GJC2,KRT19,GJD2,COL5A1,TNR,LAMA5,LAMB3,GJB4,THBS3,KRT6A,LAMA4,COL1A2,DSG2,COL3A1,COL4A1,KRT1,LMNB2,POTEK,LAMB1,COL11A1,COL6A3,GJD4,SPP1,LMNA,KRT18,KRT40,IBSP,KRT81,GJA4,GJB5,COL6A6,COL5A3,DSC2,COL4A2,GJA5,COL1A1,LAMA2,KRT14,LAMC1,DSC1,KRT10,GJD3,KRT12,INA,DSG1,CHAD,NES,TNXB,COL2A1,KRT9,COL6A2,KRT82,KRT4,GJB3,KRT16,GJB6,LAMA1,KRT84,KRT86,…
Glutathione metabolism	KEGG	hsa00480	http://cgap.nci.nih.gov/Pathways/Kegg/hsa00480	12	41	0.29	0.041	0.00622466	0.0252702	0.993775	1	CNVR388.1-MGST3: 0.13(YRI|CHB),	GGT5,G6PD,GGT1,GSTM1,MGST3,GSTT1,GSTM4,GSTT2,GGTLC2,GSTM5,GSTM2,GGT3P	GSTA4,GPX5,GSTO1,G6PD,MGST1,MGST3,GPX4,GGT7,GSTM3,MGST2,GPX1,GSTM4,GSTT2,GPX7,GSTA5,GSTA3,GSTM1,GSR,GPX6,GGT3P,GSTM2,GCLM,GPX2,GSTK1,GSTA1,GGT1,GSTA2,GSTT1,OPLAH,GSTM5,GSS,GGT5,GSTZ1,GCLC,IDH1,GSTP1,ANPEP,IDH2,GGTLC2,GSTO2,GPX3
Sulfur metabolism	KEGG	hsa00920	http://cgap.nci.nih.gov/Pathways/Kegg/hsa00920	6	14	0.43	0.044	0.00242111	0.0131848	0.997579	1		PAPSS2,CHST13,CHST11,SULT1A1,SULT1A2,SULT1A3	PAPSS2,PAPSS1,CHST11,SULT1A2,BPNT1,SULT2B1,SULT1E1,SULT1A4,SULT2A1,CHST12,CHST13,SULT1A1,SUOX,SULT1A3
Activation of PKC through G protein coupled receptor	BIOCARTA	h_pkcPathway	http://cgap.nci.nih.gov/Pathways/BioCarta/h_pkcPathway	5	7	0.71	0.054	7.6084e-05	0.00098257	0.999924	1		NFKB1,PRKCA,PRKCB,GNAQ,PLCB1	NFKB1,NFKBIA,PRKCA,PRKCB,GNAQ,PLCB1,RELA
Phosphoinositides and their downstream targets.	BIOCARTA	h_ptdinsPathway	http://cgap.nci.nih.gov/Pathways/BioCarta/h_ptdinsPathway	11	23	0.48	0.06	4.00461e-05	0.000624167	0.99996	1		RPS6KB1,PFKL,AP2A1,GSK3B,ARF1,RAB5A,PFKP,PDPK1,PRKCZ,EEA1,VAV2	BAD,GSK3A,PFKM,PFKL,LYN,PLCG1,ARF1,PRKCE,RAC1,AP2M1,VAV2,AKT1,ARHGEF2,RPS6KB1,GSK3B,AP2A1,PFKP,PDPK1,RAB5A,PRKCZ,EEA1,JAG1,BTK
AKT Signaling Pathway	BIOCARTA	h_aktPathway	http://cgap.nci.nih.gov/Pathways/BioCarta/h_aktPathway	9	22	0.41	0.061	0.000737488	0.00546466	0.999263	1	CNVR3865.1-IKBKB,POLB: 0.53(CEU|YRI),CNVR3865.1-IKBKB,POLB: 0.57(YRI|CHB),	NFKB1,IKBKB,PIK3R1,FOXO3,HSP90AA1,PDPK1,GHR,IKBKG,GH1	BAD,PIK3CG,HSP90AA1,RELA,PPP2CA,NFKBIA,PIK3CA,GHR,FOXO4,IKBKG,GH1,NFKB1,YWHAH,AKT1,IKBKB,PIK3R1,FOXO3,CHUK,CASP9,PDPK1,FASLG,FOXO1
Porphyrin and chlorophyll metabolism	KEGG	hsa00860	http://cgap.nci.nih.gov/Pathways/Kegg/hsa00860	8	27	0.3	0.061	0.0152317	0.0455941	0.984768	1	CNVR1953.1-TMPRSS11E,UGT2B17,UGT2B15: 0.16(CEU|CHB),CNVR1953.1-TMPRSS11E,UGT2B17,UGT2B15: 0.28(YRI|CHB),	UGT2B11,UGT2B17,UGT2A1,UGT2B10,UGT2B28,HMOX2,GUSB,UGT2B15	MMAB,FTMT,BLVRB,UGT2B7,UGT2B11,ALAD,EARS2,BLVRA,FTH1,EPRS,PPOX,CPOX,HMOX1,UGT2B10,UGT2A1,FECH,UGT2B15,GUSB,UROD,UGT2B4,CP,UGT2B17,HCCS,UROS,UGT2B28,HMBS,HMOX2
Overview of telomerase RNA component gene hTerc Transcriptional Regulation	BIOCARTA	h_tercPathway	http://cgap.nci.nih.gov/Pathways/BioCarta/h_tercPathway	3	6	0.5	0.071	0.00624193	0.0252702	0.993758	1		SP1,RB1,NFYB	SP1,SP3,RB1,NFYA,NFYB,NFYC
Role of EGF Receptor Transactivation by GPCRs in Cardiac Hypertrophy	BIOCARTA	h_cardiacegfPathway	http://cgap.nci.nih.gov/Pathways/BioCarta/h_cardiacegfPathway	8	18	0.44	0.077	0.000574646	0.00455685	0.999425	1	CNVR3395.1-EGFR: 0.12(CEU|YRI),CNVR5936.1-EDNRB: 0.15(CEU|YRI),CNVR5936.1-EDNRB: 0.10(YRI|CHB),	NFKB1,PRKCA,PRKCB,JUN,EGF,HRAS,EDNRB,EGFR	ADAM12,RHOA,JUN,AGTR2,PLCG1,AGT,RELA,PRKCA,HRAS,EDNRB,FOS,EGFR,NFKB1,EDNRA,PRKCB,EGF,EDN1,MYC
Proteolysis and Signaling Pathway of Notch	BIOCARTA	h_notchpathway	http://cgap.nci.nih.gov/Pathways/BioCarta/h_notchpathway	3	6	0.5	0.081	0.00624193	0.0252702	0.993758	1		FURIN,NOTCH1,RBPJ	FURIN,PSEN1,NOTCH1,RBPJ,ADAM17,DLL1
g-Secretase mediated ErbB4 Signaling Pathway	BIOCARTA	h_erbB4pathway	http://cgap.nci.nih.gov/Pathways/BioCarta/h_erbB4pathway	5	7	0.71	0.082	7.6084e-05	0.00098257	0.999924	1	CNVR1129.1-ERBB4: 0.15(CEU|YRI),CNVR1129.1-ERBB4: 0.11(CEU|CHB),CNVR1126.1-ERBB4: 0.11(YRI|CHB),CNVR4824.1-NRG3: 0.37(CEU|YRI),CNVR4824.1-NRG3: 0.14(YRI|CHB),	NRG2,NRG3,PRKCA,PRKCB,ERBB4	NRG2,NRG3,PRKCA,PRKCB,PSEN1,ADAM17,ERBB4
IL 3 signaling pathway	BIOCARTA	h_il3Pathway	http://cgap.nci.nih.gov/Pathways/BioCarta/h_il3Pathway	6	15	0.4	0.09	0.00394614	0.0182006	0.996054	1		IL3RA,STAT5B,IL3,JAK2,HRAS,RAF1	STAT5B,SHC1,JAK2,STAT5A,RAF1,SOS1,PTPN6,IL3RA,MAPK3,IL3,CSF2RB,HRAS,FOS,MAP2K1,GRB2
METS affect on Macrophage Differentiation	BIOCARTA	h_etsPathway	http://cgap.nci.nih.gov/Pathways/BioCarta/h_etsPathway	7	17	0.41	0.09	0.00192543	0.0110164	0.998075	1		CSF1R,JUN,HRAS,ETS1,RBL1,SIN3B,NCOR2	DDX20,CSF1R,JUN,ETV3,SIN3A,ETS1,RBL1,E2F1,HRAS,FOS,HDAC5,CSF1,E2F4,NCOR2,SIN3B,ETS2,HDAC2
PKC-catalyzed phosphorylation of inhibitory phosphoprotein of myosin phosphatase	BIOCARTA	h_myosinPathway	http://cgap.nci.nih.gov/Pathways/BioCarta/h_myosinPathway	8	11	0.73	0.096	1.80491e-06	5.37462e-05	0.999998	1		PKN1,PPP1R12B,PRKCA,PRKCB,GNAQ,GNA12,PLCB1,ARHGEF1	ARHGAP5,PRKCB,GNAQ,ARHGEF1,GNA13,PPP1R12B,PKN1,PRKCA,ROCK1,PLCB1,GNA12
Granzyme A mediated Apoptosis Pathway	BIOCARTA	h_setPathway	http://cgap.nci.nih.gov/Pathways/BioCarta/h_setPathway	4	11	0.36	0.098	0.0169639	0.0488387	0.983036	1		SET,APEX1,CREBBP,DFFB	SET,APEX1,NME1,CREBBP,PRF1,DFFB,DFFA,ANP32A,GZMA,GZMB,HMGB2
OX40 Signaling Pathway	BIOCARTA	h_ox40Pathway	http://cgap.nci.nih.gov/Pathways/BioCarta/h_ox40Pathway	1	3	0.33	0.101	0.0626164	0.124134	0.937384	1		TNFRSF4	TNFSF4,IL2,TNFRSF4
Influence of Ras and Rho proteins on G1 to S Transition	BIOCARTA	h_RacCycDPathway	http://cgap.nci.nih.gov/Pathways/BioCarta/h_RacCycDPathway	9	26	0.35	0.104	0.00338482	0.0166298	0.996615	1	CNVR3865.1-IKBKB,POLB: 0.53(CEU|YRI),CNVR3865.1-IKBKB,POLB: 0.57(YRI|CHB),	NFKB1,IKBKB,RB1,CDKN1A,PIK3R1,RAF1,TFDP1,HRAS,IKBKG	CCNE1,RB1,RHOA,CDKN1A,RAF1,CDK4,CCND1,RELA,CDKN1B,E2F1,MAPK3,NFKBIA,PIK3CA,RAC1,PAK1,IKBKG,HRAS,NFKB1,AKT1,CDK6,IKBKB,PIK3R1,CHUK,TFDP1,CDK2,MAPK1
Regulation of hematopoiesis by cytokines	BIOCARTA	h_stemPathway	http://cgap.nci.nih.gov/Pathways/BioCarta/h_stemPathway	4	15	0.27	0.104	0.0653558	0.126785	0.934644	1		IL3,EPO,CD8A,CSF2	CSF3,EPO,CSF1,IL5,IL2,IL9,IL4,CD4,IL11,IL3,IL6,CD8A,IL8,CSF2,IL7
Arginine and proline metabolism	KEGG	hsa00330	http://cgap.nci.nih.gov/Pathways/Kegg/hsa00330	17	58	0.29	0.106	0.00184544	0.0106941	0.998155	1	CNVR5696.1-NOS1: 0.17(CEU|YRI),CNVR5696.1-NOS1: 0.24(YRI|CHB),CNVR4493.1-ASS1: 0.10(CEU|YRI),CNVR4114.1-PYCRL,TSTA3,ZNF623: 0.12(YRI|CHB),	LOXL2,CKB,ALDH3A1,AGMAT,CKMT1B,SRM,ASS1,P4HA3,ODC1,ALDH1A3,GLUD1,MAOA,PYCR1,PYCRL,NOS1,NOS2,CKMT1A	SMS,ALDH3A1,CKM,ALDH3A2,LOXL4,CPS1,LOXL3,PYCR2,ASS1,GOT2,SAT2,DAO,AOC2,SAT1,P4HA1,EPRS,GAMT,PARS2,ALDH4A1,PYCRL,NOS1,CKMT1A,LOXL2,CKB,ARG2,GOT1,AGMAT,CKMT1B,ALDH7A1,RARS,AOC3,SRM,ASL,LAP3,AMD1,OTC,P4HA3,ALDH9A1,ODC1,CKMT2,LOXL1,GLUD2,ALDH1A3,MAOA,GLUD1,PYCR1,ADC,ALDH1B1,ALDH2,ALDH5A1,NOS3,OAT,MAOB,GATM,NOS2,P4HA2,ARG1,ABP1
EPO Signaling Pathway	BIOCARTA	h_epoPathway	http://cgap.nci.nih.gov/Pathways/BioCarta/h_epoPathway	7	19	0.37	0.107	0.00450521	0.020162	0.995495	1		STAT5B,EPO,JAK2,JUN,HRAS,RAF1,EPOR	SHC1,JUN,STAT5A,PLCG1,RAF1,SOS1,PTPN6,MAPK3,ELK1,CSNK2A1,HRAS,FOS,MAPK8,MAP2K1,STAT5B,EPO,JAK2,EPOR,GRB2
Phosphorylation of MEK1 by cdk5/p35 down regulates the MAP kinase pathway	BIOCARTA	h_cdk5Pathway	http://cgap.nci.nih.gov/Pathways/BioCarta/h_cdk5Pathway	5	13	0.38	0.107	0.00814452	0.0304242	0.991855	1		EGR1,CDK5R1,HRAS,RAF1,NGF	DPM2,KLK2,CDK5,CDK5R1,RAF1,NGF,MAPK3,MAP2K2,EGR1,HRAS,NGFR,MAPK1,MAP2K1
Tetrachloroethene degradation	KEGG	hsa00625	http://cgap.nci.nih.gov/Pathways/Kegg/hsa00625	3	8	0.38	0.112	0.0225556	0.059274	0.977444	1		RDH13,EPHX2,AKR1B10	EPHX2,RDH12,RDH14,AKR1B10,RDH13,RDH11,HSD17B12,HSD3B7
CCR3 signaling in Eosinophils	BIOCARTA	h_CCR3Pathway	http://cgap.nci.nih.gov/Pathways/BioCarta/h_CCR3Pathway	10	19	0.53	0.114	2.32925e-05	0.000404931	0.999977	1		PRKCB,GNAQ,RAF1,GNAS,PPP1R12B,PRKCA,PIK3C2G,HRAS,PLCB1,ROCK2	GNAQ,RHOA,MYL2,RAF1,GNAS,CCL11,MAPK3,PRKCA,PIK3C2G,HRAS,LIMK1,MAP2K1,PRKCB,NOX1,PPP1R12B,CCR3,PLCB1,MAPK1,ROCK2
Cysteine metabolism	KEGG	hsa00272	http://cgap.nci.nih.gov/Pathways/Kegg/hsa00272	8	25	0.32	0.116	0.00882483	0.0317873	0.991175	1		CARS2,LDHB,CDO1,SULT4A1,CHST8,GAL3ST2,CHST9,CHST6	CARS2,GAL3ST4,GOT1,LDHAL6B,LDHB,CHST5,GOT2,LDHA,CHST6,CTH,GAL3ST3,CDO1,SULT1B1,SULT4A1,SDS,LDHC,CHST8,SULT1C4,SULT1C2,GAL3ST2,LDHAL6A,CHST9,CHST10,CARS,MPST
Pentose phosphate pathway	KEGG	hsa00030	http://cgap.nci.nih.gov/Pathways/Kegg/hsa00030	8	26	0.31	0.117	0.0117048	0.0389014	0.988295	1		PGD,H6PD,PFKP,FBP2,G6PD,PFKL,TKTL1,TALDO1	FBP1,PGD,H6PD,TKTL2,PFKM,G6PD,PFKL,PRPS2,GPI,ALDOA,PRPS1,RPE,PGLS,DERA,TKTL1,ALDOC,PGM1,PGM3,TKT,ALDOB,RPIA,PFKP,FBP2,TALDO1,PRPS1L1,RBKS
Cell adhesion molecules (CAMs)	KEGG	hsa04514	http://cgap.nci.nih.gov/Pathways/Kegg/hsa04514	44	128	0.34	0.12	2.02642e-08	1.01771e-06	1	1	CNVR791.1-NRXN1: 0.18(CEU|YRI),CNVR791.1-NRXN1: 0.13(YRI|CHB),CNVR3609.1-CNTNAP2: 0.12(CEU|YRI),CNVR6202.1-NRXN3: 0.14(CEU|YRI),CNVR6202.1-NRXN3: 0.10(YRI|CHB),CNVR6203.1-NRXN3: 0.27(CEU|YRI),CNVR6203.1-NRXN3: 0.10(CEU|CHB),CNVR7909.1-CDH4: 0.31(CEU|YRI),CNVR7909.1-CDH4: 0.13(YRI|CHB),CNVR7908.1-CDH4: 0.18(CEU|CHB),CNVR6201.1-NRXN3: 0.22(CEU|YRI),CNVR6201.1-NRXN3: 0.16(YRI|CHB),	CDH4,HLA-DQB1,NEGR1,HLA-DRA,HLA-A,NRCAM,HLA-DQB2,CDH1,PTPRF,CLDN14,HLA-DPA1,NRXN3,HLA-DRB1,PDCD1,NRXN2,CD8A,HLA-DQA2,CNTNAP2,NRXN1,SPN,PVR,HLA-F,ITGB1,NLGN1,MPZL1,HLA-DOB,NLGN3,HLA-B,PTPRM,HLA-C,HLA-DPB1,CD8B,SELP,HLA-DQA1,SDC2,MADCAM1,OCLN,JAM3,F11R,ITGA9,CDH15,SDC1,NCAM1,HLA-G	NEO1,CDH3,PVRL3,CDH1,ITGAM,CD34,CLDN14,L1CAM,CNTNAP1,CD28,SELPLG,VCAN,PVRL1,CNTN1,HLA-F,CLDN9,ICAM3,CLDN17,VCAM1,ITGB8,HLA-C,ALCAM,HLA-DPB1,ICOSLG,ITGB2,CDH15,CD6,HLA-DRA,HLA-DMA,PECAM1,CLDN15,HLA-DPA1,CLDN23,CLDN20,HLA-DRB1,HLA-DRB4,PDCD1,CD4,ICAM1,HLA-DQA2,NRXN1,SPN,ITGB1,NLGN1,CD40,CD276,CLDN2,NLGN3,HLA-B,SDC4,PTPRM,CD8B,SELP,JAM2,SDC2,MADCAM1,HLA-DOA,CLDN5,ITGAV,MPZ,JAM3,HLA-DMB,CDH2,ITGA9,HL…
B Lymphocyte Cell Surface Molecules	BIOCARTA	h_blymphocytePathway	http://cgap.nci.nih.gov/Pathways/BioCarta/h_blymphocytePathway	4	11	0.36	0.131	0.0169639	0.0488387	0.983036	1	CNVR485.1-CR1: 0.12(YRI|CHB),CNVR485.3-CR1: 0.11(CEU|CHB),CNVR485.3-CR1: 0.14(YRI|CHB),	FCGR2B,HLA-DRA,CR1,HLA-DRB1	FCGR2B,CR2,HLA-DRA,CD40,CD80,HLA-DRB1,ITGB2,PTPRC,ITGAL,ICAM1,CR1
B cell receptor signaling pathway	KEGG	hsa04662	http://cgap.nci.nih.gov/Pathways/Kegg/hsa04662	25	63	0.4	0.132	5.6962e-07	2.34062e-05	0.999999	1	CNVR3865.1-IKBKB,POLB: 0.53(CEU|YRI),CNVR3865.1-IKBKB,POLB: 0.57(YRI|CHB),	PPP3CA,SYK,VAV1,JUN,NRAS,NFATC1,IKBKG,HRAS,RAC2,VAV2,CD79B,RAC3,FCGR2B,NFKB1,PLCG2,IFITM1,PRKCB,IKBKB,PIK3R1,GSK3B,CARD11,CD72,AKT3,VAV3,RASGRP3	PPP3CA,SYK,VAV1,NFAT5,PIK3CG,LYN,NRAS,PTPN6,PIK3CD,NFKBIA,KRAS,IKBKG,NFATC2,FOS,AKT2,VAV2,CD79B,CHP,FCGR2B,NFKB1,AKT1,IFITM1,PRKCB,NFATC4,IKBKB,PPP3R2,PIK3R1,GSK3B,CHUK,BCL10,BLNK,PIK3R5,AKT3,CD81,VAV3,RASGRP3,NFKBIB,NFATC3,NFKB2,JUN,NFKBIE,CD19,CD79A,CD22,PIK3R2,PIK3CA,RAC1,NFATC1,PPP3CC,HRAS,RAC2,RAC3,PLCG2,PIK3R3,CR2,INPP5D,PIK3CB,PPP3CB,MALT1,PPP3R1,CARD11,CD72,BTK
SUMOylation as a mechanism to modulate CtBP-dependent gene responses	BIOCARTA	h_ctbp1Pathway	http://cgap.nci.nih.gov/Pathways/BioCarta/h_ctbp1Pathway	4	8	0.5	0.133	0.00306606	0.0153984	0.996934	1	CNVR5696.1-NOS1: 0.17(CEU|YRI),CNVR5696.1-NOS1: 0.24(YRI|CHB),	CDH1,CTBP1,UBE2I,NOS1	NOS1,UBA2,ZEB1,CTBP1,CDH1,UBE2I,SUMO1,SAE1
Skeletal muscle hypertrophy is regulated via AKT/mTOR pathway	BIOCARTA	h_igf1mtorpathway	http://cgap.nci.nih.gov/Pathways/BioCarta/h_igf1mtorpathway	8	19	0.42	0.144	0.000944694	0.00656926	0.999055	1	CNVR2016.1-EIF4E: 0.24(CEU|YRI),CNVR2016.1-EIF4E: 0.18(CEU|CHB),	PTEN,RPS6KB1,IGF1R,PIK3R1,GSK3B,PDPK1,INPPL1,EIF4E	IGF1,PPP2CA,EIF2B5,EIF2S2,PIK3CA,EIF4E,MTOR,EIF2S1,PTEN,AKT1,EIF4EBP1,RPS6KB1,IGF1R,PIK3R1,EIF2S3,GSK3B,PDPK1,INPPL1,PDK2
Oxidative Stress Induced Gene Expression Via Nrf2	BIOCARTA	h_arenrf2Pathway	http://cgap.nci.nih.gov/Pathways/BioCarta/h_arenrf2Pathway	8	20	0.4	0.146	0.00148661	0.00883403	0.998513	1		PRKCB,POR,CRYZ,JUN,MAFG,PRKCA,MAFK,HMOX2	POR,CRYZ,AKR7A2,JUN,MAPK14,GSTA2,PRKCA,KEAP1,FXYD2,FOS,MAFK,MAPK8,NFE2L2,PRKCB,HMOX1,MAFG,MAFF,CREB1,MAPK1,HMOX2
Thrombin signaling and protease-activated receptors	BIOCARTA	h_Par1Pathway	http://cgap.nci.nih.gov/Pathways/BioCarta/h_Par1Pathway	10	19	0.53	0.146	2.32925e-05	0.000404931	0.999977	1		PRKCB,GNAQ,PIK3R1,ARHGEF1,ADCY1,PPP1R12B,PRKCA,PLCB1,GNA12,F2RL3	GNAQ,RHOA,PIK3CG,PRKCA,PIK3CA,F2,GNA12,ROCK1,PRKCB,PIK3R1,MAP3K7,ADCY1,GNA13,ARHGEF1,PPP1R12B,PLCB1,F2RL3,F2R,PTK2B
mCalpain and friends in Cell motility	BIOCARTA	h_mCalpainPathway	http://cgap.nci.nih.gov/Pathways/BioCarta/h_mCalpainPathway	7	19	0.37	0.149	0.00450521	0.020162	0.995495	1	CNVR3395.1-EGFR: 0.12(CEU|YRI),CNVR233.1-PRKACB: 0.19(CEU|YRI),CNVR233.1-PRKACB: 0.31(CEU|CHB),	PRKAR1B,ITGB1,EGF,HRAS,TLN1,EGFR,PRKACB	ITGB1,MYL2,CAPNS1,PRKAR1A,CAPN1,CXCR3,CAPN2,HRAS,PRKAR2B,EGFR,PRKACB,PRKAR1B,PRKACG,EGF,PRKAR2A,TLN1,CAPNS2,ACTA1,EZR
N-Glycan degradation	KEGG	hsa00511	http://cgap.nci.nih.gov/Pathways/Kegg/hsa00511	5	16	0.31	0.151	0.0252958	0.0629568	0.974704	1		HEXB,MAN2B2,ENGASE,NEU4,FUCA1	MAN2B1,HEXB,FUCA2,ENGASE,FUCA1,AGA,NEU1,MAN2B2,MANBA,LCT,MAN2C1,NEU4,NEU3,GLB1,NEU2,HEXA
Regulation of transcriptional activity by PML	BIOCARTA	h_pmlPathway	http://cgap.nci.nih.gov/Pathways/BioCarta/h_pmlPathway	6	17	0.35	0.151	0.00902383	0.0317873	0.990976	1		PML,CREBBP,RB1,SP100,HRAS,DAXX	CREBBP,RB1,PRAM1,TNFRSF1B,RARA,HRAS,SUMO1,TP53,SIRT1,SP100,PML,TNFRSF1A,FAS,FASLG,PAX3,DAXX,TNF
Vitamin C in the Brain	BIOCARTA	h_vitCBPathway	http://cgap.nci.nih.gov/Pathways/BioCarta/h_vitCBPathway	6	11	0.55	0.152	0.000355311	0.00312845	0.999645	1		SLC23A1,COL4A4,P4HB,COL4A1,COL4A2,SLC2A3	SLC23A1,COL4A3,COL4A6,SLC23A2,COL4A5,SLC2A3,COL4A4,P4HB,COL4A1,SLC2A1,COL4A2
Hypoxia-Inducible Factor in the Cardiovascular System	BIOCARTA	h_hifPathway	http://cgap.nci.nih.gov/Pathways/BioCarta/h_hifPathway	5	15	0.33	0.154	0.0180977	0.0495768	0.981902	1	CNVR3906.1-ASPH: 0.11(CEU|YRI),	P4HB,EPO,JUN,ASPH,HSP90AA1	ARNT,COPS5,EPO,VEGFA,JUN,EDN1,ASPH,EP300,HIF1A,HSP90AA1,NOS3,P4HB,VHL,LDHA,CREB1
Nicotinate and nicotinamide metabolism	KEGG	hsa00760	http://cgap.nci.nih.gov/Pathways/Kegg/hsa00760	14	43	0.33	0.154	0.00116773	0.0075914	0.998832	1		BST1,NT5M,PNP,NTAN1,NADSYN1,FN3K,ITGB1BP3,ENPP3,NT5C2,NT5C3,NADK,MTMR1,QPRT,SIRT7	NNT,SIRT2,ENPP1,C9orf95,DYRK4,ENPP2,ITGB1BP3,NT5C2,NT5C3,NADK,NAAA,SIRT1,BST1,BCO2,NTAN1,NADSYN1,VNN2,AOX1,CD38,NT5C1A,NT5E,MTMR2,NMNAT3,PNP,NT5C,NT5C1B,FN3K,SIRT5,MTMR6,NNMT,NMNAT2,MTMR1,QPRT,SHPK,NT5M,EIF2AK3,ENPP3,PHPT1,NAMPT,NMNAT1,NUDT12,VNN3,SIRT7
IL22 Soluble Receptor Signaling Pathway	BIOCARTA	h_il22bppathway	http://cgap.nci.nih.gov/Pathways/BioCarta/h_il22bppathway	4	9	0.44	0.155	0.00603452	0.0252556	0.993965	1	CNVR7103.1-STAT3: 0.16(CEU|YRI),CNVR7103.1-STAT3: 0.12(YRI|CHB),	STAT5B,JAK2,STAT3,TYK2	STAT5B,STAT1,JAK2,JAK3,STAT5A,TYK2,JAK1,SOCS3,STAT3
E2F1 Destruction Pathway	BIOCARTA	h_skp2e2fPathway	http://cgap.nci.nih.gov/Pathways/BioCarta/h_skp2e2fPathway	4	10	0.4	0.158	0.0105641	0.0359022	0.989436	1		TFDP1,RB1,CUL1,CDC34	CCNE1,RB1,SKP2,CUL1,CDC34,TFDP1,SKP1,E2F1,CCNA1,CDK2
Glycosphingolipid biosynthesis - ganglioseries	KEGG	hsa00604	http://cgap.nci.nih.gov/Pathways/Kegg/hsa00604	7	16	0.44	0.167	0.00117566	0.0075914	0.998824	1		B4GALNT1,B3GALT4,ST6GALNAC3,HEXB,ST8SIA5,ST8SIA1,ST6GALNAC6	B4GALNT1,HEXB,ST8SIA5,ST3GAL5,SLC33A1,B3GALT4,ST3GAL1,ST3GAL2,ST6GALNAC3,ST8SIA1,LCT,ST6GALNAC4,GLB1,ST6GALNAC5,HEXA,ST6GALNAC6
Complement Pathway	BIOCARTA	h_compPathway	http://cgap.nci.nih.gov/Pathways/BioCarta/h_compPathway	4	9	0.44	0.168	0.00603452	0.0252556	0.993965	1		MASP1,C4A,MBL2,MASP2	C9,C6,C5,C8A,CFD,C7,C3,CFP,CFB
C21-Steroid hormone metabolism	KEGG	hsa00140	http://cgap.nci.nih.gov/Pathways/Kegg/hsa00140	3	11	0.27	0.171	0.072929	0.13735	0.927071	1	CNVR4600.1-AKR1C4: 0.11(CEU|YRI),	CYP11A1,CYP21A2,AKR1C4	CYP11B1,HSD3B2,CYP17A1,HSD11B2,CYP11B2,AKR1C4,HSD3B1,CYP11A1,AKR1D1,CYP21A2,HSD11B1
Chondroitin sulfate biosynthesis	KEGG	hsa00532	http://cgap.nci.nih.gov/Pathways/Kegg/hsa00532	9	21	0.43	0.173	0.000465593	0.00389718	0.999534	1		B3GAT1,CSGALNACT2,CHST11,CHST7,CSGALNACT1,CHST3,CHST13,UST,CHSY1	B3GALT6,CHST15,CHST11,CHST7,CHPF,B4GALT7,B3GAT2,UST,CHST13,CHST3,CHST14,XYLT1,B3GAT1,B3GAT3,CSGALNACT2,CHPF2,CSGALNACT1,CHSY3,CHST12,XYLT2,CHSY1
Telomeres, Telomerase, Cellular Aging, and Immortality	BIOCARTA	h_telPathway	http://cgap.nci.nih.gov/Pathways/BioCarta/h_telPathway	8	17	0.47	0.178	0.000332172	0.00300284	0.999668	1	CNVR3395.1-EGFR: 0.12(CEU|YRI),	PRKCA,TEP1,TNKS,RB1,IGF1R,TERT,HSP90AA1,EGFR	RB1,BCL2,TERT,HSP90AA1,PPP2CA,PRKCA,TNKS,KRAS,TP53,EGFR,AKT1,TEP1,IGF1R,TERF1,XRCC5,MYC,XRCC6
CD40L Signaling Pathway	BIOCARTA	h_cd40Pathway	http://cgap.nci.nih.gov/Pathways/BioCarta/h_cd40Pathway	5	15	0.33	0.179	0.0180977	0.0495768	0.981902	1	CNVR3865.1-IKBKB,POLB: 0.53(CEU|YRI),CNVR3865.1-IKBKB,POLB: 0.57(YRI|CHB),	MAP3K1,NFKB1,IKBKB,IKBKG,TRAF3	NFKB1,IKBKB,TRAF3,CD40,CHUK,RELA,MAP3K1,MAP3K14,NFKBIA,IKBKAP,TNFAIP3,IKBKG,CD40LG,TRAF6,DUSP1
The IGF-1 Receptor and Longevity	BIOCARTA	h_longevityPathway	http://cgap.nci.nih.gov/Pathways/BioCarta/h_longevityPathway	6	15	0.4	0.181	0.00394614	0.0182006	0.996054	1		GHR,IGF1R,HRAS,PIK3R1,FOXO3,GH1	AKT1,SHC1,SOD1,IGF1R,PIK3R1,PIK3CG,FOXO3,IGF1,CAT,PIK3CA,GHR,SOD3,HRAS,SOD2,GH1
?-arrestins in GPCR Desensitization	BIOCARTA	h_bArrestinPathway	http://cgap.nci.nih.gov/Pathways/BioCarta/h_bArrestinPathway	5	12	0.42	0.187	0.00502853	0.0216466	0.994971	1		PLCB1,PPARA,GNAS,AP2A1,ADCY1	DNM1,KCNA2,PPARA,GNAS,AP2A1,ADCY1,KCNA1,PLCB1,AP2M1,ADRBK1,KCNA3,ARRB1
Cyclin E Destruction Pathway	BIOCARTA	h_fbw7Pathway	http://cgap.nci.nih.gov/Pathways/BioCarta/h_fbw7Pathway	4	9	0.44	0.188	0.00603452	0.0252556	0.993965	1		TFDP1,RB1,CUL1,CDC34	CCNE1,RB1,CUL1,CDC34,TFDP1,SKP1,E2F1,FBXW7,CDK2
B Cell Survival Pathway	BIOCARTA	h_bcellsurvivalPathway	http://cgap.nci.nih.gov/Pathways/BioCarta/h_bcellsurvivalPathway	5	15	0.33	0.191	0.0180977	0.0495768	0.981902	1		JUND,ITGB1,PIK3R1,ZBTB7A,CASP7	AKT1,ITGB1,PIK3R1,PIK3CG,DPF2,ZBTB7A,CASP7,CASP3,JUND,CCT4,PIK3CA,MTOR,FOS,XIAP,BIRC5
Acetylation and Deacetylation of RelA in The Nucleus	BIOCARTA	h_RELAPathway	http://cgap.nci.nih.gov/Pathways/BioCarta/h_RELAPathway	5	15	0.33	0.194	0.0180977	0.0495768	0.981902	1	CNVR3865.1-IKBKB,POLB: 0.53(CEU|YRI),CNVR3865.1-IKBKB,POLB: 0.57(YRI|CHB),	NFKB1,IKBKB,CREBBP,IKBKG,RIPK1	NFKB1,IKBKB,CREBBP,TRADD,RIPK1,EP300,TNFRSF1B,CHUK,FADD,RELA,NFKBIA,TNFRSF1A,IKBKG,TRAF6,TNF
Regulation of ck1/cdk5 by type 1 glutamate receptors	BIOCARTA	h_ck1Pathway	http://cgap.nci.nih.gov/Pathways/BioCarta/h_ck1Pathway	7	16	0.44	0.2	0.00117566	0.0075914	0.998824	1	CNVR233.1-PRKACB: 0.19(CEU|YRI),CNVR233.1-PRKACB: 0.31(CEU|CHB),	PRKAR1B,PPP3CA,CDK5R1,PLCB1,CSNK1D,GRM1,PRKACB	PRKAR1B,PPP3CA,PPP1R1B,PRKACG,CDK5,PRKAR2A,CDK5R1,DRD2,PRKAR1A,CSNK1D,PPP2CA,DRD1,PLCB1,PRKAR2B,GRM1,PRKACB
Dichlorobenzoate degradation	KEGG	hsa00623	http://cgap.nci.nih.gov/Pathways/Kegg/hsa00623	2	5	0.4	0.202	0.0278016	0.0651104	0.972198	1		AADAC,ALOXE3	AADAC,PRDX6,PPME1,DDHD1,ALOXE3
Hemoglobin's Chaperone	BIOCARTA	h_ahspPathway	http://cgap.nci.nih.gov/Pathways/BioCarta/h_ahspPathway	3	13	0.23	0.208	0.123457	0.198586	0.876543	1		HBA1,GATA1,HBA2	CPOX,ALAS2,FECH,HBA2,UROD,HBB,ALAD,HBA1,UROS,AHSP,GATA1,ALAS1,HMBS
TPO Signaling Pathway	BIOCARTA	h_TPOPathway	http://cgap.nci.nih.gov/Pathways/BioCarta/h_TPOPathway	10	24	0.42	0.217	0.000366831	0.00312845	0.999633	1	CNVR7103.1-STAT3: 0.16(CEU|YRI),CNVR7103.1-STAT3: 0.12(YRI|CHB),	STAT5B,PRKCB,JAK2,JUN,PIK3R1,RAF1,PRKCA,THPO,HRAS,STAT3	MPL,SHC1,JUN,PIK3CG,STAT5A,PLCG1,RAF1,SOS1,MAPK3,PRKCA,PIK3CA,THPO,CSNK2A1,HRAS,FOS,MAP2K1,STAT5B,STAT1,PRKCB,JAK2,PIK3R1,RASA1,STAT3,GRB2
Inhibition of Cellular Proliferation by Gleevec	BIOCARTA	h_gleevecpathway	http://cgap.nci.nih.gov/Pathways/BioCarta/h_gleevecpathway	9	23	0.39	0.218	0.00112762	0.0075914	0.998872	1	CNVR8106.1-BCR: 0.20(CEU|YRI),CNVR8106.1-BCR: 0.14(CEU|CHB),	STAT5B,JAK2,JUN,PIK3R1,MAP2K4,RAF1,BCR,MAP3K1,HRAS	BAD,JUN,PIK3CG,STAT5A,RAF1,SOS1,BCR,MAP3K1,MAPK3,PIK3CA,HRAS,FOS,MAPK8,MAP2K1,STAT5B,AKT1,STAT1,JAK2,PIK3R1,MAP2K4,CRKL,MYC,GRB2
Ascorbate and aldarate metabolism	KEGG	hsa00053	http://cgap.nci.nih.gov/Pathways/Kegg/hsa00053	4	14	0.29	0.219	0.0496031	0.103321	0.950397	1		RDH13,ALDH3A1,ALDH1A3,AKR1B10	ALDH3A1,RDH12,ALDH3A2,ALDH1B1,RDH14,ALDH7A1,AKR1B10,ALDH2,RDH13,ALDH9A1,ALDH1A3,RDH11,HSD3B7,HSD17B12
TNFR2 Signaling Pathway	BIOCARTA	h_tnfr2Pathway	http://cgap.nci.nih.gov/Pathways/BioCarta/h_tnfr2Pathway	6	17	0.35	0.223	0.00902383	0.0317873	0.990976	1	CNVR3865.1-IKBKB,POLB: 0.53(CEU|YRI),CNVR3865.1-IKBKB,POLB: 0.57(YRI|CHB),	MAP3K1,NFKB1,IKBKB,IKBKG,RIPK1,TRAF3	TRAF2,TNFRSF1B,RELA,MAP3K1,TRAF1,MAP3K14,NFKBIA,IKBKG,NFKB1,IKBKB,TRAF3,RIPK1,CHUK,IKBKAP,TNFAIP3,TANK,DUSP1
Phospholipase C Signaling Pathway	BIOCARTA	h_plcPathway	http://cgap.nci.nih.gov/Pathways/BioCarta/h_plcPathway	5	9	0.56	0.224	0.000691293	0.00520774	0.999309	1		PRKCA,PRKCB,VAV1,PIK3R1,PLCB1	AKT1,PRKCB,VAV1,PIK3R1,PIK3CG,PLCG1,PRKCA,PIK3CA,PLCB1
Lectin Induced Complement Pathway	BIOCARTA	h_lectinPathway	http://cgap.nci.nih.gov/Pathways/BioCarta/h_lectinPathway	4	12	0.33	0.231	0.0254891	0.0629568	0.974511	1		MASP1,C4A,MBL2,MASP2	C9,C6,C5,C4B,C4A,C8A,C7,MBL2,MASP1,C3,C2,MASP2
Dendritic cells in regulating TH1 and TH2 Development	BIOCARTA	h_dcPathway	http://cgap.nci.nih.gov/Pathways/BioCarta/h_dcPathway	4	17	0.24	0.233	0.104146	0.181752	0.895854	1		IL3,ITGAX,CD7,CSF2	IFNA1,TLR7,CD33,CD40,IL5,CD5,IL10,IL4,CD2,IFNB1,IL3,ANPEP,ITGAX,IL13,CD7,IFNG,CSF2
DNA polymerase	KEGG	hsa03030	http://cgap.nci.nih.gov/Pathways/Kegg/hsa03030	8	25	0.32	0.236	0.00882483	0.0317873	0.991175	1	CNVR3865.1-IKBKB,POLB: 0.53(CEU|YRI),CNVR3865.1-IKBKB,POLB: 0.57(YRI|CHB),	POLB,POLE,REV1,POLG,PRIM2,POLL,POLE2,PRIM1	POLB,POLD4,POLA1,POLE4,POLA2,POLE3,REV3L,POLD3,POLQ,REV1,POLK,RFC5,POLD1,POLI,POLD2,POLM,POLG,PRIM2,POLL,POLE2,POLS,POLG2,POLE,POLH,PRIM1
Chaperones modulate interferon Signaling Pathway	BIOCARTA	h_tidPathway	http://cgap.nci.nih.gov/Pathways/BioCarta/h_tidPathway	6	19	0.32	0.237	0.0177231	0.0495768	0.982277	1	CNVR3865.1-IKBKB,POLB: 0.53(CEU|YRI),CNVR3865.1-IKBKB,POLB: 0.57(YRI|CHB),	NFKB1,IKBKB,RB1,JAK2,DNAJA3,USH1C	RB1,TNFRSF1B,RELA,TAX1BP3,NFKBIA,IFNG,TP53,USH1C,NFKB1,IKBKB,JAK2,IFNGR1,IFNGR2,TNFRSF1A,DNAJA3,LIN7A,WT1,HSPA1A,TNF
Dentatorubropallidoluysian atrophy (DRPLA)	KEGG	hsa05050	http://cgap.nci.nih.gov/Pathways/Kegg/hsa05050	7	14	0.5	0.239	0.000365291	0.00312845	0.999635	1	CNVR3467.1-MAGI2: 0.12(CEU|YRI),	INSR,MAGI2,RERE,WWP2,BAIAP2,MAGI1,CASP7	INSR,CASP8,ATN1,MAGI1,CASP7,CASP3,MAGI2,WWP2,RERE,GAPDH,CASP1,BAIAP2,WWP1,ITCH
Bystander B Cell Activation	BIOCARTA	h_bbcellPathway	http://cgap.nci.nih.gov/Pathways/BioCarta/h_bbcellPathway	2	8	0.25	0.248	0.109305	0.18435	0.890695	1		HLA-DRA,HLA-DRB1	HLA-DRA,CD40,HLA-DRB1,CD28,CD4,FASLG,FAS,CD40LG
Stilbene, coumarine and lignin biosynthesis	KEGG	hsa00940	http://cgap.nci.nih.gov/Pathways/Kegg/hsa00940	3	8	0.38	0.255	0.0225556	0.059274	0.977444	1		TPO,TYR,GBA	LPO,PRDX6,TPO,EPX,GBA3,TYR,MPO,GBA
BTG family proteins and cell cycle regulation	BIOCARTA	h_btg2Pathway	http://cgap.nci.nih.gov/Pathways/BioCarta/h_btg2Pathway	4	11	0.36	0.265	0.0169639	0.0488387	0.983036	1		RB1,FGF1,PRMT1,NGF	CHAF1B,RB1,FGF1,CHAF1A,BTG1,NGF,CCND1,HOXB9,PRMT1,TP53,BTG2
Growth Hormone Signaling Pathway	BIOCARTA	h_ghPathway	http://cgap.nci.nih.gov/Pathways/BioCarta/h_ghPathway	11	27	0.41	0.266	0.0002837	0.00267151	0.999716	1		STAT5B,INSR,PRKCB,JAK2,PIK3R1,RAF1,PRKCA,GHR,HRAS,SOCS1,GH1	INSR,SHC1,PIK3CG,STAT5A,PLCG1,RAF1,SOS1,PTPN6,MAPK3,PRKCA,RPS6KA1,PIK3CA,GHR,HRAS,SOCS1,SLC2A4,GH1,MAP2K1,STAT5B,SRF,PRKCB,JAK2,PIK3R1,HNF1A,IRS1,MAPK1,GRB2
Cadmium induces DNA synthesis and proliferation in macrophages	BIOCARTA	h_cdMacPathway	http://cgap.nci.nih.gov/Pathways/BioCarta/h_cdMacPathway	7	16	0.44	0.267	0.00117566	0.0075914	0.998824	1		NFKB1,PRKCA,PRKCB,JUN,HRAS,PLCB1,RAF1	CUZD1,JUN,RAF1,RELA,MAPK3,NFKBIA,PRKCA,HRAS,FOS,MAP2K1,NFKB1,PRKCB,PLCB1,MAPK1,MYC,TNF
Corticosteroids and cardioprotection	BIOCARTA	h_gcrPathway	http://cgap.nci.nih.gov/Pathways/BioCarta/h_gcrPathway	5	17	0.29	0.271	0.0341714	0.0768431	0.965829	1		NFKB1,CORIN,PIK3R1,GNAS,HSP90AA1	CALM3,PIK3CG,GNAS,HSP90AA1,RELA,PIK3CA,CALM2,AKT1,NFKB1,ANXA1,NPPA,PIK3R1,NR3C1,CALM1,NOS3,ADRB2,CORIN
The 4-1BB-dependent immune response	BIOCARTA	h_41bbPathway	http://cgap.nci.nih.gov/Pathways/BioCarta/h_41bbPathway	6	18	0.33	0.271	0.0128533	0.0397925	0.987147	1	CNVR3865.1-IKBKB,POLB: 0.53(CEU|YRI),CNVR3865.1-IKBKB,POLB: 0.57(YRI|CHB),	MAP3K1,NFKB1,MAP4K5,IKBKB,TNFSF9,JUN	JUN,TRAF2,MAPK14,RELA,MAP3K1,NFKBIA,IFNG,MAPK8,NFKB1,MAP4K5,MAP3K5,IKBKB,CHUK,ATF2,IL2,IL4,TNFSF9,TNFRSF9
Erythrocyte Differentiation Pathway	BIOCARTA	h_erythPathway	http://cgap.nci.nih.gov/Pathways/BioCarta/h_erythPathway	4	15	0.27	0.278	0.0653558	0.126785	0.934644	1		IL3,EPO,CCL3,CSF2	CSF3,EPO,IGF1,IL1A,TGFB2,IL9,TGFB3,IL11,IL3,IL6,CCL3,FLT3,TGFB1,CSF2,KITLG
One carbon pool by folate	KEGG	hsa00670	http://cgap.nci.nih.gov/Pathways/Kegg/hsa00670	5	16	0.31	0.281	0.0252958	0.0629568	0.974704	1	CNVR2511.1-DHFR,MSH3: 0.12(CEU|YRI),CNVR2511.1-DHFR,MSH3: 0.20(YRI|CHB),	DHFR,FTCD,MTHFS,ALDH1L1,TYMS	SHMT2,DHFR,MTHFD1,GART,MTHFD2,ATIC,SHMT1,ALDH1L1,MTHFD1L,TYMS,MTHFR,AMT,FTCD,MTHFS,MTFMT,MTR
Basic mechanism of action of PPARa, PPARb(d) and PPARg and effects on gene expression	BIOCARTA	h_pparPathway	http://cgap.nci.nih.gov/Pathways/BioCarta/h_pparPathway	2	4	0.5	0.283	0.0125411	0.0397925	0.987459	1		RXRA,PPARA	PPARD,RXRA,PPARA,PPARG
Extrinsic Prothrombin Activation Pathway	BIOCARTA	h_extrinsicPathway	http://cgap.nci.nih.gov/Pathways/BioCarta/h_extrinsicPathway	3	13	0.23	0.288	0.123457	0.198586	0.876543	1		F5,TFPI,F7	PROS1,FGG,FGA,TFPI,SERPINC1,F5,F10,F2,F3,FGB,PROC,F7,F2R
Aspirin Blocks Signaling Pathway Involved in Platelet Activation	BIOCARTA	h_sppaPathway	http://cgap.nci.nih.gov/Pathways/BioCarta/h_sppaPathway	8	16	0.5	0.291	0.000180769	0.00194542	0.999819	1		PRKCB,SYK,ITGB1,RAF1,PRKCA,HRAS,PLCB1,F2RL3	PLA2G4A,SYK,ITGB1,RAF1,MAPK3,PRKCA,F2,HRAS,MAP2K1,TBXAS1,PRKCB,PTGS1,PLCB1,F2RL3,MAPK1,F2R
Inactivation of Gsk3 by AKT causes accumulation of b-catenin in Alveolar Macrophages	BIOCARTA	h_gsk3Pathway	http://cgap.nci.nih.gov/Pathways/BioCarta/h_gsk3Pathway	6	20	0.3	0.293	0.0237568	0.0603261	0.976243	1		NFKB1,PDPK1,DVL1,PIK3R1,AXIN1,GSK3B	LEF1,CCND1,RELA,EIF2AK2,PPP2CA,WNT1,PIK3CA,DVL1,CTNNB1,MYD88,AKT1,NFKB1,FZD1,PIK3R1,LBP,GSK3B,AXIN1,GJA1,PDPK1,APC
Natural killer cell mediated cytotoxicity	KEGG	hsa04650	http://cgap.nci.nih.gov/Pathways/Kegg/hsa04650	36	124	0.29	0.295	2.74653e-05	0.00045979	0.999973	1		PPP3CA,SYK,VAV1,SOS2,RAF1,HLA-A,NRAS,VAV2,PRKCB,MICA,PIK3R1,SHC2,KLRC3,FCGR3A,KIR2DL1,VAV3,KLRC2,KIR2DL4,TNFRSF10D,KIR3DL1,PRKCA,HRAS,NFATC1,HLA-B,ULBP3,RAC2,HLA-C,CSF2,RAC3,PLCG2,FCGR3B,SHC3,IFNAR1,PRKCG,KLRC1,HLA-G	SHC1,SYK,PRF1,NFAT5,HLA-A,IFNA4,KRAS,IFNG,LAT,ZAP70,IFNA5,PRKCB,NFATC4,ICAM2,HCST,PIK3R1,TNFSF10,SHC2,IFNA17,SH3BP2,KIR2DL1,LCP2,PIK3R5,FASLG,VAV3,BID,MAPK1,KIR2DL4,TNFRSF10B,NFATC3,KIR2DL5A,CD247,SOS1,TNFRSF10A,IFNA14,KIR3DL1,TNFRSF10D,PRKCA,RAC1,NFATC1,PAK1,HRAS,RAC2,ULBP3,IFNAR2,HLA-C,TNFRSF10C,IFNA21,IFNGR1,PIK3CB,IFNGR2,ITGB2,PTPN11,IFNAR1,IFNB1,KLRD1,PPP3R1,KIR2DL2,PRKCG,IFNA16,IFNA10,ITGAL…
Glycosphingolipid biosynthesis - lactoseries	KEGG	hsa00601	http://cgap.nci.nih.gov/Pathways/Kegg/hsa00601	3	10	0.3	0.299	0.052578	0.108024	0.947422	1		ST3GAL3,ABO,ST3GAL4	B3GNT5,ABO,FUT2,ST3GAL4,B3GALT5,FUT1,B3GALT1,B3GALT2,ST3GAL3,FUT3
Nuclear receptors coordinate the activities of chromatin remodeling complexes and coactivators to facilitate initiation of transcription in carcinoma cells	BIOCARTA	h_rarrxrPathway	http://cgap.nci.nih.gov/Pathways/BioCarta/h_rarrxrPathway	3	7	0.43	0.3	0.0128108	0.0397925	0.987189	1		RXRA,KAT2B,NCOR2	TBP,RXRA,NCOA1,GTF2A1,RARA,KAT2B,NCOR2
Phospholipase C-epsilon pathway	BIOCARTA	h_plcePathway	http://cgap.nci.nih.gov/Pathways/BioCarta/h_plcePathway	4	11	0.36	0.301	0.0169639	0.0488387	0.983036	1	CNVR233.1-PRKACB: 0.19(CEU|YRI),CNVR233.1-PRKACB: 0.31(CEU|CHB),	PRKAR1B,PTGER1,PRKACB,ADCY1	PRKAR1B,PRKACG,PRKAR2A,PLCE1,PRKAR1A,RAP2B,ADCY1,PTGER1,ADRB2,PRKAR2B,PRKACB
Dorso-ventral axis formation	KEGG	hsa04320	http://cgap.nci.nih.gov/Pathways/Kegg/hsa04320	13	28	0.46	0.304	1.7056e-05	0.000321221	0.999983	1	CNVR3395.1-EGFR: 0.12(CEU|YRI),CNVR1129.1-ERBB4: 0.15(CEU|YRI),CNVR1129.1-ERBB4: 0.11(CEU|CHB),CNVR1126.1-ERBB4: 0.11(YRI|CHB),CNVR5436.1-ETV6: 0.15(CEU|CHB),CNVR5436.1-ETV6: 0.13(YRI|CHB),	PIWIL1,RHBDL3,NOTCH1,SOS2,RAF1,CPEB1,ERBB4,ETS1,PIWIL2,NOTCH2,FMN2,ETV6,EGFR	PIWIL1,PIWIL3,RHBDL3,SOS2,RAF1,SOS1,NOTCH3,ERBB4,ETS1,MAPK3,PIWIL2,KRAS,NOTCH2,RHBDL1,ETV6,BRAF,EGFR,MAP2K1,PIWIL4,NOTCH4,NOTCH1,CPEB1,ETS2,ETV7,FMN2,ERBB2,MAPK1,GRB2
SARS Coronavirus Protease	BIOCARTA	h_SARSpathway	http://cgap.nci.nih.gov/Pathways/BioCarta/h_SARSpathway	2	7	0.29	0.306	0.0767739	0.142221	0.923226	1	CNVR2016.1-EIF4E: 0.24(CEU|YRI),CNVR2016.1-EIF4E: 0.18(CEU|CHB),	GPT,EIF4E	GPT,NCL,CKM,FBL,ANPEP,EIF4E,MAPK14
Styrene degradation	KEGG	hsa00643	http://cgap.nci.nih.gov/Pathways/Kegg/hsa00643	1	4	0.25	0.307	0.112692	0.187267	0.887308	1		ALOXE3	FAH,GSTZ1,HGD,ALOXE3
1-Trichloro-2-bis(4-chlorophenyl)ethane (DDT) degradation	KEGG	hsa00351	http://cgap.nci.nih.gov/Pathways/Kegg/hsa00351	1	3	0.33	0.308	0.0626164	0.124134	0.937384	1		ALOXE3	BCO2,ALOXE3,DHCR24
Mechanism of Acetaminophen Activity and Toxicity	BIOCARTA	h_AcetaminophenPathway	http://cgap.nci.nih.gov/Pathways/BioCarta/h_AcetaminophenPathway	1	5	0.2	0.315	0.169285	0.249241	0.830715	1		CYP2E1	CYP1A2,CYP2E1,PTGS2,NR1I3,PTGS1
Complement and coagulation cascades	KEGG	hsa04610	http://cgap.nci.nih.gov/Pathways/Kegg/hsa04610	17	69	0.25	0.316	0.0135154	0.0415576	0.986485	1	CNVR485.1-CR1: 0.12(YRI|CHB),CNVR485.3-CR1: 0.11(CEU|CHB),CNVR485.3-CR1: 0.14(YRI|CHB),CNVR483.1-C4BPA: 0.10(CEU|YRI),CNVR483.1-C4BPA: 0.11(YRI|CHB),	MBL2,MASP1,CD55,SERPINF2,F7,C4BPA,C4A,C5AR1,CFH,TFPI,CFI,KLKB1,F5,CR1,VWF,PLAUR,MASP2	FGA,CFB,C2,FGG,F8,C4B,C4A,C4BPA,PLG,C5AR1,C1QA,A2M,SERPINC1,SERPINA5,SERPIND1,F3,SERPINE1,C8G,MASP2,SERPING1,PLAU,F13B,F2,C3AR1,CD46,CD55,BDKRB1,SERPINA1,C1S,C1QB,C1R,CR2,CFD,CFI,BDKRB2,C1QC,PROS1,C8A,PLAT,MASP1,C8B,F7,C4BPB,C6,C5,F9,F10,KNG1,CR1,VWF,F2R,C9,CPB2,MBL2,F13A1,CD59,SERPINF2,PROC,C7,CFH,THBD,TFPI,KLKB1,F11,F5,C3,F12,FGB,PLAUR
TNF/Stress Related Signaling	BIOCARTA	h_stressPathway	http://cgap.nci.nih.gov/Pathways/BioCarta/h_stressPathway	8	24	0.33	0.323	0.00651485	0.0256062	0.993485	1	CNVR3865.1-IKBKB,POLB: 0.53(CEU|YRI),CNVR3865.1-IKBKB,POLB: 0.57(YRI|CHB),	NFKB1,ATF1,IKBKB,JUN,RIPK1,MAP2K4,MAP3K1,IKBKG	MAP2K3,ATF1,JUN,TRAF2,MAPK14,MAP4K2,RELA,MAP3K1,MAP3K14,NFKBIA,IKBKG,MAPK8,NFKB1,IKBKB,TRADD,RIPK1,CRADD,MAP2K4,CHUK,CASP2,TNFRSF1A,TANK,MAP2K6,TNF
Degradation of the RAR and RXR by the proteasome	BIOCARTA	h_rarPathway	http://cgap.nci.nih.gov/Pathways/BioCarta/h_rarPathway	1	3	0.33	0.325	0.0626164	0.124134	0.937384	1		RXRA	RXRA,CDK7,RARA
Ion Channel and Phorbal Esters Signaling Pathway	BIOCARTA	h_ionPathway	http://cgap.nci.nih.gov/Pathways/BioCarta/h_ionPathway	2	5	0.4	0.327	0.0278016	0.0651104	0.972198	1		PRKCA,PRKCB	PRKCA,PRKCB,PLCG1,P2RY2,PTK2B
Starch and sucrose metabolism	KEGG	hsa00500	http://cgap.nci.nih.gov/Pathways/Kegg/hsa00500	19	66	0.29	0.331	0.00146805	0.00883403	0.998532	1	CNVR1953.1-TMPRSS11E,UGT2B17,UGT2B15: 0.16(CEU|CHB),CNVR1953.1-TMPRSS11E,UGT2B17,UGT2B15: 0.28(YRI|CHB),CNVR3585.3-MGAM: 0.17(CEU|YRI),CNVR3585.3-MGAM: 0.20(YRI|CHB),	AMY1C,AMY2A,SMARCA2,UGT2B11,ASCC3,AMY2B,UGT2B10,UGT2A1,DDX41,RUVBL2,UGP2,UGT2B15,GUSB,GBA,ENPP3,MGAM,UGT2B17,GBE1,UGT2B28	SNRNP200,AMY2A,UXS1,ENPP1,SETX,EP400,UGT2B11,ASCC3,DDX56,UGT2B10,GBA3,UGDH,UGP2,GBA,UGT2B15,GUSB,MGAM,FBXO18,RAD54B,LYZL1,AGL,PYGL,PYGB,UGT2B7,DDX52,PYGM,SI,IFIH1,MOV10L1,ENPP3,UGT2B4,DDX54,ATP13A2,GYS1,GYS2,HK2,DDX50,GCK,ENPP2,GPI,DHX58,DDX47,TREH,ERCC3,SMARCA5,DDX18,UGT2A1,UGT2B17,HK1,GBE1,ERCC2,UGT2B28,G6PC,HK3,AMY1C,NUDT5,SMARCA2,AMY2B,NUDT8,PGM1,DDX41,RAD54L,DDX23,RUVBL2,PGM3,GAA
IL 5 Signaling Pathway	BIOCARTA	h_il5Pathway	http://cgap.nci.nih.gov/Pathways/BioCarta/h_il5Pathway	2	10	0.2	0.335	0.18614	0.264576	0.81386	1		HLA-DRA,HLA-DRB1	HLA-DRA,IL5,IL5RA,HLA-DRB1,IL4,CCL11,CD4,IL6,IL1B,CCR3
EGF Signaling Pathway	BIOCARTA	h_egfPathway	http://cgap.nci.nih.gov/Pathways/BioCarta/h_egfPathway	11	27	0.41	0.336	0.0002837	0.00267151	0.999716	1	CNVR3395.1-EGFR: 0.12(CEU|YRI),CNVR7103.1-STAT3: 0.16(CEU|YRI),CNVR7103.1-STAT3: 0.12(YRI|CHB),	PRKCB,JUN,EGF,PIK3R1,MAP2K4,RAF1,MAP3K1,PRKCA,HRAS,STAT3,EGFR	SHC1,JUN,STAT5A,PLCG1,RAF1,SOS1,MAP3K1,MAPK3,PRKCA,PIK3CA,ELK1,CSNK2A1,HRAS,FOS,EGFR,MAPK8,MAP2K1,SRF,STAT1,PRKCB,PIK3R1,EGF,MAP2K4,RASA1,JAK1,STAT3,GRB2
Nucleotide sugars metabolism	KEGG	hsa00520	http://cgap.nci.nih.gov/Pathways/Kegg/hsa00520	4	17	0.24	0.339	0.104146	0.181752	0.895854	1		RDH13,AKR1B10,UGP2,TGDS	UXS1,RDH12,RDH14,UGDH,AKR1B10,GALE,UGP2,CTBS,EDEM1,TGDS,EDEM3,RDH13,EDEM2,RDH11,HSD17B12,HSD3B7,GALT
Fructose and mannose metabolism	KEGG	hsa00051	http://cgap.nci.nih.gov/Pathways/Kegg/hsa00051	13	46	0.28	0.353	0.00690038	0.026432	0.9931	1	CNVR6372.1-SORD: 0.42(CEU|YRI),CNVR6372.1-SORD: 0.18(CEU|CHB),CNVR6372.1-SORD: 0.13(YRI|CHB),CNVR4114.1-PYCRL,TSTA3,ZNF623: 0.12(YRI|CHB),	PMM2,B4GALNT3,PFKL,AKR1B10,B4GALNT4,SORD,GMDS,RDH13,PFKP,TSTA3,FBP2,OGT,MTMR1	UGGT1,PFKFB3,HK2,PFKM,RDH12,PFKL,AKR1B10,RDH13,GMDS,ALDOA,GMPPB,PGM2,KHK,RDH11,PMM2,PFKFB2,ALDOB,PFKFB4,SORD,PFKP,GALNTL5,HK1,PMM1,STT3B,FUK,HK3,FBP1,B4GALNT3,MTMR2,MTMR6,TSTA3,TPI1,GMPPA,HSD17B12,OGT,MTMR1,ALDOC,MPI,RDH14,B4GALNT4,FBP2,PHPT1,PFKFB1,AKR1B1,UGGT2,HSD3B7
Carbon fixation	KEGG	hsa00710	http://cgap.nci.nih.gov/Pathways/Kegg/hsa00710	6	23	0.26	0.366	0.0498452	0.103349	0.950155	1	CNVR5254.1-ME3: 0.17(YRI|CHB),	GPT,FBP2,ME3,PKLR,TKTL1,MDH2	FBP1,GPT,GOT1,TKTL2,PKM2,GOT2,ALDOA,PKLR,RPE,TPI1,PGK2,ME1,MDH1,ME3,TKTL1,ALDOC,GPT2,PGK1,TKT,ALDOB,RPIA,FBP2,MDH2
Ion Channels and Their Functional Role in Vascular Endothelium	BIOCARTA	h_raccPathway	http://cgap.nci.nih.gov/Pathways/BioCarta/h_raccPathway	7	15	0.47	0.371	0.000678214	0.00520774	0.999322	1	CNVR5301.1-GUCY1A2: 0.18(YRI|CHB),	GUCY1A2,KCNQ3,GUCY1B3,GNAS,TRPC3,GUCY1A3,ADCY1	TRPC4,GUCY1B3,KCNQ2,GNAS,TRPC3,TRPV4,GUCY1A3,ADCY1,NOS3,GUCY1B2,GUCY1A2,KCNQ3,TRPC5,KCNQ5,KCNQ4
CXCR4 Signaling Pathway	BIOCARTA	h_cxcr4Pathway	http://cgap.nci.nih.gov/Pathways/BioCarta/h_cxcr4Pathway	8	19	0.42	0.383	0.000944694	0.00656926	0.999055	1		NFKB1,PRKCA,PRKCB,GNAQ,PIK3C2G,HRAS,PIK3R1,RAF1	GNAQ,PLCG1,RAF1,RELA,BCAR1,MAPK3,PRKCA,PIK3CA,PIK3C2G,HRAS,CRK,MAP2K1,NFKB1,PRKCB,PIK3R1,CXCL12,MAPK1,CXCR4,PTK2B
Long-term depression	KEGG	hsa04730	http://cgap.nci.nih.gov/Pathways/Kegg/hsa04730	33	75	0.44	0.385	5.52878e-10	4.16502e-08	1	1	CNVR5301.1-GUCY1A2: 0.18(YRI|CHB),CNVR5696.1-NOS1: 0.17(CEU|YRI),CNVR5696.1-NOS1: 0.24(YRI|CHB),CNVR2004.1-GRID2: 0.14(CEU|YRI),CNVR2004.1-GRID2: 0.38(YRI|CHB),	RAF1,GNAS,NRAS,PLCB2,NPR1,GUCY1A2,GNA12,PRKCB,IGF1R,NOS1,PPP2R2C,PLCB1,PLCB4,PLA2G10,GRM1,GNAQ,GRIA3,PRKCA,PLCB3,HRAS,GRM5,PPP2R2B,ITPR3,PRKG2,PRKG1,GUCY1B3,PPP2R1A,GUCY1A3,PRKCG,NOS2,GNAZ,GRID2,PLA2G5	CACNA1A,PPP2CB,PLA2G12B,C7orf16,LYN,KRAS,PRKCB,CRH,NOS1,GNA13,GUCY1B2,PPP2R1B,PLCB4,PLCB1,PLA2G10,MAPK1,GRM1,GNAQ,IGF1,PLA2G6,PRKCA,HRAS,GRIA1,GRM5,PLA2G12A,PRKG2,PRKG1,PLA2G3,PLA2G1B,PLA2G2E,PPP2R1A,GUCY1A3,NOS3,NPR2,ITPR1,NOS2,PRKCG,GNAZ,PLA2G5,PLA2G2F,GUCY2D,GNAS,RAF1,GUCY2C,PLCB2,NRAS,GRIA2,NPR1,GUCY2F,GUCY1A2,GNA12,GNAI1,PPP2R2A,MAP2K1,IGF1R,GNAI3,PPP2R2C,ITPR2,CRHR1,PLA2G4A,GRIA3,GNA11,PLA2…
Alanine and aspartate metabolism	KEGG	hsa00252	http://cgap.nci.nih.gov/Pathways/Kegg/hsa00252	8	31	0.26	0.387	0.0372531	0.0829479	0.962747	1	CNVR4493.1-ASS1: 0.10(CEU|YRI),	GPT,ASNS,ASS1,AARS,GAD2,ADSSL1,PDHA1,PC	AGXT2,GPT,GOT1,CRAT,GAD1,CAD,PDHB,DLD,DLAT,GAD2,NARS,ASL,ASNS,ASS1,GOT2,ADSL,ACY3,AGXT,ADSSL1,AARS,GPT2,PDHA1,PC,PDHX,PDHA2,ADSS,DARS2,ASPA,DARS,ABAT,DDO
Inhibition of Huntington's disease neurodegeneration by histone deacetylase inhibitors	BIOCARTA	h_HuntingtonPathway	http://cgap.nci.nih.gov/Pathways/BioCarta/h_HuntingtonPathway	2	4	0.5	0.387	0.0125411	0.0397925	0.987459	1		HTT,CREBBP	HDAC1,HTT,CREBBP,CREB1
Regulation of Spermatogenesis by CREM	BIOCARTA	h_cremPathway	http://cgap.nci.nih.gov/Pathways/BioCarta/h_cremPathway	2	6	0.33	0.388	0.0493612	0.103321	0.950639	1		FSHR,ADCY1	FHL5,FSHB,XPO1,FSHR,CREM,ADCY1
Role of nicotinic acetylcholine receptors in the regulation of apoptosis	BIOCARTA	h_achPathway	http://cgap.nci.nih.gov/Pathways/BioCarta/h_achPathway	4	14	0.29	0.39	0.0496031	0.103321	0.950397	1	CNVR4442.1-MUSK: 0.19(CEU|YRI),CNVR4442.1-MUSK: 0.16(YRI|CHB),	PIK3R1,MUSK,TERT,FOXO3	RAPSN,AKT1,BAD,YWHAH,PIK3R1,TERT,PIK3CG,FOXO3,CHRNG,PIK3CA,FASLG,CHRNB1,MUSK,PTK2B
D-Glutamine and D-glutamate metabolism	KEGG	hsa00471	http://cgap.nci.nih.gov/Pathways/Kegg/hsa00471	1	4	0.25	0.393	0.112692	0.187267	0.887308	1		GLUD1	GLS2,GLUD2,GLS,GLUD1
NF-kB Signaling Pathway	BIOCARTA	h_nfkbPathway	http://cgap.nci.nih.gov/Pathways/BioCarta/h_nfkbPathway	5	21	0.24	0.398	0.0880033	0.157223	0.911997	1	CNVR3865.1-IKBKB,POLB: 0.53(CEU|YRI),CNVR3865.1-IKBKB,POLB: 0.57(YRI|CHB),	MAP3K1,NFKB1,IKBKB,IKBKG,RIPK1	MAP3K7IP1,TNFRSF1B,RELA,MAP3K1,MAP3K14,NFKBIA,IKBKG,MYD88,NFKB1,IKBKB,TRADD,RIPK1,IL1A,CHUK,FADD,MAP3K7,TNFRSF1A,TNFAIP3,IL1R1,TRAF6,TNF
Presenilin action in Notch and Wnt signaling	BIOCARTA	h_ps1Pathway	http://cgap.nci.nih.gov/Pathways/BioCarta/h_ps1Pathway	5	14	0.36	0.404	0.0124371	0.0397925	0.987563	1		DVL1,NOTCH1,AXIN1,RBPJ,GSK3B	FZD1,NOTCH1,AXIN1,RBPJ,GSK3B,ADAM17,WNT1,HNF1A,DVL1,CTNNB1,BTRC,APC,PSEN1,DLL1
FAS signaling pathway ( CD95 )	BIOCARTA	h_fasPathway	http://cgap.nci.nih.gov/Pathways/BioCarta/h_fasPathway	10	30	0.33	0.406	0.00332652	0.0165229	0.996673	1		LMNB1,RB1,JUN,DFFB,MAP2K4,CASP7,PAK2,MAP3K1,DAXX,LMNB2	LMNB1,RB1,CASP6,JUN,LMNA,CASP7,PAK2,DFFA,CASP3,MAP3K1,PAK1,SPTAN1,CASP10,PRKDC,RIPK2,FAF1,CFLAR,MAPK8,CASP8,DFFB,PARP1,MAP2K4,FADD,MAP3K7,PTPN13,FAS,FASLG,DAXX,LMNB2,ARHGDIB
Vitamin B6 metabolism	KEGG	hsa00750	http://cgap.nci.nih.gov/Pathways/Kegg/hsa00750	2	8	0.25	0.406	0.109305	0.18435	0.890695	1		PDXK,MTMR1	PDXK,MTMR2,AOX1,MTMR6,PSAT1,PHPT1,PNPO,MTMR1
Ahr Signal Transduction Pathway	BIOCARTA	h_acrPathway	http://cgap.nci.nih.gov/Pathways/BioCarta/h_acrPathway	1	4	0.25	0.408	0.112692	0.187267	0.887308	1		HSP90AA1	AHR,ARNT,AIP,HSP90AA1
FOSB gene expression and drug abuse	BIOCARTA	h_fosbPathway	http://cgap.nci.nih.gov/Pathways/BioCarta/h_fosbPathway	1	5	0.2	0.417	0.169285	0.249241	0.830715	1		JUND	GRIA2,PPP1R1B,JUND,CDK5,FOSB
Apoptotic DNA fragmentation and tissue homeostasis	BIOCARTA	h_DNAfragmentPathway	http://cgap.nci.nih.gov/Pathways/BioCarta/h_DNAfragmentPathway	2	10	0.2	0.421	0.18614	0.264576	0.81386	1		DFFB,CASP7	TOP2B,DFFB,CASP7,DFFA,CASP3,TOP2A,HMGB1,ENDOG,GZMB,HMGB2
Hop Pathway in Cardiac Development	BIOCARTA	h_hopPathway	http://cgap.nci.nih.gov/Pathways/BioCarta/h_hopPathway	1	4	0.25	0.422	0.112692	0.187267	0.887308	1		HOPX	NKX2-5,SRF,GATA4,HOPX
Attenuation of GPCR Signaling	BIOCARTA	h_agpcrPathway	http://cgap.nci.nih.gov/Pathways/BioCarta/h_agpcrPathway	5	11	0.45	0.423	0.00288443	0.01516	0.997116	1	CNVR233.1-PRKACB: 0.19(CEU|YRI),CNVR233.1-PRKACB: 0.31(CEU|CHB),	PRKAR1B,PRKCA,PRKCB,GNAS,PRKACB	PRKAR1B,PRKCB,PRKACG,PRKAR2A,PRKAR1A,GNAS,GRK4,PRKCA,PRKAR2B,PRKACB,ARRB1
Erk and PI-3 Kinase Are Necessary for Collagen Binding in Corneal Epithelia	BIOCARTA	h_ecmPathway	http://cgap.nci.nih.gov/Pathways/BioCarta/h_ecmPathway	6	19	0.32	0.429	0.0177231	0.0495768	0.982277	1		DIAPH1,ITGB1,HRAS,PIK3R1,RAF1,TLN1	ARHGAP5,DIAPH1,SHC1,RHOA,ITGB1,PIK3CG,MYL2,RAF1,MAPK3,PIK3CA,HRAS,ROCK1,GSN,MAP2K1,PFN1,PIK3R1,TLN1,FYN,MAPK1
Notch signaling pathway	KEGG	hsa04330	http://cgap.nci.nih.gov/Pathways/Kegg/hsa04330	13	46	0.28	0.429	0.00690038	0.026432	0.9931	1		CREBBP,DVL2,MAML2,NOTCH1,RBPJ,DTX2,NCOR2,CTBP1,JAG2,DVL1,NOTCH2,RFNG,HES1	HDAC1,PSENEN,SNW1,MAML3,DLL4,JAG2,DVL1,RFNG,NUMB,LFNG,DVL2,MAML1,APH1A,NOTCH1,DLL3,NCOR2,PSEN2,DTX3L,PTCRA,DTX3,JAG1,MFNG,NCSTN,CREBBP,MAML2,DVL3,RBPJ,NOTCH3,DTX4,CTBP1,NUMBL,NOTCH2,HES1,DLL1,DTX1,NOTCH4,CIR1,KAT2A,DTX2,EP300,ADAM17,HES5,HDAC2,RBPJL,PSEN1,CTBP2
mTOR Signaling Pathway	BIOCARTA	h_mTORPathway	http://cgap.nci.nih.gov/Pathways/BioCarta/h_mTORPathway	7	21	0.33	0.435	0.00914238	0.0317873	0.990858	1	CNVR2016.1-EIF4E: 0.24(CEU|YRI),CNVR2016.1-EIF4E: 0.18(CEU|CHB),	PTEN,PDPK1,RPS6KB1,EIF4E,PIK3R1,TSC2,RHEB	EIF4A1,EIF3A,PPP2CA,TSC1,PIK3CA,EIF4E,MTOR,MKNK1,AKT1,PTEN,EIF4EBP1,RPS6KB1,EIF4G3,PIK3R1,TSC2,RHEB,EIF4G1,PDPK1,EIF4A2,PDK2,EIF4G2
Msp/Ron Receptor Signaling Pathway	BIOCARTA	h_mspPathway	http://cgap.nci.nih.gov/Pathways/BioCarta/h_mspPathway	1	6	0.17	0.436	0.229247	0.305138	0.770753	1		MST1	MST1,CSF1,IL1B,CCL2,MST1R,TNF
Electron Transport Reaction in Mitochondria	BIOCARTA	h_etcPathway	http://cgap.nci.nih.gov/Pathways/BioCarta/h_etcPathway	2	10	0.2	0.44	0.18614	0.264576	0.81386	1		SLC25A6,SDHA	UQCRC1,ATP5A1,SDHB,SLC25A6,SLC25A4,SDHA,GPD2,NDUFA1,SDHD,SDHC
Shuttle for transfer of acetyl groups from mitochondria to the cytosol	BIOCARTA	h_malatexPathway	http://cgap.nci.nih.gov/Pathways/BioCarta/h_malatexPathway	2	8	0.25	0.443	0.109305	0.18435	0.890695	1		PDHA1,PC	MDH1,PDHA1,PC,SLC25A11,CS,ACLY,SLC25A1,ME1
Downregulated of MTA-3 in ER-negative Breast Tumors	BIOCARTA	h_mta3Pathway	http://cgap.nci.nih.gov/Pathways/BioCarta/h_mta3Pathway	4	18	0.22	0.444	0.126959	0.201353	0.873041	1		CDH1,MTA1,ESR1,MBD3	HDAC1,SNAI1,TUBA3C,CTSD,HSPB2,MTA3,CDH1,ALDOA,TUBA1A,PDZK1,TUBA4A,MBD3,SNAI2,HSPB1,GREB1,MTA1,GAPDH,ESR1
Antigen Dependent B Cell Activation	BIOCARTA	h_asbcellPathway	http://cgap.nci.nih.gov/Pathways/BioCarta/h_asbcellPathway	2	12	0.17	0.45	0.272575	0.346079	0.727425	1		HLA-DRA,HLA-DRB1	HLA-DRA,CD40,CD80,HLA-DRB1,IL2,IL10,IL4,CD4,CD28,FASLG,FAS,CD40LG
Gamma-aminobutyric Acid Receptor Life Cycle	BIOCARTA	h_gabaPathway	http://cgap.nci.nih.gov/Pathways/BioCarta/h_gabaPathway	4	10	0.4	0.453	0.0105641	0.0359022	0.989436	1		NSF,GABARAP,GABRA5,GABRA3	NSF,GABRA2,GABRA3,GABRA1,GABRA4,GABRA6,GABARAP,UBQLN1,GPHN,GABRA5
Toll-Like Receptor Pathway	BIOCARTA	h_tollPathway	http://cgap.nci.nih.gov/Pathways/BioCarta/h_tollPathway	7	25	0.28	0.453	0.0277418	0.0651104	0.972258	1	CNVR3865.1-IKBKB,POLB: 0.53(CEU|YRI),CNVR3865.1-IKBKB,POLB: 0.57(YRI|CHB),	MAP3K1,NFKB1,IKBKB,JUN,IKBKG,PPARA,MAP2K4	MAP2K3,TLR7,JUN,MAP3K7IP1,PPARA,MAPK14,RELA,EIF2AK2,MAP3K1,MAP3K14,NFKBIA,ELK1,IKBKG,FOS,MYD88,MAPK8,NFKB1,IKBKB,MAP2K4,CHUK,MAP3K7,TLR3,MAP2K6,PGLYRP1,TRAF6
Eph Kinases and ephrins support platelet aggregation	BIOCARTA	h_ephA4Pathway	http://cgap.nci.nih.gov/Pathways/BioCarta/h_ephA4Pathway	3	8	0.38	0.466	0.0225556	0.059274	0.977444	1		EPHB1,SELP,ITGB1	EPHB1,RAP1B,SELP,ITGB1,EPHA4,LYN,FYN,ACTA1
Cycling of Ran in nucleocytoplasmic transport	BIOCARTA	h_ranPathway	http://cgap.nci.nih.gov/Pathways/BioCarta/h_ranPathway	1	5	0.2	0.469	0.169285	0.249241	0.830715	1		RAN	RANGAP1,RAN,RANBP2,RCC1,RANBP1
Trka Receptor Signaling Pathway	BIOCARTA	h_trkaPathway	http://cgap.nci.nih.gov/Pathways/BioCarta/h_trkaPathway	5	14	0.36	0.47	0.0124371	0.0397925	0.987563	1		PRKCA,PRKCB,HRAS,PIK3R1,NGF	AKT1,SHC1,DPM2,PRKCB,KLK2,PIK3R1,PLCG1,SOS1,NGF,PRKCA,PIK3CA,HRAS,NTRK1,GRB2
TNFR1 Signaling Pathway	BIOCARTA	h_tnfr1Pathway	http://cgap.nci.nih.gov/Pathways/BioCarta/h_tnfr1Pathway	9	29	0.31	0.475	0.00827384	0.0306539	0.991726	1		LMNB1,RB1,JUN,RIPK1,DFFB,MAP2K4,PAK2,MAP3K1,LMNB2	BAG4,LMNB1,RB1,JUN,TRAF2,LMNA,PAK2,DFFA,CASP3,MAP3K1,PAK1,SPTAN1,PRKDC,MAPK8,TRADD,CASP8,RIPK1,DFFB,PARP1,MAP2K4,CRADD,FADD,MADD,MAP3K7,CASP2,TNFRSF1A,LMNB2,TNF,ARHGDIB
Glycan structures - biosynthesis 2	KEGG	hsa01031	http://cgap.nci.nih.gov/Pathways/Kegg/hsa01031	18	67	0.27	0.48	0.00436259	0.0199181	0.995637	1	CNVR6402.1-PIGB,CCPG1,MIR628: 0.22(YRI|CHB),	B4GALNT1,ST8SIA5,PIGU,B4GALNT3,B3GALT4,ST3GAL3,PIGN,PIGB,OGT,ST6GALNAC3,ABO,ST8SIA1,ST3GAL4,B4GALNT4,B4GALT4,PIGZ,ST6GALNAC6,PIGQ	B4GALNT1,ST8SIA5,PIGU,B3GNT5,PIGL,B4GALT6,PIGO,ST3GAL5,FUT9,PIGS,PIGX,UGCG,FUT3,B3GALNT1,B4GALT2,PIGG,FUT4,B4GALT4,PIGT,PIGZ,B4GALT3,PIGQ,FUT7,ST3GAL6,B3GNT4,ST3GAL2,OGT,ST6GALNAC3,PIGP,A4GALT,UGGT2,UGGT1,FUT2,FUT1,PIGA,B3GALT4,ST3GAL1,PIGC,ABO,PIGV,ST8SIA1,ST3GAL4,PIGF,B3GALT5,B4GALT1,GALNTL5,STT3B,B3GNT3,B3GNT2,B4GALNT3,B3GALT1,GBGT1,PIGM,ST3GAL3,FUT5,PIGN,B3GNT1,PIGB,PIGK,PIGH,ST6GALNAC4,B4GAL…
Trefoil Factors Initiate Mucosal Healing	BIOCARTA	h_tffPathway	http://cgap.nci.nih.gov/Pathways/BioCarta/h_tffPathway	7	24	0.29	0.48	0.0216883	0.058352	0.978312	1	CNVR3395.1-EGFR: 0.12(CEU|YRI),	GHR,ITGB1,HRAS,PIK3R1,MUC2,GH1,EGFR	SHC1,BAD,RHOA,ITGB1,PIK3CG,MUC2,SOS1,MAPK3,PIK3CA,GHR,CTNNB1,TFF2,HRAS,TFF3,APAF1,GH1,EGFR,AKT1,TFF1,PIK3R1,CASP9,ERBB2,MAPK1,GRB2
The PRC2 Complex Sets Long-term Gene Silencing Through Modification of Histone Tails	BIOCARTA	h_prc2Pathway	http://cgap.nci.nih.gov/Pathways/BioCarta/h_prc2Pathway	3	13	0.23	0.483	0.123457	0.198586	0.876543	1		RBBP7,BMI1,YY1	HDAC1,RING1,PHC1,SUZ12,EZH1,RBBP4,BMI1,YY1,RBBP7,HDAC2,EED,CBX4,EZH2
Nerve growth factor pathway (NGF)	BIOCARTA	h_ngfPathway	http://cgap.nci.nih.gov/Pathways/BioCarta/h_ngfPathway	5	20	0.25	0.485	0.0717349	0.13735	0.928265	1		JUN,HRAS,PIK3R1,RAF1,NGF	SHC1,DPM2,JUN,PIK3CG,PLCG1,RAF1,SOS1,NGF,MAPK3,PIK3CA,ELK1,CSNK2A1,NGFR,HRAS,FOS,MAPK8,MAP2K1,KLK2,PIK3R1,GRB2
Map Kinase Inactivation of SMRT Corepressor	BIOCARTA	h_egfr_smrtePathway	http://cgap.nci.nih.gov/Pathways/BioCarta/h_egfr_smrtePathway	5	11	0.45	0.487	0.00288443	0.01516	0.997116	1	CNVR3395.1-EGFR: 0.12(CEU|YRI),	MAP3K1,RXRA,EGF,EGFR,NCOR2	RXRA,EGF,MAPK14,THRB,RARA,NCOR2,MAP3K1,THRA,MAP2K1,EGFR,ZBTB16
Activation of Csk by cAMP-dependent Protein Kinase Inhibits Signaling through the T Cell Receptor	BIOCARTA	h_CSKPathway	http://cgap.nci.nih.gov/Pathways/BioCarta/h_CSKPathway	6	19	0.32	0.495	0.0177231	0.0495768	0.982277	1	CNVR233.1-PRKACB: 0.19(CEU|YRI),CNVR233.1-PRKACB: 0.31(CEU|CHB),	PRKAR1B,CREBBP,HLA-DRA,HLA-DRB1,PRKACB,ADCY1	LCK,CREBBP,HLA-DRA,PRKAR1A,CD247,PRKAR2B,ZAP70,PRKACB,PRKAR1B,PRKACG,CD3E,PRKAR2A,CSK,HLA-DRB1,ADCY1,CD3G,PTPRC,CD4,CD3D
Biosynthesis of steroids	KEGG	hsa00100	http://cgap.nci.nih.gov/Pathways/Kegg/hsa00100	3	17	0.18	0.499	0.253866	0.328831	0.746134	1	CNVR8066.1-C21orf56,LSS: 0.17(CEU|YRI),CNVR8066.1-C21orf56,LSS: 0.12(YRI|CHB),	IDI2,LSS,EBP	SQLE,SC5DL,HMGCR,VKORC1,GGPS1,PMVK,MVK,LSS,NQO1,CYP27B1,FDPS,MVD,IDI2,FDFT1,IDI1,EBP,DHCR7
CBL mediated ligand-induced downregulation of EGF receptors	BIOCARTA	h_cblPathway	http://cgap.nci.nih.gov/Pathways/BioCarta/h_cblPathway	5	12	0.42	0.501	0.00502853	0.0216466	0.994971	1	CNVR3395.1-EGFR: 0.12(CEU|YRI),	PRKCA,PRKCB,CSF1R,EGF,EGFR	PRKCB,CSF1R,EGF,PDGFRA,CBL,SH3GLB2,PRKCA,MET,SH3GLB1,SH3KBP1,GRB2,EGFR
Circadian rhythm	KEGG	hsa04710	http://cgap.nci.nih.gov/Pathways/Kegg/hsa04710	5	17	0.29	0.501	0.0341714	0.0768431	0.965829	1		CSNK1A1L,CSNK1G2,CSNK1D,CSNK1A1,PER2	CLOCK,CSNK1G2,CSNK1D,BHLHE41,CSNK1A1L,PER3,CSNK1G1,CSNK1E,PER2,NPAS2,BHLHE40,CSNK1G3,CYCS,NR1D1,CSNK1A1,PER1,CRY1
Pyruvate metabolism	KEGG	hsa00620	http://cgap.nci.nih.gov/Pathways/Kegg/hsa00620	11	43	0.26	0.501	0.0239067	0.0603677	0.976093	1	CNVR5254.1-ME3: 0.17(YRI|CHB),CNVR7081.1-ACACA,C17orf78,TADA2A: 0.16(CEU|YRI),CNVR7081.1-ACACA,C17orf78,TADA2A: 0.15(CEU|CHB),	ACYP2,ACACA,ALDH3A1,LDHB,ME3,PDHA1,PC,ACYP1,PKLR,ALDH1A3,MDH2	PCK2,ALDH3A1,ALDH3A2,PCK1,HAGHL,LDHA,ACYP2,MDH1,HAGH,ACACB,LDHC,PDHA1,PC,PDHX,PDHA2,LDHD,ACYP1,ACACA,LDHAL6B,DLD,PDHB,LDHB,ACOT12,PKM2,DLAT,ALDH7A1,PKLR,ALDH9A1,ALDH1A3,ACSS1,ME1,ACAT1,ME3,GRHPR,ACAT2,ME2,ALDH1B1,ACSS2,ALDH2,GLO1,AKR1B1,LDHAL6A,MDH2
Hedgehog signaling pathway	KEGG	hsa04340	http://cgap.nci.nih.gov/Pathways/Kegg/hsa04340	16	57	0.28	0.504	0.00388017	0.0182006	0.99612	1	CNVR148.1-BMP8A,LOC728448: 0.23(CEU|YRI),CNVR148.1-BMP8A,LOC728448: 0.18(YRI|CHB),CNVR233.1-PRKACB: 0.19(CEU|YRI),CNVR233.1-PRKACB: 0.31(CEU|CHB),	ZIC2,CSNK1G2,GAS1,CSNK1D,WNT2B,CSNK1A1L,WNT3A,PRKACA,GLI2,BMP8A,BMP6,PRKACB,GSK3B,CSNK1A1,BMP7,WNT3	LRP2,WNT16,BMP5,BMP4,WNT8A,CSNK1G2,GAS1,WNT2B,CSNK1A1L,WNT8B,WNT3A,SHH,STK36,BTRC,WNT9B,BMP8A,GLI3,BMP6,WNT9A,PTCH1,WNT6,BMP8B,WNT11,HHIP,GSK3B,DHH,SMO,IHH,WNT7A,SUFU,PTCH2,FBXW11,RAB23,GLI1,ZIC2,CSNK1D,WNT1,CSNK1G1,PRKACA,GLI2,CSNK1E,PRKACB,WNT5B,PRKACG,WNT5A,CSNK1G3,PRKY,WNT2,CSNK1A1,BMP2,PRKX,WNT10B,WNT4,BMP7,WNT7B,WNT10A,WNT3
Signaling Pathway from G-Protein Families	BIOCARTA	h_gpcrPathway	http://cgap.nci.nih.gov/Pathways/BioCarta/h_gpcrPathway	11	30	0.37	0.504	0.000904646	0.00649048	0.999095	1	CNVR233.1-PRKACB: 0.19(CEU|YRI),CNVR233.1-PRKACB: 0.31(CEU|CHB),	PRKAR1B,PPP3CA,PRKCB,GNAQ,JUN,RAF1,ADCY1,PRKCA,NFATC1,HRAS,PRKACB	PPP3CA,NFATC3,GNAQ,JUN,CALM3,PRKAR1A,PLCG1,RAF1,MAPK3,PRKCA,ELK1,NFATC1,HRAS,PPP3CC,NFATC2,PRKAR2B,FOS,RPS6KA3,PRKACB,CALM2,MAP2K1,PRKAR1B,PRKACG,PRKCB,NFATC4,PRKAR2A,PPP3CB,ADCY1,CALM1,CREB1
ATM Signaling Pathway	BIOCARTA	h_atmPathway	http://cgap.nci.nih.gov/Pathways/BioCarta/h_atmPathway	6	20	0.3	0.507	0.0237568	0.0603261	0.976243	1	CNVR4495.1-ABL1: 0.15(YRI|CHB),	NFKB1,ABL1,TP73,JUN,CDKN1A,CHEK2	JUN,CDKN1A,MDM2,BRCA1,GADD45A,RELA,ABL1,NFKBIA,RAD50,TP73,TP53,MAPK8,NFKB1,RBBP8,ATM,CHEK1,MRE11A,RAD51,NBN,CHEK2
Terpenoid biosynthesis	KEGG	hsa00900	http://cgap.nci.nih.gov/Pathways/Kegg/hsa00900	1	6	0.17	0.508	0.229247	0.305138	0.770753	1		IDI2	SQLE,FDPS,FDFT1,IDI2,IDI1,GGPS1
Bisphenol A degradation	KEGG	hsa00363	http://cgap.nci.nih.gov/Pathways/Kegg/hsa00363	3	15	0.2	0.509	0.18487	0.264576	0.81513	1	CNVR8251.1-DHRSX: 0.26(CEU|YRI),CNVR8251.1-DHRSX: 0.11(YRI|CHB),	RDH13,DHRSX,AKR1B10	PON1,DHRSX,RDH12,RDH14,DHRS2,AKR1B10,DHRS3,DHRS1,RDH13,PON3,DHRS7,RDH11,PON2,HSD3B7,HSD17B12
Glycolysis / Gluconeogenesis	KEGG	hsa00010	http://cgap.nci.nih.gov/Pathways/Kegg/hsa00010	13	64	0.2	0.51	0.0998109	0.176229	0.900189	1		ACYP2,ALDH3A1,LDHB,PFKL,PDHA1,ACYP1,PFKP,FBP2,GALM,PKLR,ALDH3B2,ALDH1A3,GAPDHS	ENO3,ALDH3A1,PFKL,PGAM4,ALDOA,ENO1,LDHA,ADH5,GAPDHS,ACYP2,LDHC,PDHA1,ALDOB,PDHA2,ACYP1,PFKP,FBP1,PKM2,ALDH3B1,ADH4,DLAT,ALDH7A1,PKLR,ALDH9A1,ALDH3B2,ALDH1A3,ACSS1,BPGM,ALDOC,ALDH1B1,AKR1A1,ADHFE1,ENO2,GAPDH,ADH1A,PGAM2,HK2,PFKM,ALDH3A2,GCK,GPI,PGAM1,PGK2,ADH7,ADH1C,PDHX,HK1,ADH1B,G6PC,HK3,LDHAL6B,LDHB,PDHB,DLD,GALM,ADH6,TPI1,PGM1,ACSS2,ALDH2,PGM3,PGK1,FBP2,LDHAL6A
Ubiquitin mediated proteolysis	KEGG	hsa04120	http://cgap.nci.nih.gov/Pathways/Kegg/hsa04120	17	45	0.38	0.512	5.07993e-05	0.000717541	0.999949	1		UBE2D3,CDC16,ANAPC10,CDC27,ANAPC11,HERC2,WWP2,UBE2E2,NEDD4L,CUL1,ANAPC1,CDC34,UBR5,SMURF1,FZR1,UBE2D4,UBE2R2	UBE2D3,CDC16,ANAPC10,HERC2,VHL,WWP2,ANAPC4,BTRC,ANAPC5,UBE2E2,NEDD4,UBE2E1,HERC1,ANAPC7,NEDD4L,CDC23,UBE2C,CDC34,ANAPC1,FBXW7,SKP1,UBR5,SMURF2,CUL3,UBE2R2,FBXW11,CDC27,UBE2D1,SKP2,ANAPC11,TCEB1,TCEB2,ANAPC2,CUL2,WWP1,RBX1,CDC20,CUL1,UBE2D2,UBE2E3,UBA1,SMURF1,FZR1,UBE2D4,ITCH
NO2-dependent IL 12 Pathway in NK cells	BIOCARTA	h_no2il12Pathway	http://cgap.nci.nih.gov/Pathways/BioCarta/h_no2il12Pathway	4	15	0.27	0.514	0.0653558	0.126785	0.934644	1		STAT4,JAK2,NOS2,TYK2	CCR5,CD3E,STAT4,JAK2,IL12RB1,CD247,TYK2,IL12RB2,CD3G,CXCR3,CD2,CD4,NOS2,IFNG,CD3D
CTCF: First Multivalent Nuclear Factor	BIOCARTA	h_ctcfPathway	http://cgap.nci.nih.gov/Pathways/BioCarta/h_ctcfPathway	7	24	0.29	0.515	0.0216883	0.058352	0.978312	1	CNVR2106.1-SMAD1: 0.21(CEU|YRI),CNVR250.1-TGFBR3: 0.12(CEU|CHB),	PTEN,CTCF,SMAD1,RPS6KB1,TGFBR3,PIK3R1,CD79B	CTCF,TGFBR2,SMAD1,PIK3CG,CD79A,MDM2,CDKN1B,TGFB2,PPP2CA,TGFB3,CDKN2A,PIK3CA,MTOR,TGFB1,TP53,CD79B,PTEN,SMAD5,RPS6KB1,PIK3R1,TGFBR3,TGFBR1,SMAD4,MYC
Effects of calcineurin in Keratinocyte Differentiation	BIOCARTA	h_calcineurinPathway	http://cgap.nci.nih.gov/Pathways/BioCarta/h_calcineurinPathway	7	18	0.39	0.52	0.00300605	0.0153984	0.996994	1		SP1,PPP3CA,PRKCA,PRKCB,GNAQ,NFATC1,CDKN1A	PPP3CA,NFATC3,GNAQ,CALM3,CDKN1A,PLCG1,PRKCA,NFATC1,PPP3CC,NFATC2,CALM2,PRKCB,SP3,NFATC4,PPP3CB,CALM1,SP1,MARCKS
IFN alpha signaling pathway	BIOCARTA	h_ifnaPathway	http://cgap.nci.nih.gov/Pathways/BioCarta/h_ifnaPathway	2	9	0.22	0.52	0.146071	0.226887	0.853929	1		IFNAR1,TYK2	IFNA1,STAT1,TYK2,JAK1,IRF9,IFNAR1,IFNB1,STAT2,IFNAR2
Neuropeptides VIP and PACAP inhibit the apoptosis of activated T cells	BIOCARTA	h_vipPathway	http://cgap.nci.nih.gov/Pathways/BioCarta/h_vipPathway	8	26	0.31	0.529	0.0117048	0.0389014	0.988295	1	CNVR233.1-PRKACB: 0.19(CEU|YRI),CNVR233.1-PRKACB: 0.31(CEU|CHB),	NFKB1,PRKAR1B,PPP3CA,GNAQ,MAP3K1,NFATC1,VIPR2,PRKACB	PPP3CA,GNAQ,CALM3,PRKAR1A,PLCG1,RELA,MAP3K1,NFKBIA,NFATC1,PPP3CC,NFATC2,PRKAR2B,VIPR2,PRKACB,CALM2,EGR2,NFKB1,PRKAR1B,PRKACG,PRKAR2A,VIP,PPP3CB,CHUK,EGR3,CALM1,MYC
Neuroregulin receptor degredation protein-1 Controls ErbB3 receptor recycling	BIOCARTA	h_ErbB3Pathway	http://cgap.nci.nih.gov/Pathways/BioCarta/h_ErbB3Pathway	2	5	0.4	0.532	0.0278016	0.0651104	0.972198	1	CNVR3395.1-EGFR: 0.12(CEU|YRI),	EGF,EGFR	ERBB3,EGF,UBE2D1,NRG1,EGFR
Regulation of p27 Phosphorylation during Cell Cycle Progression	BIOCARTA	h_p27Pathway	http://cgap.nci.nih.gov/Pathways/BioCarta/h_p27Pathway	3	13	0.23	0.532	0.123457	0.198586	0.876543	1		TFDP1,RB1,CUL1	RBX1,CKS1B,CCNE1,RB1,SKP2,CUL1,CDKN1B,TFDP1,E2F1,SKP1,UBE2M,NEDD8,CDK2
Rac 1 cell motility signaling pathway	BIOCARTA	h_rac1Pathway	http://cgap.nci.nih.gov/Pathways/BioCarta/h_rac1Pathway	7	21	0.33	0.549	0.00914238	0.0317873	0.990858	1		MAP3K1,PPP1R12B,TRIO,VAV1,RPS6KB1,CDK5R1,PIK3R1	VAV1,CDK5,CDK5R1,PIK3CG,MYL2,MAP3K1,CHN1,PIK3CA,RAC1,PAK1,LIMK1,RPS6KB1,PIK3R1,PLD1,WASF1,PDGFRA,PPP1R12B,TRIO,ARFIP2,NCF2,RALBP1
Benzoate degradation via hydroxylation	KEGG	hsa00362	http://cgap.nci.nih.gov/Pathways/Kegg/hsa00362	1	6	0.17	0.55	0.229247	0.305138	0.770753	1		ALOXE3	HADHB,BCO2,ACAA1,ACAA2,ECH1,ALOXE3
Cytokines and Inflammatory Response	BIOCARTA	h_inflamPathway	http://cgap.nci.nih.gov/Pathways/BioCarta/h_inflamPathway	4	26	0.15	0.551	0.36293	0.41773	0.63707	1		IL3,HLA-DRA,HLA-DRB1,CSF2	CSF3,HLA-DRA,IL5,TGFB2,TGFB3,IL3,IL13,IFNG,TGFB1,CSF2,IFNA1,PDGFA,CSF1,IL1A,HLA-DRB1,IL2,IL15,IL10,IL4,IFNB1,IL11,CD4,IL6,IL8,TNF,IL7
TACI and BCMA stimulation of B cell immune responses.	BIOCARTA	h_tall1Pathway	http://cgap.nci.nih.gov/Pathways/BioCarta/h_tall1Pathway	3	13	0.23	0.552	0.123457	0.198586	0.876543	1	CNVR6005.1-TNFSF13B: 0.11(YRI|CHB),	NFKB1,TRAF3,TNFSF13B	NFKB1,TNFRSF17,TRAF2,TRAF3,TNFSF13B,TNFRSF13C,MAPK14,CHUK,TNFSF13,RELA,MAP3K14,TRAF6,MAPK8
Pertussis toxin-insensitive CCR5 Signaling in Macrophage	BIOCARTA	h_Ccr5Pathway	http://cgap.nci.nih.gov/Pathways/BioCarta/h_Ccr5Pathway	5	17	0.29	0.556	0.0341714	0.0768431	0.965829	1		PRKCA,PRKCB,GNAQ,JUN,CCL4	CCR5,GNAQ,JUN,CALM3,CCL2,PLCG1,MAPK14,PRKCA,FOS,CCL4,CALM2,MAPK8,PRKCB,CXCL12,CALM1,CXCR4,PTK2B
Repression of Pain Sensation by the Transcriptional Regulator DREAM	BIOCARTA	h_dreampathway	http://cgap.nci.nih.gov/Pathways/BioCarta/h_dreampathway	3	13	0.23	0.56	0.123457	0.198586	0.876543	1	CNVR233.1-PRKACB: 0.19(CEU|YRI),CNVR233.1-PRKACB: 0.31(CEU|CHB),	PRKAR1B,JUN,PRKACB	PRKAR1B,KCNIP3,PRKACG,OPRK1,PRKAR2A,JUN,PRKAR1A,MAPK3,PRKAR2B,CREB1,FOS,CREM,PRKACB
BCR Signaling Pathway	BIOCARTA	h_bcrPathway	http://cgap.nci.nih.gov/Pathways/BioCarta/h_bcrPathway	11	33	0.33	0.566	0.00238303	0.0131848	0.997617	1		PPP3CA,PRKCB,SYK,VAV1,JUN,RAF1,MAP3K1,PRKCA,NFATC1,HRAS,CD79B	PPP3CA,SHC1,SYK,VAV1,CALM3,LYN,PLCG1,RAF1,MAP3K1,ELK1,NFATC2,FOS,CD79B,CALM2,MAPK8,MAP2K1,PRKCB,NFATC4,NFATC3,JUN,CD79A,MAPK14,SOS1,PRKCA,MAPK3,RAC1,PPP3CC,HRAS,NFATC1,PPP3CB,CALM1,GRB2,BTK
Benzoate degradation via CoA ligation	KEGG	hsa00632	http://cgap.nci.nih.gov/Pathways/Kegg/hsa00632	7	30	0.23	0.574	0.0752489	0.140548	0.924751	1	CNVR8251.1-DHRSX: 0.26(CEU|YRI),CNVR8251.1-DHRSX: 0.11(YRI|CHB),	ACYP2,ACOT11,ITGB1BP3,ACYP1,DHRSX,MYST4,FN3K	ACOT11,ACOT9,C9orf95,PNPLA3,ESCO2,DHRS3,DHRS1,MYST3,DYRK4,FN3K,ITGB1BP3,EHHADH,DBT,ARD1A,ACYP2,ACAT1,SHPK,DHRSX,ACAT2,NAT5,ECHS1,EIF2AK3,HADHA,DHRS2,GCDH,ACYP1,DHRS7,MYST4,SH3GLB1,ESCO1
Keratan sulfate biosynthesis	KEGG	hsa00533	http://cgap.nci.nih.gov/Pathways/Kegg/hsa00533	4	15	0.27	0.58	0.0653558	0.126785	0.934644	1		ST3GAL3,CHST1,CHST6,ST3GAL4	CHST4,B4GALT2,B4GALT5,B3GNT2,ST3GAL4,FUT8,ST3GAL3,CHST1,B4GALT1,CHST2,B3GNT1,CHST6,ST3GAL1,B4GALT3,ST3GAL2
Proepithelin Conversion to Epithelin and Wound Repair Control	BIOCARTA	h_pepiPathway	http://cgap.nci.nih.gov/Pathways/BioCarta/h_pepiPathway	1	7	0.14	0.586	0.290237	0.357458	0.709763	1		GRN	CELA1,GRN,CELA2B,ELANE,IL8,CELA2A,SLPI
Multi-Drug Resistance Factors	BIOCARTA	h_mrpPathway	http://cgap.nci.nih.gov/Pathways/BioCarta/h_mrpPathway	2	6	0.33	0.587	0.0493612	0.103321	0.950639	1		ABCB1,ABCC1	ABCB1,GSTP1,ABCC3,ABCB4,ABCC1,ABCB11
Glycerolipid metabolism	KEGG	hsa00561	http://cgap.nci.nih.gov/Pathways/Kegg/hsa00561	16	60	0.27	0.588	0.00686113	0.026432	0.993139	1	CNVR1531.1-MGLL: 0.20(CEU|YRI),CNVR1531.1-MGLL: 0.15(YRI|CHB),	ALDH3A1,B4GALNT3,MGLL,DGKD,ALDH1A3,CEL,AGPAT3,OGT,DGKQ,LIPC,DGKB,B4GALNT4,DGAT1,AGPAT1,AGPAT4,PPAP2C	DGKH,UGGT1,GK2,DAK,ALDH3A1,LIPG,ALDH3A2,PNLIP,DGKA,DGKG,LIPA,ADH5,AGPAT3,ADH7,AGPAT2,ADH1C,DGKQ,DGKB,LCT,DGKZ,GLB1,DGAT1,GALNTL5,AGPAT1,AGPAT4,GPAM,STT3B,ADH1B,PPAP2A,LIPF,B4GALNT3,PPAP2B,ADH4,PNPLA3,AGPAT6,PNLIPRP2,LPL,ALDH7A1,GLA,DGKE,GK,MGLL,ADH6,ALDH9A1,DGKD,ALDH1A3,CEL,OGT,LIPC,ALDH1B1,DGKI,AKR1A1,ALDH2,B4GALNT4,ADHFE1,PNLIPRP1,AKR1B1,ADH1A,UGGT2,PPAP2C
Rab GTPases Mark Targets In The Endocytotic Machinery	BIOCARTA	h_rabPathway	http://cgap.nci.nih.gov/Pathways/BioCarta/h_rabPathway	3	12	0.25	0.592	0.0966489	0.171315	0.903351	1		RAB6A,RAB5A,RAB4A	RAB6A,RAB2A,RAB8A,RAB27A,RAB3A,RAB5A,RAB4A,RAB11A,RAB9A,RAB7A,RAB1A,ACTA1
Visceral Fat Deposits and the Metabolic Syndrome	BIOCARTA	h_vobesityPathway	http://cgap.nci.nih.gov/Pathways/BioCarta/h_vobesityPathway	2	8	0.25	0.592	0.109305	0.18435	0.890695	1		RXRA,ADIPOQ	RXRA,RETN,LPL,NR3C1,PPARG,HSD11B1,TNF,ADIPOQ
Insulin Signaling Pathway	BIOCARTA	h_insulinPathway	http://cgap.nci.nih.gov/Pathways/BioCarta/h_insulinPathway	5	21	0.24	0.598	0.0880033	0.157223	0.911997	1		INSR,JUN,HRAS,PIK3R1,RAF1	INSR,SHC1,JUN,PIK3CG,RAF1,SOS1,MAPK3,PIK3CA,ELK1,CSNK2A1,HRAS,SLC2A4,FOS,MAPK8,MAP2K1,SRF,PIK3R1,RASA1,PTPN11,IRS1,GRB2
PTEN dependent cell cycle arrest and apoptosis	BIOCARTA	h_ptenPathway	http://cgap.nci.nih.gov/Pathways/BioCarta/h_ptenPathway	6	18	0.33	0.599	0.0128533	0.0397925	0.987147	1	CNVR3395.1-EGFR: 0.12(CEU|YRI),	PTEN,PDPK1,ITGB1,PIK3R1,FOXO3,EGFR	SHC1,ITGB1,SOS1,CDKN1B,BCAR1,MAPK3,PIK3CA,EGFR,PTEN,AKT1,PIK3R1,FOXO3,PDPK1,FASLG,PDK2,MAPK1,GRB2,ILK
Caspase Cascade in Apoptosis	BIOCARTA	h_caspasePathway	http://cgap.nci.nih.gov/Pathways/BioCarta/h_caspasePathway	4	22	0.18	0.601	0.236423	0.311554	0.763577	1		LMNB1,DFFB,LMNB2,CASP7	LMNB1,PRF1,CASP6,BIRC2,LMNA,CASP7,DFFA,CASP3,CASP10,APAF1,XIAP,GZMB,CASP4,BIRC3,CASP8,DFFB,PARP1,CASP9,CASP2,CASP1,LMNB2,ARHGDIB
Glycosylphosphatidylinositol(GPI)-anchor biosynthesis	KEGG	hsa00563	http://cgap.nci.nih.gov/Pathways/Kegg/hsa00563	5	23	0.22	0.603	0.125959	0.201179	0.874041	1	CNVR6402.1-PIGB,CCPG1,MIR628: 0.22(YRI|CHB),	PIGU,PIGN,PIGB,PIGZ,PIGQ	GPAA1,PIGU,PIGL,PGAP1,PIGO,PIGS,PIGA,PIGM,PIGX,PIGN,PIGB,PIGK,PIGH,PIGW,PIGC,PIGP,PIGG,PIGV,GPLD1,PIGF,PIGT,PIGZ,PIGQ
FXR and LXR Regulation of Cholesterol Metabolism	BIOCARTA	h_fxrPathway	http://cgap.nci.nih.gov/Pathways/BioCarta/h_fxrPathway	2	7	0.29	0.606	0.0767739	0.142221	0.923226	1	CNVR4427.1-ABCA1: 0.14(CEU|CHB),CNVR4427.1-ABCA1: 0.17(YRI|CHB),	ABCA1,RXRA	NR1H4,ABCA1,RXRA,FABP6,LDLR,NR0B2,NR1H3
Dicer Pathway	BIOCARTA	h_dicerPathway	http://cgap.nci.nih.gov/Pathways/BioCarta/h_dicerPathway	1	5	0.2	0.609	0.169285	0.249241	0.830715	1		EIF2C2	EIF2C2,EIF2C4,EIF2C1,DICER1,EIF2C3
Biotin metabolism	KEGG	hsa00780	http://cgap.nci.nih.gov/Pathways/Kegg/hsa00780	1	8	0.12	0.611	0.350547	0.411552	0.649453	1		HLCS	SPCS1,OTUB1,SPCS3,PRSS16,COPS5,OTUB2,BTD,HLCS
uCalpain and friends in Cell spread	BIOCARTA	h_ucalpainPathway	http://cgap.nci.nih.gov/Pathways/BioCarta/h_ucalpainPathway	3	14	0.21	0.619	0.152999	0.229965	0.847001	1		ACTN2,ITGB1,TLN1	RHOA,ITGB1,CAPNS1,TLN1,ACTN3,CAPN1,CAPNS2,ITGB3,ACTN2,RAC1,SPTAN1,ACTN1,ACTA1,EZR
Bone Remodelling	BIOCARTA	h_ranklPathway	http://cgap.nci.nih.gov/Pathways/BioCarta/h_ranklPathway	2	14	0.14	0.626	0.362123	0.41773	0.637877	1		NFKB1,IFNAR1	NFKB1,RELA,EIF2AK2,IFNAR1,IRF9,TNFRSF11A,FOSL1,IFNB1,TNFSF11,IFNAR2,FOSL2,FOS,TRAF6,MAPK8
Fc Epsilon Receptor I Signaling in Mast Cells	BIOCARTA	h_fcer1Pathway	http://cgap.nci.nih.gov/Pathways/BioCarta/h_fcer1Pathway	12	39	0.31	0.629	0.00385418	0.0182006	0.996146	1		PPP3CA,PRKCB,SYK,VAV1,JUN,PIK3R1,MAP2K4,RAF1,PAK2,MAP3K1,NFATC1,HRAS	PPP3CA,SHC1,SYK,VAV1,CALM3,PIK3CG,LYN,PLCG1,RAF1,PAK2,MAP3K1,ELK1,NFATC2,FOS,CALM2,MAPK8,MAP2K1,PRKCB,NFATC4,PIK3R1,MAPK1,MS4A2,PLA2G4A,NFATC3,JUN,SOS1,MAPK3,PIK3CA,PPP3CC,HRAS,NFATC1,FCER1A,MAP2K7,FCER1G,PPP3CB,MAP2K4,CALM1,BTK,GRB2
IL 17 Signaling Pathway	BIOCARTA	h_il17Pathway	http://cgap.nci.nih.gov/Pathways/BioCarta/h_il17Pathway	2	15	0.13	0.633	0.406436	0.461581	0.593564	1		IL3,CD8A	CD58,IL17A,CSF3,CD3E,CD247,CD3G,CD2,CD4,IL3,IL6,CD8A,IL8,CD34,CD3D,KITLG
Galactose metabolism	KEGG	hsa00052	http://cgap.nci.nih.gov/Pathways/Kegg/hsa00052	7	31	0.23	0.636	0.0884648	0.157426	0.911535	1	CNVR3585.3-MGAM: 0.17(CEU|YRI),CNVR3585.3-MGAM: 0.20(YRI|CHB),CNVR6384.1-GALK2: 0.15(CEU|CHB),	RDH13,PFKP,MGAM,PFKL,GALK2,AKR1B10,UGP2	HK3,HK2,PFKM,RDH12,PFKL,GCK,AKR1B10,GLA,GALE,RDH13,GALK2,RDH11,HSD17B12,GALT,B4GALT2,LALBA,LCT,PGM1,RDH14,PGM3,UGP2,GLB1,PFKP,GAA,MGAM,B4GALT1,AKR1B1,HK1,GALK1,HSD3B7,G6PC
Propanoate metabolism	KEGG	hsa00640	http://cgap.nci.nih.gov/Pathways/Kegg/hsa00640	10	39	0.26	0.637	0.0277191	0.0651104	0.972281	1	CNVR7081.1-ACACA,C17orf78,TADA2A: 0.16(CEU|YRI),CNVR7081.1-ACACA,C17orf78,TADA2A: 0.15(CEU|CHB),CNVR830.1-MCEE,MPHOSPH10: 0.21(CEU|YRI),CNVR830.1-MCEE,MPHOSPH10: 0.13(YRI|CHB),	ACACA,MLYCD,ALDH3A1,LDHB,MCEE,PCCB,ALDH6A1,PCCA,ALDH1A3,SUCLG2	MLYCD,ALDH3A1,MCEE,ACADL,ALDH3A2,LOC283398,PCCA,LDHA,ACACB,ECHS1,MUT,SLC27A3,LDHC,DHCR24,SLC27A2,SUCLA2,SUCLG2,ABAT,ACACA,LDHAL6B,LDHB,ALDH7A1,EHHADH,ALDH9A1,ACAD10,ACADM,ALDH1A3,ACSS1,ACAT1,PCCB,ALDH1B1,ACSS2,ACAT2,ALDH6A1,HADHA,ACAD11,ALDH2,SUCLG1,LDHAL6A
Tight junction	KEGG	hsa04530	http://cgap.nci.nih.gov/Pathways/Kegg/hsa04530	42	118	0.36	0.639	1.22661e-08	6.93035e-07	1	1	CNVR3467.1-MAGI2: 0.12(CEU|YRI),	EPB41,ACTN4,ACTB,INADL,MAGI1,NRAS,PARD6G,RRAS2,CTNNA3,CLDN14,MAGI3,PRKCB,EXOC3,CSNK2A2,PPP2R2C,LLGL2,SRC,PRKCZ,AKT3,PARD3,TJP1,ACTN2,PRKCA,MAGI2,MLLT4,CTNNA2,HRAS,PPP2R2B,LLGL1,PPM1J,VAPA,PTEN,RAB3B,TJP2,SYMPK,PPP2R1A,ACTG1,OCLN,JAM3,PRKCG,F11R,PPP2R3B	ACTN4,TJP3,ACTB,PPP2CB,PARD6A,MAGI1,YES1,CDK4,PRKCE,PRKCI,CASK,CTNNA1,CLDN18,KRAS,CSNK2A1,RRAS2,SPTAN1,CTNNA3,CLDN14,MPDZ,AKT1,PRKCB,PRKCH,CLDN4,CSNK2A2,ACTN3,LLGL2,CLDN11,PPP2R1B,AKT3,CSDA,POTEK,CLDN6,RHOA,CLDN9,CTTN,CLDN8,TJAP1,MYH10,TJP1,CLDN17,ACTN2,PRKCA,PRKCD,HRAS,CTNNA2,ACTN1,EPB41L2,CLDN16,PTEN,MPP5,TJP2,MYH9,PPP2R1A,MYL6,PARD6B,OCLN,ZAK,CSNK2B,EPB41L3,PRKCG,CRB3,EPB41,PPP2R4,INADL,NRAS,P…
PDGF Signaling Pathway	BIOCARTA	h_pdgfPathway	http://cgap.nci.nih.gov/Pathways/BioCarta/h_pdgfPathway	9	28	0.32	0.642	0.00626165	0.0252702	0.993738	1	CNVR7103.1-STAT3: 0.16(CEU|YRI),CNVR7103.1-STAT3: 0.12(YRI|CHB),	PRKCB,JUN,PIK3R1,MAP2K4,RAF1,MAP3K1,PRKCA,HRAS,STAT3	SHC1,JUN,PIK3CG,STAT5A,PLCG1,RAF1,SOS1,MAP3K1,MAPK3,PRKCA,PIK3CA,ELK1,CSNK2A1,HRAS,FOS,MAPK8,MAP2K1,SRF,STAT1,PRKCB,PDGFA,PIK3R1,MAP2K4,RASA1,PDGFRA,JAK1,STAT3,GRB2
Cystic fibrosis transmembrane conductance regulator (CFTR) and beta 2 adrenergic receptor (b2AR) pathway	BIOCARTA	h_cftrPathway	http://cgap.nci.nih.gov/Pathways/BioCarta/h_cftrPathway	3	11	0.27	0.643	0.072929	0.13735	0.927071	1	CNVR233.1-PRKACB: 0.19(CEU|YRI),CNVR233.1-PRKACB: 0.31(CEU|CHB),	PRKAR1B,PRKACB,ADCY1	PRKAR1B,PRKACG,PRKAR2A,CFTR,PRKAR1A,ADCY1,ADRB2,PRKAR2B,SLC9A3R1,EZR,PRKACB
Stat3 Signaling Pathway	BIOCARTA	h_stat3Pathway	http://cgap.nci.nih.gov/Pathways/BioCarta/h_stat3Pathway	3	8	0.38	0.643	0.0225556	0.059274	0.977444	1	CNVR7103.1-STAT3: 0.16(CEU|YRI),CNVR7103.1-STAT3: 0.12(YRI|CHB),	JAK2,STAT3,TYK2	MAPK3,JAK2,JAK3,STAT3,MTOR,TYK2,MAPK1,JAK1
Role of MAL in Rho-Mediated Activation of SRF	BIOCARTA	h_malPathway	http://cgap.nci.nih.gov/Pathways/BioCarta/h_malPathway	4	19	0.21	0.644	0.151823	0.229965	0.848177	1		MAP3K1,DIAPH1,HRAS,RAF1	DIAPH1,RHOA,RAF1,MAP4K2,MAP3K1,MAPK3,MAP2K2,RAC1,HRAS,ROCK1,LIMK1,MAPK8,MAP2K1,SRF,MAL,HNF1A,CDC42,ACTA1,MAPK1
Transcription Regulation by Methyltransferase of CARM1	BIOCARTA	h_carm1Pathway	http://cgap.nci.nih.gov/Pathways/BioCarta/h_carm1Pathway	4	12	0.33	0.652	0.0254891	0.0629568	0.974511	1	CNVR233.1-PRKACB: 0.19(CEU|YRI),CNVR233.1-PRKACB: 0.31(CEU|CHB),	PRKAR1B,RXRA,CREBBP,PRKACB	PRKAR1B,PRKACG,RXRA,CREBBP,PRKAR2A,PRKAR1A,EP300,RARA,CARM1,PRKAR2B,CREB1,PRKACB
GnRH signaling pathway	KEGG	hsa04912	http://cgap.nci.nih.gov/Pathways/Kegg/hsa04912	33	97	0.34	0.661	1.13071e-06	3.65059e-05	0.999999	1	CNVR233.1-PRKACB: 0.19(CEU|YRI),CNVR233.1-PRKACB: 0.31(CEU|CHB),CNVR4052.1-ADCY8: 0.27(CEU|YRI),CNVR4052.1-ADCY8: 0.35(YRI|CHB),CNVR3395.1-EGFR: 0.12(CEU|YRI),CNVR1991.1-MAPK10: 0.10(YRI|CHB),	LHB,SOS2,RAF1,GNAS,NRAS,PLCB2,MAP3K1,ADCY8,EGFR,PRKCB,ADCY9,ADCY1,SRC,CACNA1C,PLCB1,PLCB4,PLA2G10,ADCY5,GNAQ,ADCY2,JUN,PRKCA,PLCB3,PRKACA,HRAS,PRKACB,ITPR3,MAP2K4,MAPK10,CAMK2G,ADCY3,CAMK2B,PLA2G5	MAP2K3,FSHB,MAPK7,CALM3,MAPK12,PLA2G12B,LHB,MMP2,HBEGF,MAP3K1,KRAS,ELK1,CGA,MAPK13,CALM2,CALML3,PRKCB,ADCY9,PLD1,ADCY4,CALML6,ATF4,CACNA1C,PLCB4,PLCB1,PLA2G10,MAPK1,ADCY2,GNAQ,CACNA1D,CAMK2A,SOS1,MAPK14,PLA2G6,PRKCA,PRKACA,PRKCD,ADCY7,HRAS,PLA2G12A,PRKACB,PRKACG,PLA2G3,PLA2G1B,PLA2G2E,PRKY,ADCY6,MAP2K4,PRKX,CAMK2G,ITPR1,ADCY3,CAMK2B,PLA2G5,MMP14,PLA2G2F,GNAS,RAF1,SOS2,PLCB2,NRAS,CACNA1F,ADCY8,MAP…
Regulation of PGC-1a	BIOCARTA	h_pgc1aPathway	http://cgap.nci.nih.gov/Pathways/BioCarta/h_pgc1aPathway	4	15	0.27	0.662	0.0653558	0.126785	0.934644	1		PPP3CA,ESRRA,PPARA,CAMK4	PPP3CA,YWHAH,CAMK1G,ESRRA,CALM3,HDAC5,PPARA,PPP3CB,CAMK4,PPARGC1A,CALM1,PPP3CC,SLC2A4,CALM2,CAMK1
Bile acid biosynthesis	KEGG	hsa00120	http://cgap.nci.nih.gov/Pathways/Kegg/hsa00120	7	40	0.17	0.669	0.258213	0.333464	0.741787	1	CNVR4600.1-AKR1C4: 0.11(CEU|YRI),CNVR413.1-SOAT1,C1orf125: 0.13(CEU|YRI),CNVR413.1-SOAT1,C1orf125: 0.20(YRI|CHB),	RDH13,SOAT1,ALDH3A1,ALDH1A3,CEL,AKR1B10,AKR1C4	ALDH3A1,RDH12,ACADSB,ALDH3A2,CYP7A1,AKR1B10,SRD5A1,HADHB,RDH13,SOAT1,SRD5A2,ACAD9,LIPA,RDH11,ADH5,ADH7,ADH1C,CYP27A1,ADH1B,ACADVL,ADH4,ALDH7A1,AKR1C4,ADH6,ALDH9A1,AKR1D1,ACAA2,ALDH1A3,CEL,HSD17B12,SOAT2,ALDH1B1,RDH14,ACAD8,BAAT,ALDH2,ADHFE1,ADH1A,ACAA1,HSD3B7
IL 2 signaling pathway	BIOCARTA	h_il2Pathway	http://cgap.nci.nih.gov/Pathways/BioCarta/h_il2Pathway	5	22	0.23	0.67	0.106103	0.18375	0.893897	1		STAT5B,SYK,JUN,HRAS,RAF1	SHC1,SYK,LCK,JUN,STAT5A,RAF1,SOS1,MAPK3,ELK1,CSNK2A1,HRAS,IL2RA,FOS,MAPK8,MAP2K1,STAT5B,IL2RB,JAK3,IL2,JAK1,IL2RG,GRB2
Mechanism of Gene Regulation by Peroxisome Proliferators via PPARa(alpha)	BIOCARTA	h_pparaPathway	http://cgap.nci.nih.gov/Pathways/BioCarta/h_pparaPathway	17	53	0.32	0.671	0.000565388	0.00455685	0.999435	1	CNVR233.1-PRKACB: 0.19(CEU|YRI),CNVR233.1-PRKACB: 0.31(CEU|CHB),	STAT5B,PRKAR1B,PRKCB,RXRA,CREBBP,RB1,JUN,NR2F1,PIK3R1,PPARA,HSP90AA1,NRIP1,NCOR2,SP1,PRKCA,NOS2,PRKACB	FABP1,RB1,PIK3CG,STAT5A,PRKAR1A,NFKBIA,PRKAR1B,PRKCB,RXRA,PDGFA,PRKAR2A,PIK3R1,NCOA1,MRPL11,PPARGC1A,NCOR2,SP1,SRA1,NR0B2,NR1H3,MAPK1,MYC,CREBBP,JUN,PPARA,LPL,HSP90AA1,RELA,MAPK3,PRKCA,PIK3CA,EHHADH,NCOR1,APOA1,PRKAR2B,ACOX1,ME1,PRKACB,MED1,STAT5B,DUT,PRKACG,APOA2,NR2F1,CITED2,EP300,NRIP1,PTGS2,NOS2,HSD17B4,HSPA1A,TNF,DUSP1
Sphingolipid metabolism	KEGG	hsa00600	http://cgap.nci.nih.gov/Pathways/Kegg/hsa00600	9	37	0.24	0.674	0.0459355	0.0998213	0.954065	1	CNVR5237.1-ACER3: 0.12(CEU|YRI),	SPHK1,ACER3,ARSA,NEU4,GBA,UGT8,SGMS2,ENPP7,PPAP2C	DEGS2,SGMS1,B4GALT6,ASAH1,SPTLC1,GALC,UGCG,LCT,GBA,GLB1,NEU2,SMPD2,SGMS2,CERK,ARSE,PPAP2A,ACER3,PPAP2B,SPHK1,ARSA,SPTLC2,GLA,SGPP2,SGPP1,ENPP7,NEU1,NEU4,NEU3,SMPD3,UGT8,SGPL1,SMPD1,KDSR,GAL3ST1,DEGS1,PPAP2C,ARSD
Arachidonic acid metabolism	KEGG	hsa00590	http://cgap.nci.nih.gov/Pathways/Kegg/hsa00590	11	55	0.2	0.675	0.123111	0.198586	0.876889	1		EPHX2,CYP4F3,GGT5,GGT1,CYP2B6,CYP2E1,DHRS4,GGTLC2,PLA2G10,PLA2G5,GGT3P	GPX5,EPHX2,CYP4F3,PLA2G12B,PLA2G2F,AKR1C3,GPX4,GGT7,GPX1,ALOX12,CYP2J2,PTGES,HPGDS,GPX7,CYP2C19,PTGS1,GPX6,PTGIS,DHRS4,CYP2C9,CYP4A11,PLA2G10,ALOX15,GGT3P,PLA2G4A,CYP4F2,CYP2C8,ALOX12B,LTA4H,GPX2,GGT1,PLA2G2A,LTC4S,PLA2G6,CYP2U1,CYP2E1,ALOX15B,PLA2G12A,TBXAS1,CBR3,CBR1,ALOX5,GGT5,PLA2G3,PLA2G1B,PLA2G2D,PLA2G2E,CYP2B6,PTGS2,PTGDS,GGTLC2,CYP2C18,PTGES2,PLA2G5,GPX3
Fatty acid biosynthesis	KEGG	hsa00061	http://cgap.nci.nih.gov/Pathways/Kegg/hsa00061	2	6	0.33	0.676	0.0493612	0.103321	0.950639	1	CNVR7081.1-ACACA,C17orf78,TADA2A: 0.16(CEU|YRI),CNVR7081.1-ACACA,C17orf78,TADA2A: 0.15(CEU|CHB),	ACACA,FASN	OXSM,ACACA,FASN,ACACB,MCAT,OLAH
Regulation of Splicing through Sam68	BIOCARTA	h_sam68Pathway	http://cgap.nci.nih.gov/Pathways/BioCarta/h_sam68Pathway	1	6	0.17	0.678	0.229247	0.305138	0.770753	1		HRAS	MAPK3,CDC2,HRAS,KHDRBS1,RASA1,MAPK1
Human Cytomegalovirus and Map Kinase Pathways	BIOCARTA	h_hcmvPathway	http://cgap.nci.nih.gov/Pathways/BioCarta/h_hcmvPathway	5	17	0.29	0.679	0.0341714	0.0768431	0.965829	1		MAP3K1,SP1,NFKB1,RB1,PIK3R1	MAP2K3,RB1,PIK3CG,MAPK14,RELA,MAP3K1,MAPK3,PIK3CA,MAP2K2,MAP2K1,AKT1,NFKB1,PIK3R1,SP1,MAP2K6,CREB1,MAPK1
Roles of ?-arrestin-dependent Recruitment of Src Kinases in GPCR Signaling	BIOCARTA	h_bArrestin-srcPathway	http://cgap.nci.nih.gov/Pathways/BioCarta/h_bArrestin-srcPathway	5	17	0.29	0.679	0.0341714	0.0768431	0.965829	1		HRAS,PLCB1,RAF1,GNAS,ADCY1	KCNA2,RAF1,GNAS,HCK,MAPK3,MAP2K2,HRAS,ADRBK1,KCNA3,MAP2K1,DNM1,FGR,ADCY1,KCNA1,PLCB1,MAPK1,ARRB1
Angiotensin-converting enzyme 2 regulates heart function	BIOCARTA	h_ace2Pathway	http://cgap.nci.nih.gov/Pathways/BioCarta/h_ace2Pathway	4	13	0.31	0.683	0.0363295	0.0812918	0.96367	1		ACE,COL4A4,COL4A1,COL4A2	ACE,COL4A3,COL4A6,AGTR2,COL4A5,AGT,ACE2,CMA1,COL4A4,AGTR1,COL4A1,COL4A2,REN
Role of ?-arrestins in the activation and targeting of MAP kinases	BIOCARTA	h_barr-mapkPathway	http://cgap.nci.nih.gov/Pathways/BioCarta/h_barr-mapkPathway	4	14	0.29	0.684	0.0496031	0.103321	0.950397	1		PLCB1,RAF1,GNAS,ADCY1	DNM1,KCNA2,RAF1,GNAS,ADCY1,MAPK3,MAP2K2,KCNA1,PLCB1,ADRBK1,KCNA3,MAPK1,ARRB1,MAP2K1
Basic Mechanisms of SUMOylation	BIOCARTA	h_sumoPathway	http://cgap.nci.nih.gov/Pathways/BioCarta/h_sumoPathway	1	6	0.17	0.686	0.229247	0.305138	0.770753	1		UBE2I	SUMO2,SUMO1,UBE2I,UBA2,SUMO3,SAE1
IL 6 signaling pathway	BIOCARTA	h_il6Pathway	http://cgap.nci.nih.gov/Pathways/BioCarta/h_il6Pathway	5	21	0.24	0.686	0.0880033	0.157223	0.911997	1	CNVR7103.1-STAT3: 0.16(CEU|YRI),CNVR7103.1-STAT3: 0.12(YRI|CHB),	JAK2,JUN,HRAS,STAT3,RAF1	SHC1,IL6ST,JUN,RAF1,SOS1,MAPK3,ELK1,CSNK2A1,HRAS,FOS,MAP2K1,SRF,JAK2,JAK3,IL6R,CEBPB,JAK1,PTPN11,IL6,STAT3,GRB2
Parkinson's disease	KEGG	hsa05020	http://cgap.nci.nih.gov/Pathways/Kegg/hsa05020	4	16	0.25	0.687	0.083565	0.15292	0.916435	1		PARK2,CYP2D6,5-Sep,UBE2L3	SNCA,5-Sep,PARK7,UBB,CYP2D6,PINK1,PARK2,UBE2G2,UBE2L6,GPR37,SNCAIP,UBA1,TH,UBE2J2,UBE2L3,UCHL1
Alkaloid biosynthesis I	KEGG	hsa00950	http://cgap.nci.nih.gov/Pathways/Kegg/hsa00950	1	5	0.2	0.691	0.169285	0.249241	0.830715	1		TYR	DDC,GOT1,GOT2,TYR,TAT
Ca++/ Calmodulin-dependent Protein Kinase Activation	BIOCARTA	h_CaCaMPathway	http://cgap.nci.nih.gov/Pathways/BioCarta/h_CaCaMPathway	2	9	0.22	0.693	0.146071	0.226887	0.853929	1		CAMKK1,CAMK4	CAMK1G,CALM3,CAMKK2,CAMK4,CALM1,CAMKK1,CREB1,CAMK1,CALM2
Olfactory transduction	KEGG	hsa04740	http://cgap.nci.nih.gov/Pathways/Kegg/hsa04740	9	31	0.29	0.699	0.0137435	0.0419734	0.986257	1	CNVR7258.1-GNAL: 0.19(CEU|YRI),CNVR7258.1-GNAL: 0.13(YRI|CHB),CNVR233.1-PRKACB: 0.19(CEU|YRI),CNVR233.1-PRKACB: 0.31(CEU|CHB),	PRKG2,PRKG1,GNAL,CAMK2G,PRKACA,ADRBK2,ADCY3,CAMK2B,PRKACB	CALM3,GUCA1A,CAMK2A,CLCA1,ADRBK2,PRKACA,PRKACB,CALM2,CALML3,PRKACG,PRKG2,PRKG1,PRKY,CNGB1,GNAL,CAMK2D,CLCA2,CNGA4,PDE1C,CALM1,PRKX,CALML6,CLCA4,CNGA3,CAMK2G,GUCA1B,ARRB2,ADCY3,CAMK2B,PDC,GUCA1C
Tryptophan metabolism	KEGG	hsa00380	http://cgap.nci.nih.gov/Pathways/Kegg/hsa00380	21	85	0.25	0.702	0.0074935	0.0282255	0.992506	1	CNVR2799.1-RNF144B: 0.11(YRI|CHB),CNVR1489.1-DZIP3: 0.12(CEU|YRI),	TRAF7,CYP4F11,ALDH3A1,SIAH2,ALOXE3,RNF144B,CCNB1IP1,TPH1,ALDH1A3,TPH2,PRMT1,MAOA,LNX1,DZIP3,CHFR,TRIM5,AMFR,KYNU,CYP4F12,MID1,UHRF1	CYP1A2,TRAF7,ALDH3A1,OGDHL,PRMT1,ECHS1,AOX1,DHCR24,PRMT5,AMFR,KYNU,AANAT,LCMT1,AADAT,CYP4F8,RNF25,ALDH7A1,UBE3C,RNF144B,HSD17B10,AOC3,WBSCR22,CCNB1IP1,MIB1,EHHADH,IDO1,PRMT7,ALDH9A1,TPH1,ALDH1A3,TPH2,LNX1,OGDH,HEMK1,PRMT6,ACAT1,CHFR,ACAT2,ALDH1B1,HADHA,HADH,TRIM5,MYLIP,DDC,FANCL,TRIM11,HSD17B4,MID1,ABP1,PJA1,UHRF1,LRSAM1,ACMSD,SIAH2,ALDH3A2,ALOXE3,KMO,CYP1B1,INMT,CARM1,AOC2,DZIP3,BRAP,NFX1,HAAO,G…
Purine metabolism	KEGG	hsa00230	http://cgap.nci.nih.gov/Pathways/Kegg/hsa00230	44	151	0.29	0.707	4.10158e-06	0.000101568	0.999996	1	CNVR5301.1-GUCY1A2: 0.18(YRI|CHB),CNVR3154.1-C6orf118,PDE10A: 0.11(CEU|YRI),CNVR3154.1-C6orf118,PDE10A: 0.11(YRI|CHB),CNVR4052.1-ADCY8: 0.27(CEU|YRI),CNVR4052.1-ADCY8: 0.35(YRI|CHB),CNVR1072.1-PDE1A: 0.24(CEU|YRI),CNVR1072.1-PDE1A: 0.18(YRI|CHB),CNVR657.1-ALLC: 0.13(YRI|CHB),	AK5,NPR1,AK1,NT5C2,ADCY8,GUCY1A2,NT5C3,ALLC,PDE5A,ADSSL1,FHIT,POLR2J,PDE10A,PNPT1,PAPSS2,ADCY9,NME7,ADCY1,ENTPD8,PDE2A,CANT1,ADCY5,PDE4D,PDE8B,ADCY2,PDE4B,PNP,PKLR,AMPD3,AMPD1,ADA,TYMP,PDE6G,GUCY1B3,NT5M,PDE1A,PRIM2,POLE2,GUCY1A3,ENPP3,POLE,PDE7A,ADCY3,PRIM1	POLA1,GMPR2,POLE3,AK1,POLR2B,NT5C3,ITPA,POLR2G,POLD2,GMPS,XDH,PDE9A,ENTPD4,GUCY1B2,ENTPD8,NUDT2,PDE4D,PKM2,POLD3,POLR3GL,POLR2L,NT5C1B,PKLR,ADCY7,NME6,AMPD2,ZNRD1,PDE3A,PDE6D,PDE1B,GUCY1A3,POLR1C,ENTPD1,ADCY3,NME3,RRM2,PFAS,DCK,PRPS2,POLR2I,GUCY2C,GART,ENPP2,NPR1,NT5C2,ADCY8,POLR3A,PDE5A,ADSSL1,POLR2J,POLR2E,PNPT1,PDE4C,PDE1C,GDA,AK2,PDE2A,PDE8A,AK7,ADCY5,PAICS,HPRT1,PRUNE,ATIC,POLR3C,POLR3G,AK3L…
Reelin Signaling Pathway	BIOCARTA	h_reelinPathway	http://cgap.nci.nih.gov/Pathways/BioCarta/h_reelinPathway	3	7	0.43	0.715	0.0128108	0.0397925	0.987189	1		DAB1,CDK5R1,LRP8	VLDLR,DAB1,RELN,FYN,CDK5,CDK5R1,LRP8
Wnt signaling pathway	KEGG	hsa04310	http://cgap.nci.nih.gov/Pathways/Kegg/hsa04310	45	147	0.31	0.716	7.14799e-07	2.4853e-05	0.999999	1	CNVR233.1-PRKACB: 0.19(CEU|YRI),CNVR233.1-PRKACB: 0.31(CEU|CHB),CNVR1991.1-MAPK10: 0.10(YRI|CHB),	PPP3CA,VANGL1,TBL1XR1,SFRP4,WNT2B,PLCB2,CSNK1A1L,WNT3A,DVL1,PRKCB,DVL2,CSNK2A2,PPP2R2C,GSK3B,APC2,PLCB4,PLCB1,FRAT2,ROCK2,CREBBP,JUN,PRKCA,CTBP1,PRKACA,PLCB3,NFATC1,RAC2,PPP2R2B,RAC3,PRKACB,NKD2,FZD8,TCF7L1,CUL1,SIAH1,AXIN1,PPP2R1A,CSNK1A1,MAPK10,TBL1X,CAMK2G,PRKCG,FZD7,CAMK2B,WNT3	PPARD,NFAT5,SFRP4,WNT3A,WIF1,DVL1,BTRC,ROCK1,SFRP2,FZD1,CSNK2A2,WNT7A,LEF1,NFATC3,FZD9,FZD2,CAMK2A,WNT1,RAC1,TP53,PRICKLE1,PRKACB,PORCN,WNT5B,NKD2,TCF7L1,AXIN1,EP300,PPP2R1A,MMP7,TBL1X,PRKCG,CTBP2,PSEN1,APC,SMAD4,FZD7,CAMK2B,WNT10A,VANGL2,TBL1XR1,WNT8A,FZD4,PLCB2,CSNK1A1L,SFRP5,WNT9B,MAPK8,PPP2R2A,SMAD2,WNT6,WNT11,MAP3K7,CAMK2D,MYC,LRP6,FZD10,CREBBP,JUN,DVL3,PLCB3,CSNK1E,FRAT1,PPP2R2B,TCF7L2,PPP3…
Pyrimidine metabolism	KEGG	hsa00240	http://cgap.nci.nih.gov/Pathways/Kegg/hsa00240	20	91	0.22	0.717	0.0312191	0.0723642	0.968781	1		PNP,NT5C2,AK3,NT5C3,POLR2J,TXNRD1,TYMS,CDA,PNPT1,TYMP,NT5M,NME7,PRIM2,POLE2,POLE,ENTPD8,DCTD,CANT1,UCK1,PRIM1	POLA1,NME1,POLE3,POLR2B,NT5C3,ITPA,UPB1,POLR1D,RFC5,POLR2G,TYMS,POLD2,POLR1A,ENTPD3,ENTPD4,CMPK1,TK1,ENTPD8,NT5C1A,DCTD,UPP1,RRM2B,NUDT2,UPP2,POLA2,CAD,CTPS,POLD3,POLR3GL,POLR2L,TXNRD2,NT5C,DTYMK,NT5C1B,NME6,ZNRD1,DUT,TYMP,CTPS2,NT5M,POLR1B,POLR1C,ENTPD1,POLR2C,UMPS,NME5,AICDA,POLD4,POLE4,RRM2,NME3,NME4,TK2,DCK,POLR2I,NT5C2,POLR2K,POLR3A,POLR2J,POLR2E,PNPT1,POLR2D,NME7,DPYS,POLR2H,CANT1,NT5E,PNP,…
Selective expression of chemokine receptors during T-cell polarization	BIOCARTA	h_nktPathway	http://cgap.nci.nih.gov/Pathways/BioCarta/h_nktPathway	4	26	0.15	0.717	0.36293	0.41773	0.63707	1		IL4R,CCL3,CSF2,CCL4	CCR5,IL5,CXCR3,TGFB2,TGFB3,IL4R,CD40LG,IFNG,TGFB1,CSF2,CCL4,CCR7,IFNGR1,IL12RB1,IL18R1,IFNGR2,IL12RB2,IL2,CCR4,CCR1,IL4,CD4,CD28,CCL3,CCR3,CXCR4
Ceramide Signaling Pathway	BIOCARTA	h_ceramidePathway	http://cgap.nci.nih.gov/Pathways/BioCarta/h_ceramidePathway	5	21	0.24	0.718	0.0880033	0.157223	0.911997	1		MAP3K1,NFKB1,RIPK1,MAP2K4,RAF1	BAD,AIFM1,BCL2,TRAF2,RAF1,RELA,MAP3K1,MAPK3,MAPK8,MAP2K1,NFKB1,TRADD,RIPK1,CASP8,MAP2K4,BAX,FADD,NSMAF,TNFRSF1A,SMPD1,MAPK1
gamma-Hexachlorocyclohexane degradation	KEGG	hsa00361	http://cgap.nci.nih.gov/Pathways/Kegg/hsa00361	4	24	0.17	0.718	0.298591	0.365754	0.701409	1	CNVR8251.1-DHRSX: 0.26(CEU|YRI),CNVR8251.1-DHRSX: 0.11(YRI|CHB),CNVR3506.1-CYP3A43: 0.31(CEU|YRI),CNVR3506.1-CYP3A43: 0.23(YRI|CHB),	CYP4F11,DHRSX,CYP4F12,CYP3A43	ACPP,PON1,CYP4F11,CYP4F8,ACPT,ALPP,DHRS3,DHRS1,PON3,ALPL,CYP3A5,ALPPL2,ACP6,ALPI,DHRSX,ACP1,CYP3A4,DHRS2,CYP3A43,ACP5,DHRS7,CYP4F12,PON2,ACP2
VEGF, Hypoxia, and Angiogenesis	BIOCARTA	h_vegfPathway	http://cgap.nci.nih.gov/Pathways/BioCarta/h_vegfPathway	6	27	0.22	0.719	0.105269	0.183005	0.894731	1		FLT4,PRKCA,EIF1AX,PRKCB,HRAS,PIK3R1	FLT4,SHC1,EIF1AX,ARNT,VEGFA,PIK3CG,EIF1,PLCG1,ELAVL1,HIF1A,KDR,EIF2S2,EIF2B5,PRKCA,PIK3CA,VHL,HRAS,EIF2S1,EIF2B3,EIF2B2,PRKCB,EIF2B1,PIK3R1,EIF2S3,NOS3,EIF2B4,FLT1
Eukaryotic protein translation	BIOCARTA	h_eifPathway	http://cgap.nci.nih.gov/Pathways/BioCarta/h_eifPathway	3	16	0.19	0.721	0.218638	0.304075	0.781362	1	CNVR7500.1-DAPK3,EEF2,SNORD37: 0.13(CEU|YRI),CNVR2016.1-EIF4E: 0.24(CEU|YRI),CNVR2016.1-EIF4E: 0.18(CEU|CHB),	EIF1AX,EIF4E,EEF2	EIF1AX,EIF4A1,EIF6,EIF1,EIF3A,EIF2S2,EIF4E,EIF2S1,EIF4G3,EEF2K,EIF2S3,EIF4G1,EEF2,EIF4A2,EIF4G2,EIF5
Signal transduction through IL1R	BIOCARTA	h_il1rPathway	http://cgap.nci.nih.gov/Pathways/BioCarta/h_il1rPathway	6	31	0.19	0.723	0.18346	0.264576	0.81654	1	CNVR5570.1-IRAK3: 0.17(CEU|YRI),CNVR5570.1-IRAK3: 0.13(YRI|CHB),CNVR3865.1-IKBKB,POLB: 0.53(CEU|YRI),CNVR3865.1-IKBKB,POLB: 0.57(YRI|CHB),	MAP3K1,NFKB1,IKBKB,JUN,IRAK2,IRAK3	MAP2K3,IRAK1,JUN,MAP3K7IP1,IL1RAP,MAPK14,RELA,IRAK3,TGFB2,MAP3K1,TGFB3,MAP3K14,NFKBIA,IL1RN,TGFB1,IRAK2,MYD88,MAPK8,NFKB1,IFNA1,IKBKB,IL1A,CHUK,MAP3K7,IFNB1,IL6,IL1B,MAP2K6,IL1R1,TRAF6,TNF
Acute Myocardial Infarction	BIOCARTA	h_amiPathway	http://cgap.nci.nih.gov/Pathways/BioCarta/h_amiPathway	5	20	0.25	0.724	0.0717349	0.13735	0.928265	1		COL4A4,COL4A1,COL4A2,TFPI,F7	PROS1,FGA,COL4A6,PLAT,COL4A5,COL4A4,F2,COL4A2,AHSP,F7,PROC,FGG,COL4A3,PLG,TFPI,SERPINC1,F10,COL4A1,FGB,F2R
The Co-Stimulatory Signal During T-cell Activation	BIOCARTA	h_ctla4Pathway	http://cgap.nci.nih.gov/Pathways/BioCarta/h_ctla4Pathway	3	19	0.16	0.725	0.327006	0.393103	0.672994	1		PIK3R1,HLA-DRA,HLA-DRB1	LCK,HLA-DRA,ITK,CD247,CD80,PIK3CA,CD86,ICOSLG,CTLA4,ICOS,CD3E,PIK3R1,HLA-DRB1,IL2,CD3G,PTPN11,CD28,CD3D,GRB2
Regulators of Bone Mineralization	BIOCARTA	h_npp1Pathway	http://cgap.nci.nih.gov/Pathways/BioCarta/h_npp1Pathway	3	10	0.3	0.727	0.052578	0.108024	0.947422	1		COL4A4,COL4A1,COL4A2	COL4A3,COL4A6,ENPP1,COL4A5,SPP1,IBSP,ALPL,COL4A4,COL4A1,COL4A2
How Progesterone Initiates the Oocyte Maturation	BIOCARTA	h_mPRPathway	http://cgap.nci.nih.gov/Pathways/BioCarta/h_mPRPathway	5	21	0.24	0.728	0.0880033	0.157223	0.911997	1	CNVR233.1-PRKACB: 0.19(CEU|YRI),CNVR233.1-PRKACB: 0.31(CEU|CHB),	PRKAR1B,HRAS,MYT1,PRKACB,ADCY1	PIN1,PGR,MYT1,PRKAR1A,CCNB1,MAPK3,RPS6KA1,CDC2,HRAS,PRKAR2B,PAQR5,PRKACB,PRKAR1B,PRKACG,PRKAR2A,CDC25C,ADCY1,PAQR7,CAP1,ACTA1,MAPK1
GATA3 participate in activating the Th2 cytokine genes expression	BIOCARTA	h_GATA3pathway	http://cgap.nci.nih.gov/Pathways/BioCarta/h_GATA3pathway	3	14	0.21	0.731	0.152999	0.229965	0.847001	1	CNVR233.1-PRKACB: 0.19(CEU|YRI),CNVR233.1-PRKACB: 0.31(CEU|CHB),	PRKAR1B,NFATC1,PRKACB	PRKAR1B,MAP2K3,PRKACG,PRKAR2A,PRKAR1A,IL5,MAPK14,IL4,GATA3,NFATC1,IL13,NFATC2,PRKAR2B,PRKACB
CDK Regulation of DNA Replication	BIOCARTA	h_mcmPathway	http://cgap.nci.nih.gov/Pathways/BioCarta/h_mcmPathway	3	18	0.17	0.732	0.290125	0.357458	0.709875	1		CDT1,MCM2,ORC5L	CCNE1,MCM2,ORC3L,ORC2L,ORC4L,CDKN1B,ORC6L,ORC1L,ORC5L,MCM4,MCM3,MCM5,CDT1,CDC6,MCM7,MCM6,CDK2,KITLG
Prion disease	KEGG	hsa05060	http://cgap.nci.nih.gov/Pathways/Kegg/hsa05060	2	11	0.18	0.735	0.228594	0.305138	0.771406	1		LAMA1,GFAP	LAMC1,HSPA5,HSPD1,BCL2,APLP1,LAMA1,RPSA,PRNP,LAMB1,NFE2L2,GFAP
Valine, leucine and isoleucine biosynthesis	KEGG	hsa00290	http://cgap.nci.nih.gov/Pathways/Kegg/hsa00290	2	10	0.2	0.738	0.18614	0.264576	0.81386	1		PDHA1,LARS2	VARS,PDHB,BCAT2,PDHA1,LARS2,BCAT1,PDHA2,LARS,IARS,ILVBL
Multiple antiapoptotic pathways from IGF-1R signaling lead to BAD phosphorylation	BIOCARTA	h_igf1rPathway	http://cgap.nci.nih.gov/Pathways/BioCarta/h_igf1rPathway	7	23	0.3	0.74	0.0166305	0.0488387	0.983369	1	CNVR233.1-PRKACB: 0.19(CEU|YRI),CNVR233.1-PRKACB: 0.31(CEU|CHB),	PRKAR1B,IGF1R,HRAS,PIK3R1,RAF1,PRKACB,ADCY1	SHC1,BAD,PRKAR1A,RAF1,SOS1,MAPK3,RPS6KA1,PIK3CA,HRAS,PRKAR2B,PRKACB,MAP2K1,AKT1,PRKAR1B,YWHAH,PRKACG,IGF1R,PRKAR2A,PIK3R1,ADCY1,IRS1,MAPK1,GRB2
Stress Induction of HSP Regulation	BIOCARTA	h_hsp27Pathway	http://cgap.nci.nih.gov/Pathways/BioCarta/h_hsp27Pathway	2	14	0.14	0.741	0.362123	0.41773	0.637877	1		MAPKAPK2,DAXX	MAPKAPK3,BCL2,HSPB2,CASP9,IL1A,CASP3,HSPB1,FASLG,FAS,MAPKAPK2,DAXX,APAF1,ACTA1,TNF
IFN gamma signaling pathway	BIOCARTA	h_ifngPathway	http://cgap.nci.nih.gov/Pathways/BioCarta/h_ifngPathway	1	6	0.17	0.742	0.229247	0.305138	0.770753	1		JAK2	STAT1,JAK2,IFNGR1,IFNG,IFNGR2,JAK1
Riboflavin metabolism	KEGG	hsa00740	http://cgap.nci.nih.gov/Pathways/Kegg/hsa00740	3	16	0.19	0.742	0.218638	0.304075	0.781362	1		ENPP3,TYR,MTMR1	ACPP,ENPP1,ACPT,MTMR2,ENPP2,MTMR6,RFK,ACP6,MTMR1,FLAD1,ACP1,TYR,ENPP3,ACP5,PHPT1,ACP2
Reversal of Insulin Resistance by Leptin	BIOCARTA	h_leptinPathway	http://cgap.nci.nih.gov/Pathways/BioCarta/h_leptinPathway	2	11	0.18	0.75	0.228594	0.305138	0.771406	1	CNVR7081.1-ACACA,C17orf78,TADA2A: 0.16(CEU|YRI),CNVR7081.1-ACACA,C17orf78,TADA2A: 0.15(CEU|CHB),	ACACA,LEPR	ACACA,PRKAB2,PRKAA2,CPT1A,PRKAG3,LEP,PRKAA1,LEPR,PRKAG1,PRKAB1,PRKAG2
IL 4 signaling pathway	BIOCARTA	h_il4Pathway	http://cgap.nci.nih.gov/Pathways/BioCarta/h_il4Pathway	2	11	0.18	0.751	0.228594	0.305138	0.771406	1		IL4R,RPS6KB1	AKT1,SHC1,RPS6KB1,JAK3,STAT6,JAK1,IL2RG,IL4,IL4R,IRS1,GRB2
Th1/Th2 Differentiation	BIOCARTA	h_th1th2Pathway	http://cgap.nci.nih.gov/Pathways/BioCarta/h_th1th2Pathway	3	20	0.15	0.751	0.364128	0.41773	0.635872	1		IL4R,HLA-DRA,HLA-DRB1	IL18,NR1I2,HLA-DRA,CD40,IL4R,CD40LG,IFNG,CD86,IL2RA,IL12B,IFNGR1,IL12RB1,IL18R1,IL12RB2,HLA-DRB1,IFNGR2,IL2,IL4,CD28,IL12A
Insulin signaling pathway	KEGG	hsa04910	http://cgap.nci.nih.gov/Pathways/Kegg/hsa04910	40	133	0.3	0.754	4.26943e-06	0.000101568	0.999996	1	CNVR3865.1-IKBKB,POLB: 0.53(CEU|YRI),CNVR3865.1-IKBKB,POLB: 0.57(YRI|CHB),CNVR7081.1-ACACA,C17orf78,TADA2A: 0.16(CEU|YRI),CNVR7081.1-ACACA,C17orf78,TADA2A: 0.15(CEU|CHB),CNVR2016.1-EIF4E: 0.24(CEU|YRI),CNVR2016.1-EIF4E: 0.18(CEU|CHB),CNVR233.1-PRKACB: 0.19(CEU|YRI),CNVR233.1-PRKACB: 0.31(CEU|CHB),CNVR1991.1-MAPK10: 0.10(YRI|CHB),	INSR,RAPGEF1,PFKL,FLOT1,SOS2,RAF1,RPTOR,SORBS1,NRAS,EIF4E,PTPRF,PRKAR1B,RHOQ,IKBKB,IRS2,PIK3R1,SHC2,GSK3B,PDPK1,PFKP,PRKCZ,AKT3,SOCS2,ACACA,PPP1R3A,PRKACA,PKLR,HRAS,SOCS1,SH2B2,PRKACB,RPS6KB1,SOCS6,SHC3,TSC2,RHEB,PHKG1,MAPK10,FBP2,FASN	CALM3,PFKL,RPTOR,PPP1CC,PRKCI,FLOT2,MTOR,EXOC7,PRKAR1B,CALML3,IRS2,SHC2,INPP5K,PPARGC1A,SREBF1,PFKP,SOCS2,IRS4,PKM2,PRKAA2,EIF4E2,SOS1,PRKAG3,PKLR,CBLB,HRAS,PRKAR2B,SH2B2,PYGM,PRKACB,PDE3A,PIK3CB,RHEB,GYS1,INSR,PCK2,PRKAB2,RAPGEF1,PFKM,CBLC,GCK,RAF1,SOS2,PIK3CD,EIF4E,MKNK2,MAPK8,PTPN1,LIPE,PRKCZ,IRS1,PRKAG2,SOCS3,PIK3R2,MAPK3,MAP2K2,PPP1R3B,CRK,SHC3,TSC2,PHKG1,MAPK10,CALM1,FBP2,CRKL,FASN,RPS6KB2,…
Deregulation of CDK5 in Alzheimers Disease	BIOCARTA	h_p35alzheimersPathway	http://cgap.nci.nih.gov/Pathways/BioCarta/h_p35alzheimersPathway	2	8	0.25	0.758	0.109305	0.18435	0.890695	1		CDK5R1,GSK3B	CDK5,CDK5R1,CAPNS1,GSK3B,CAPN1,PPP2CA,APP,CAPNS2
Phenylalanine metabolism	KEGG	hsa00360	http://cgap.nci.nih.gov/Pathways/Kegg/hsa00360	6	29	0.21	0.758	0.141765	0.222493	0.858235	1		TPO,ALDH3A1,MYST4,ALDH3B2,ALDH1A3,MAOA	PRDX6,GOT1,TPO,ALDH3A1,ALDH3B1,PNPLA3,ESCO2,MYST3,AOC3,GOT2,DBT,AOC2,ALDH3B2,ALDH1A3,MIF,MAOA,MPO,ARD1A,TAT,NAT5,HPD,LPO,DDC,MAOB,EPX,MYST4,SH3GLB1,ABP1,ESCO1
Lck and Fyn tyrosine kinases in initiation of TCR Activation	BIOCARTA	h_tcraPathway	http://cgap.nci.nih.gov/Pathways/BioCarta/h_tcraPathway	2	11	0.18	0.76	0.228594	0.305138	0.771406	1		HLA-DRA,HLA-DRB1	LCK,CD3E,HLA-DRA,CD247,HLA-DRB1,PTPRC,CD3G,CD4,FYN,ZAP70,CD3D
Erk1/Erk2 Mapk Signaling pathway	BIOCARTA	h_erkPathway	http://cgap.nci.nih.gov/Pathways/BioCarta/h_erkPathway	8	27	0.3	0.764	0.0152317	0.0455941	0.984768	1	CNVR3395.1-EGFR: 0.12(CEU|YRI),CNVR7103.1-STAT3: 0.16(CEU|YRI),CNVR7103.1-STAT3: 0.12(YRI|CHB),	ITGB1,IGF1R,RAF1,GNAS,NGF,HRAS,STAT3,EGFR	SHC1,DPM2,ITGB1,RAF1,GNAS,SOS1,NGF,PPP2CA,MAPK3,RPS6KA1,MAP2K2,ELK1,NGFR,HRAS,MKNK1,MKNK2,EGFR,MAP2K1,KLK2,IGF1R,PDGFRA,RPS6KA5,STAT3,MYC,MAPK1,PTPRR,GRB2
Angiotensin II mediated activation of JNK Pathway via Pyk2 dependent signaling	BIOCARTA	h_At1rPathway	http://cgap.nci.nih.gov/Pathways/BioCarta/h_At1rPathway	9	27	0.33	0.768	0.00465117	0.0206111	0.995349	1	CNVR3395.1-EGFR: 0.12(CEU|YRI),	PRKCB,GNAQ,JUN,MAP2K4,RAF1,MAP3K1,PRKCA,HRAS,EGFR	SHC1,GNAQ,JUN,CALM3,RAF1,SOS1,AGT,MAP3K1,MAPK3,PRKCA,AGTR1,MAP2K2,ELK1,RAC1,PAK1,HRAS,EGFR,CALM2,MAPK8,MAP2K1,PRKCB,MAP2K4,ATF2,CALM1,MAPK1,PTK2B,GRB2
Androgen and estrogen metabolism	KEGG	hsa00150	http://cgap.nci.nih.gov/Pathways/Kegg/hsa00150	8	44	0.18	0.771	0.219377	0.304168	0.780623	1	CNVR4600.1-AKR1C4: 0.11(CEU|YRI),CNVR1953.1-TMPRSS11E,UGT2B17,UGT2B15: 0.16(CEU|CHB),CNVR1953.1-TMPRSS11E,UGT2B17,UGT2B15: 0.28(YRI|CHB),	UGT2B11,UGT2B17,UGT2A1,UGT2B10,PRMT1,UGT2B28,AKR1C4,UGT2B15	CYP11B1,HSD11B2,SRD5A1,HSD3B1,SRD5A2,UGT2B11,SULT2A1,CARM1,PRMT1,BCO2,UGT2B10,UGT2A1,UGT2B15,UGT2B17,PRMT5,HSD17B1,UGT2B28,ARSE,LCMT1,METTL6,HSD17B3,LCMT2,STS,AKR1C4,HSD17B2,WBSCR22,SULT2B1,METTL2B,SULT1E1,UGT2B7,PRMT7,AKR1D1,PRMT8,PRMT6,HEMK1,PRMT3,HSD3B2,HSD17B7,CYP11B2,UGT2B4,PRMT2,HSD17B8,ARSD,HSD11B1
Butanoate metabolism	KEGG	hsa00650	http://cgap.nci.nih.gov/Pathways/Kegg/hsa00650	9	44	0.2	0.771	0.122858	0.198586	0.877142	1		AADAC,RDH13,BDH1,ALDH3A1,ALDH1A3,GAD2,L2HGDH,AKR1B10,PDHA1	PRDX6,AACS,ALDH3A1,GAD1,RDH12,ALDH3A2,AKR1B10,RDH13,ACSM1,BDH1,OXCT1,RDH11,ECHS1,PDHA1,PDHA2,ABAT,PDHB,GAD2,L2HGDH,ALDH7A1,HSD17B10,AADAC,EHHADH,PPME1,ALDH9A1,OXCT2,DDHD1,ALDH1A3,HSD17B12,ILVBL,ACAT1,ACAT2,RDH14,ALDH1B1,HMGCS2,HADHA,HADH,ALDH2,HMGCL,ALDH5A1,ACADS,HMGCS1,HSD17B4,HSD3B7
Cyclins and Cell Cycle Regulation	BIOCARTA	h_cellcyclePathway	http://cgap.nci.nih.gov/Pathways/BioCarta/h_cellcyclePathway	4	23	0.17	0.771	0.267107	0.342989	0.732893	1		TFDP1,RB1,CDKN1A,RBL1	CCNE1,RB1,CDKN1A,CCNH,CCNB1,CDK4,CCND1,CDKN1B,RBL1,E2F1,CDKN2A,CDC2,CCND2,CCND3,CDK6,CDKN2C,CDK7,CDKN2D,TFDP1,CCNA1,CDK2,CDC25A,CDKN2B
IGF-1 Signaling Pathway	BIOCARTA	h_igf1Pathway	http://cgap.nci.nih.gov/Pathways/BioCarta/h_igf1Pathway	5	21	0.24	0.772	0.0880033	0.157223	0.911997	1		IGF1R,JUN,HRAS,PIK3R1,RAF1	SHC1,JUN,PIK3CG,IGF1,RAF1,SOS1,MAPK3,PIK3CA,ELK1,CSNK2A1,HRAS,FOS,MAPK8,MAP2K1,SRF,IGF1R,PIK3R1,RASA1,PTPN11,IRS1,GRB2
SREBP control of lipid synthesis	BIOCARTA	h_s1pPathway	http://cgap.nci.nih.gov/Pathways/BioCarta/h_s1pPathway	2	8	0.25	0.772	0.109305	0.18435	0.890695	1		MBTPS1,SCAP	SREBF1,MBTPS1,SCAP,SREBF2,LDLR,LIMA1,HMGCS1,MBTPS2
O-Glycan biosynthesis	KEGG	hsa00512	http://cgap.nci.nih.gov/Pathways/Kegg/hsa00512	9	25	0.36	0.775	0.00240822	0.0131848	0.997592	1	CNVR1028.1-GALNT13: 0.28(CEU|YRI),CNVR1028.1-GALNT13: 0.16(YRI|CHB),CNVR5072.1-GALNTL4,CSNK2A1P: 0.13(CEU|CHB),	GALNT9,WBSCR17,GALNT14,GALNTL2,GALNT10,GALNTL4,GALNT7,GALNT13,GALNTL6	GALNT9,GALNT12,C1GALT1,GALNT1,GALNTL6,WBSCR17,ST6GALNAC1,GALNT3,GALNT2,GALNT10,GALNTL4,GALNTL1,GALNT13,ST3GAL1,ST3GAL2,GALNT6,GALNT8,GALNTL2,GALNT7,GALNT5,GCNT1,GALNT14,GALNT4,B3GNT6,GALNT11
Agrin in Postsynaptic Differentiation	BIOCARTA	h_agrPathway	http://cgap.nci.nih.gov/Pathways/BioCarta/h_agrPathway	13	34	0.38	0.776	0.000239656	0.00240721	0.99976	1	CNVR3395.1-EGFR: 0.12(CEU|YRI),CNVR4824.1-NRG3: 0.37(CEU|YRI),CNVR4824.1-NRG3: 0.14(YRI|CHB),CNVR4442.1-MUSK: 0.19(CEU|YRI),CNVR4442.1-MUSK: 0.16(YRI|CHB),	NRG2,ITGB1,JUN,PAK4,LAMA4,PAK2,AGRN,SP1,NRG3,DVL1,DMD,MUSK,EGFR	ARHGEF6,PAK2,LAMA3,GIT2,DVL1,EGFR,MAPK8,PAK6,PAK3,CHRM1,LAMA4,AGRN,SP1,NRG3,UTRN,DMD,CDC42,ACTA1,MAPK1,RAPSN,PAK7,JUN,CTTN,ITGB1,CHRNA1,MAPK3,RAC1,PAK1,LAMA2,MUSK,NRG1,NRG2,DAG1,PAK4
Focal adhesion	KEGG	hsa04510	http://cgap.nci.nih.gov/Pathways/Kegg/hsa04510	69	193	0.36	0.779	4.85389e-13	5.48489e-11	1	1	CNVR8178.1-PARVB,PARVG: 0.17(CEU|YRI),CNVR8178.1-PARVB,PARVG: 0.12(YRI|CHB),CNVR4926.1-DOCK1: 0.14(CEU|YRI),CNVR3395.1-EGFR: 0.12(CEU|YRI),CNVR1991.1-MAPK10: 0.10(YRI|CHB),	ACTN4,ACTB,ITGA3,FLNC,TNN,PTK2,COL5A1,TNR,PRKCB,DOCK1,PIK3R1,PIP5K1C,SHC2,THBS3,PARVG,GSK3B,LAMA4,PDPK1,AKT3,COL4A1,VAV3,ROCK2,COL11A1,PARVA,ACTN2,PRKCA,HRAS,RAC2,COL4A2,ITGB5,PTEN,PDGFRB,TLN1,TNXB,PRKCG,COL6A2,DIAPH1,VAV1,RAPGEF1,TTN,RAF1,LAMA1,SOS2,PARVB,PDGFC,PAK2,COL4A4,ITGA11,VAV2,TNC,EGFR,EGF,IGF1R,VEGFB,SRC,PDGFD,FARP2,VWF,JUN,ITGB1,PPP1R12A,RAC3,COL6A1,PAK4,SHC3,ACTG1,MAPK10,THBS2,ITGA9	ACTN4,COL4A6,ACTB,PPP1CC,ITGA7,PTK2,ROCK1,ITGA5,COL5A1,PAK6,DOCK1,LAMB3,VCL,SHC2,THBS3,PARVG,LAMA4,ACTN3,COL3A1,COL4A1,POTEK,ILK,COL11A1,BCL2,PARVA,IGF1,SOS1,KDR,ITGB8,RAC1,COL5A3,PAK1,HRAS,ACTN1,COL4A2,LAMA2,PTEN,PDGFRB,PIK3CB,MYLK3,TLN1,RAP1A,TNXB,COL2A1,PRKCG,COL6A2,PXN,FLT1,DIAPH1,RAPGEF1,VEGFA,TTN,VASP,PARVB,RAF1,LAMA1,SOS2,PIK3CD,ITGA11,ITGA2,VAV2,LAMB2,MAPK8,TNC,RELN,IGF1R,EGF,PDGFD,FYN,ME…
Multi-step Regulation of Transcription by Pitx2	BIOCARTA	h_pitx2Pathway	http://cgap.nci.nih.gov/Pathways/BioCarta/h_pitx2Pathway	4	16	0.25	0.779	0.083565	0.15292	0.916435	1		CREBBP,DVL1,AXIN1,GSK3B	HDAC1,LEF1,CREBBP,PITX2,TRRAP,WNT1,DVL1,CTNNB1,MED1,FZD1,LDB1,GSK3B,EP300,AXIN1,KAT5,APC
Maturity onset diabetes of the young	KEGG	hsa04950	http://cgap.nci.nih.gov/Pathways/Kegg/hsa04950	3	24	0.12	0.781	0.508691	0.546149	0.491309	1		PKLR,HES1,HHEX	ONECUT1,NEUROG3,FOXA2,NEUROD1,GCK,BHLHA15,IAPP,MNX1,PKLR,NKX6-1,SLC2A2,MAFA,HNF4G,HES1,PAX4,NR5A2,HNF1B,FOXA3,HHEX,HNF1A,NKX2-2,HNF4A,PDX1,PAX6
Protein Kinase A at the Centrosome	BIOCARTA	h_akapCentrosomePathway	http://cgap.nci.nih.gov/Pathways/BioCarta/h_akapCentrosomePathway	4	14	0.29	0.782	0.0496031	0.103321	0.950397	1	CNVR233.1-PRKACB: 0.19(CEU|YRI),CNVR233.1-PRKACB: 0.31(CEU|CHB),	PCNT,PKN1,AKAP9,PRKACB	PRKACG,RHOA,PRKAR2A,MAP2,AKAP9,PRKCE,PPP2CA,PKN1,PCNT,CDC2,PRKAG1,PRKAR2B,NUP85,PRKACB
Free Radical Induced Apoptosis	BIOCARTA	h_freePathway	http://cgap.nci.nih.gov/Pathways/BioCarta/h_freePathway	1	10	0.1	0.783	0.464677	0.507328	0.535323	1		NFKB1	NFKB1,NOX1,SOD1,GSS,XDH,IL8,GPX1,RELA,GSR,TNF
Linoleic acid metabolism	KEGG	hsa00591	http://cgap.nci.nih.gov/Pathways/Kegg/hsa00591	6	34	0.18	0.783	0.253898	0.328831	0.746102	1	CNVR3506.1-CYP3A43: 0.31(CEU|YRI),CNVR3506.1-CYP3A43: 0.23(YRI|CHB),	RDH13,CYP2E1,PLA2G10,CYP3A43,AKR1B10,PLA2G5	CYP1A2,RDH12,PLA2G12B,PLA2G2F,AKR1B10,RDH13,CYP2J2,RDH11,CYP2C19,CYP2C9,PLA2G10,ALOX15,PLA2G4A,CYP2C8,PLA2G2A,PLA2G6,FADS3,CYP2E1,CYP3A5,HSD17B12,PLA2G12A,ALOX5,PLA2G3,PLA2G1B,RDH14,PLA2G2E,PLA2G2D,CYP3A43,CYP3A4,FADS1,FADS2,CYP2C18,HSD3B7,PLA2G5
IL12 and Stat4 Dependent Signaling Pathway in Th1 Development	BIOCARTA	h_IL12Pathway	http://cgap.nci.nih.gov/Pathways/BioCarta/h_IL12Pathway	4	19	0.21	0.786	0.151823	0.229965	0.848177	1		STAT4,JAK2,JUN,TYK2	CCR5,IL18,STAT4,JUN,CD247,MAPK14,CXCR3,IFNG,MAPK8,CD3E,IL12RB1,JAK2,IL18R1,ETV5,IL12RB2,TYK2,CD3G,MAP2K6,CD3D
T Cell Receptor Signaling Pathway	BIOCARTA	h_tcrPathway	http://cgap.nci.nih.gov/Pathways/BioCarta/h_tcrPathway	12	44	0.27	0.786	0.0118017	0.0389369	0.988198	1		NFKB1,PPP3CA,PRKCB,VAV1,JUN,PIK3R1,MAP2K4,RAF1,MAP3K1,PRKCA,NFATC1,HRAS	PPP3CA,SHC1,VAV1,LCK,PTPN7,CALM3,PIK3CG,PLCG1,RAF1,MAP3K1,NFKBIA,ELK1,NFATC2,LAT,FOS,ZAP70,CALM2,MAPK8,MAP2K1,NFKB1,PRKCB,NFATC4,CD3E,PIK3R1,FYN,NFATC3,JUN,CD247,SOS1,RELA,MAPK3,PRKCA,PIK3CA,RAC1,PPP3CC,HRAS,NFATC1,PPP3CB,MAP2K4,RASA1,CD3G,CALM1,CD3D,GRB2
Cytokine-cytokine receptor interaction	KEGG	hsa04060	http://cgap.nci.nih.gov/Pathways/Kegg/hsa04060	47	252	0.19	0.789	0.057718	0.116467	0.942282	1	CNVR1969.1-ART3,CXCL10,CXCL11: 0.25(CEU|CHB),CNVR1969.1-ART3,CXCL10,CXCL11: 0.12(YRI|CHB),CNVR5416.1-LTBR: 0.13(CEU|YRI),CNVR5416.1-LTBR: 0.12(YRI|CHB),CNVR1110.1-BMPR2: 0.24(CEU|YRI),CNVR1110.1-BMPR2: 0.17(YRI|CHB),CNVR3395.1-EGFR: 0.12(CEU|YRI),CNVR6005.1-TNFSF13B: 0.11(YRI|CHB),CNVR1136.1-CXCR1: 0.11(CEU|YRI),	FLT4,GH2,TPO,IL9R,PDGFC,TNFRSF25,CRLF2,TNFSF8,IL28RA,IL3,GHR,LEPR,BMPR2,TNFRSF18,CXCL10,GH1,EGFR,EPO,EGF,VEGFB,CCR8,TNFSF13B,LIFR,EPOR,BMPR1A,CCL26,TNFSF9,CCL3,BMPR1B,CCL18,CCR6,CSF1R,TNFRSF4,TNFRSF10D,IL3RA,IL4R,CXCL11,CSF2,IL17RA,CCL4,CXCL13,PDGFRB,CXCR1,IFNAR1,CSF2RA,LTBR,BMP7	IL17A,IL7R,XCL1,IL17RB,IFNA4,IL28RA,IL22RA2,OSMR,LEPR,IFNG,TNFRSF18,CXCL10,IFNA5,EDA,CCL21,EDA2R,TNFRSF19,CSF1,IL12RB1,CCL8,TNFSF13B,TNFSF10,ACVR2B,TNFSF18,IL4,IL19,IL10RA,FASLG,TNFSF9,CCL26,IL15RA,IL26,CXCR4,MPL,IL21,TNFRSF13B,CXCL14,IL1RAP,TSLP,TNFRSF10A,ACVR1B,IFNA14,TNFRSF4,TGFB2,CXCL3,CCL11,IL4R,KDR,TNFRSF11B,CCL5,IFNAR2,CCL23,IL24,AMH,TNFRSF10C,PDGFRB,IFNGR1,CX3CR1,CXCL12,LTA,IL28B,IFNB1,TN…
Hypoxia and p53 in the Cardiovascular system	BIOCARTA	h_p53hypoxiaPathway	http://cgap.nci.nih.gov/Pathways/BioCarta/h_p53hypoxiaPathway	4	21	0.19	0.791	0.206805	0.290297	0.793195	1		HIC1,ABCB1,CDKN1A,HSP90AA1	ABCB1,NFKBIB,TAF1,CDKN1A,MDM2,GADD45A,HIF1A,HSP90AA1,HIC1,DNAJB1,IGFBP3,TP53,FHL2,MAPK8,AKT1,BAX,NQO1,EP300,ATM,RPA1,HSPA1A
Overview of telomerase protein component gene hTert Transcriptional Regulation	BIOCARTA	h_tertpathway	http://cgap.nci.nih.gov/Pathways/BioCarta/h_tertpathway	1	8	0.12	0.792	0.350547	0.411552	0.649453	1		SP1	HDAC1,SP3,MZF1,MAX,SP1,MYC,WT1,TP53
Adhesion and Diapedesis of Lymphocytes	BIOCARTA	h_lympathway	http://cgap.nci.nih.gov/Pathways/BioCarta/h_lympathway	2	14	0.14	0.796	0.362123	0.41773	0.637877	1		MADCAM1,ITGB1	ICAM2,ITGB1,SELL,ITGB2,IL1A,MADCAM1,VCAM1,GLYCAM1,ICAM1,ITGAL,PECAM1,IL8,CD34,ITGA4
TGF-beta signaling pathway	KEGG	hsa04350	http://cgap.nci.nih.gov/Pathways/Kegg/hsa04350	21	84	0.25	0.8	0.00646395	0.0256062	0.993536	1	CNVR738.1-LTBP1: 0.22(YRI|CHB),CNVR148.1-BMP8A,LOC728448: 0.23(CEU|YRI),CNVR148.1-BMP8A,LOC728448: 0.18(YRI|CHB),CNVR2106.1-SMAD1: 0.21(CEU|YRI),CNVR1110.1-BMPR2: 0.24(CEU|YRI),CNVR1110.1-BMPR2: 0.17(YRI|CHB),	SMAD1,CREBBP,CHRD,RBL1,ZFYVE9,LTBP1,BMPR2,BMP8A,ID4,BMP6,RPS6KB1,CUL1,THBS3,TFDP1,SP1,BMPR1A,SMURF1,BMP7,BMPR1B,THBS2,ROCK2	SMAD1,BMP5,PPP2CB,BMP4,TGFB3,ACVRL1,INHBA,BMPR2,ROCK1,IFNG,BMP6,ACVR2B,THBS3,BMPR1A,DCN,ROCK2,MAPK1,AMHR2,RHOA,RBL2,ACVR1B,PITX2,TGFB2,ID4,AMH,ID1,E2F5,EP300,SMAD3,ID3,BMP7,ID2,SMAD4,CDKN2B,TNF,GDF5,TGFBR2,CHRD,GDF7,RBL1,SMAD6,TGFB1,BMP8A,SMAD2,SMAD5,BMP8B,GDF6,INHBE,TGFBR1,TFDP1,SP1,SKP1,THBS4,NODAL,FST,ACVR1,COMP,SMURF2,BMPR1B,MYC,THBS1,ACVR1C,CREBBP,SMAD7,PPP2CA,NOG,LEFTY2,MAPK3,ZFYVE9,LTBP1,S…
ECM-receptor interaction	KEGG	hsa04512	http://cgap.nci.nih.gov/Pathways/Kegg/hsa04512	27	85	0.32	0.801	3.60281e-05	0.000581596	0.999964	1	CNVR6511.1-SV2B: 0.20(CEU|CHB),CNVR6511.1-SV2B: 0.30(YRI|CHB),	ITGB1,LAMA1,ITGA3,COL4A4,TNN,ITGA11,COL4A2,ITGB5,TNC,COL5A1,TNR,COL6A1,SV2B,SDC2,THBS3,LAMA4,AGRN,FNDC1,TNXB,COL4A1,COL6A2,GP6,VWF,ITGA9,THBS2,COL11A1,SDC1	SV2C,COL4A6,CD44,ITGA3,ITGA7,LAMA3,TNN,HSPG2,ITGA5,COL5A1,TNR,SV2B,LAMA5,FNDC5,LAMB3,SV2A,THBS3,LAMA4,COL1A2,AGRN,FNDC1,COL3A1,COL4A1,GP6,LAMB1,COL11A1,COL6A3,SPP1,IBSP,CD47,ITGA8,ITGB8,COL6A6,COL5A3,COL4A2,COL1A1,LAMA2,ITGB5,GP1BA,CD36,LAMC1,CHAD,TNXB,COL2A1,FNDC4,COL6A2,FNDC3A,LAMA1,COL4A4,ITGA11,ITGA2,TNC,LAMB2,ITGB4,RELN,ITGB3,THBS4,GP9,VWF,FN1,VTN,THBS1,GP5,ITGB1,ITGA6,COL11A2,ITGB6,HMMR,SDC…
Rho-Selective Guanine Exchange Factor AKAP13 Mediates Stress Fiber Formation	BIOCARTA	h_akap13Pathway	http://cgap.nci.nih.gov/Pathways/BioCarta/h_akap13Pathway	3	11	0.27	0.807	0.072929	0.13735	0.927071	1	CNVR233.1-PRKACB: 0.19(CEU|YRI),CNVR233.1-PRKACB: 0.31(CEU|CHB),	GNA12,AKAP13,PRKACB	PRKACG,RHOA,PRKAR2A,LPAR2,PRKAG1,PRKAR2B,GNA12,LPAR1,AKAP13,LPAR3,PRKACB
ALK in cardiac myocytes	BIOCARTA	h_alkPathway	http://cgap.nci.nih.gov/Pathways/BioCarta/h_alkPathway	9	37	0.24	0.811	0.0459355	0.0998213	0.954065	1	CNVR2106.1-SMAD1: 0.21(CEU|YRI),CNVR250.1-TGFBR3: 0.12(CEU|CHB),CNVR1110.1-BMPR2: 0.24(CEU|YRI),CNVR1110.1-BMPR2: 0.17(YRI|CHB),	SMAD1,CHRD,TGFBR3,AXIN1,GSK3B,BMPR1A,DVL1,BMPR2,BMP7	TGFBR2,SMAD1,BMP5,CHRD,BMP4,TGFB3,BMP10,GATA4,SMAD6,DVL1,CTNNB1,BMPR2,TGFB1,FZD1,SMAD5,NPPA,TGFBR3,TGFBR1,GSK3B,MAP3K7,NPPB,BMPR1A,ACVR1,RFC1,MYL2,TGFB2,WNT1,NOG,MEF2C,AXIN1,ATF2,BMP2,NKX2-5,HNF1A,BMP7,APC,SMAD4
Regulation of BAD phosphorylation	BIOCARTA	h_badPathway	http://cgap.nci.nih.gov/Pathways/BioCarta/h_badPathway	7	25	0.28	0.811	0.0277418	0.0651104	0.972258	1	CNVR233.1-PRKACB: 0.19(CEU|YRI),CNVR233.1-PRKACB: 0.31(CEU|CHB),	IL3RA,PRKAR1B,IL3,IGF1R,PIK3R1,PRKACB,ADCY1	BAD,BCL2,KIT,PIK3CG,PRKAR1A,IGF1,IL3RA,MAPK3,RPS6KA1,IL3,CSF2RB,PIK3CA,PRKAR2B,PRKACB,AKT1,YWHAH,PRKAR1B,PRKACG,IGF1R,PRKAR2A,PIK3R1,BAX,ADCY1,MAPK1,KITLG
Circadian Rhythms	BIOCARTA	h_circadianPathway	http://cgap.nci.nih.gov/Pathways/BioCarta/h_circadianPathway	1	6	0.17	0.813	0.229247	0.305138	0.770753	1		ARNTL	CLOCK,CSNK1E,PER1,ARNTL,CRY1,CRY2
Prion Pathway	BIOCARTA	h_prionPathway	http://cgap.nci.nih.gov/Pathways/BioCarta/h_prionPathway	2	12	0.17	0.814	0.272575	0.346079	0.727425	1		LAMA1,GFAP	LAMC1,HSPA5,BCL2,APLP1,LAMA1,DNAJB6,RPSA,PRNP,DNAJB1,LAMB1,NFE2L2,GFAP
Nitrogen metabolism	KEGG	hsa00910	http://cgap.nci.nih.gov/Pathways/Kegg/hsa00910	4	24	0.17	0.816	0.298591	0.365754	0.701409	1		ASNS,GLUD1,GLUL,CA5A	CA2,CA3,GLS,CPS1,CA5B,CA5A,GLS2,ASNS,HAL,GLUD2,GLUD1,CA9,CTH,CA12,CA7,CA6,CA11,AMT,CA14,CA8,CA4,CA1,GLUL,CA13
Basal transcription factors	KEGG	hsa03022	http://cgap.nci.nih.gov/Pathways/Kegg/hsa03022	6	34	0.18	0.818	0.253898	0.328831	0.746102	1	CNVR3074.1-TBPL1: 0.17(CEU|YRI),CNVR3074.1-TBPL1: 0.13(CEU|CHB),	TBPL1,TAF1L,GTF2H2,TAF5L,TAF2,TAF4	TBP,TAF9B,TBPL2,TAF11,TAF6,TAF2,GTF2B,STON1,TAF9,GTF2H2,GTF2H3,GTF2F1,GTF2I,TAF1,GTF2E2,GTF2IRD1,TAF5L,TAF10,GTF2F2,TAF13,TAF4B,TAF12,GTF2A1,GTF2A2,TAF6L,TAF7L,TAF4,TBPL1,GTF2E1,TAF5,GTF2H1,TAF1L,GTF2H4,TAF7
RB Tumor Suppressor/Checkpoint Signaling in response to DNA damage	BIOCARTA	h_rbPathway	http://cgap.nci.nih.gov/Pathways/BioCarta/h_rbPathway	2	13	0.15	0.819	0.31731	0.384516	0.68269	1		RB1,MYT1	YWHAH,RB1,MYT1,CDC25C,WEE1,CDK4,ATM,CDC25B,CHEK1,CDC2,CDC25A,CDK2,TP53
Aminophosphonate metabolism	KEGG	hsa00440	http://cgap.nci.nih.gov/Pathways/Kegg/hsa00440	3	18	0.17	0.822	0.290125	0.357458	0.709875	1	CNVR5644.1-CHPT1: 0.11(CEU|YRI),CNVR5644.1-CHPT1: 0.17(YRI|CHB),	PCYT2,CHPT1,PRMT1	METTL6,CHPT1,LCMT2,PCYT1A,WBSCR22,METTL2B,CARM1,PRMT7,PRMT1,PRMT8,PRMT6,HEMK1,PRMT3,PCYT1B,PCYT2,PRMT2,PRMT5,LCMT1
Regulation of eIF4e and p70 S6 Kinase	BIOCARTA	h_eif4Pathway	http://cgap.nci.nih.gov/Pathways/BioCarta/h_eif4Pathway	8	24	0.33	0.824	0.00651485	0.0256062	0.993485	1	CNVR2016.1-EIF4E: 0.24(CEU|YRI),CNVR2016.1-EIF4E: 0.18(CEU|CHB),	PTEN,PRKCB,RPS6KB1,PIK3R1,PDPK1,PRKCA,GHR,EIF4E	EIF4A1,MAPK14,MAPK3,PRKCA,PIK3CA,GHR,EIF4E,MTOR,MKNK1,AKT1,PTEN,PRKCB,EIF4EBP1,RPS6KB1,EIF4G3,PIK3R1,EIF4G1,PDPK1,EIF4A2,IRS1,PDK2,EIF4G2,MAPK1,PABPC1
VEGF signaling pathway	KEGG	hsa04370	http://cgap.nci.nih.gov/Pathways/Kegg/hsa04370	20	70	0.29	0.824	0.00130376	0.00818469	0.998696	1		PPP3CA,SPHK1,RAF1,NRAS,PRKCA,NFATC1,HRAS,PTK2,RAC2,RAC3,PLCG2,PRKCB,PIK3R1,SHC2,SRC,AKT3,MAPKAPK2,PRKCG,PLA2G10,PLA2G5	MAPK12,NFAT5,PLA2G12B,KRAS,PTK2,MAPK13,AKT1,PRKCB,NFATC4,PIK3R1,SHC2,HSPB1,PIK3R5,AKT3,PLA2G10,MAPK1,SPHK1,NFATC3,MAPK14,PLA2G6,KDR,PRKCA,RAC1,NFATC1,HRAS,RAC2,PLA2G12A,PLA2G3,PLA2G1B,PLA2G2E,PIK3CB,NOS3,PPP3R1,PRKCG,PXN,PLA2G5,PPP3CA,VEGFA,PLA2G2F,HSPB2,PIK3CG,RAF1,PLCG1,NRAS,PIK3CD,NFATC2,AKT2,MAP2K1,CHP,PPP3R2,CASP9,SRC,CDC42,BAD,PLA2G4A,MAPKAPK3,PLA2G2A,PIK3R2,MAPK3,MAP2K2,PIK3CA,PPP3CC,RAC3,…
Sumoylation by RanBP2 Regulates Transcriptional Repression	BIOCARTA	h_ranbp2Pathway	http://cgap.nci.nih.gov/Pathways/BioCarta/h_ranbp2Pathway	3	11	0.27	0.825	0.072929	0.13735	0.927071	1		HDAC9,RAN,HDAC4	HDAC1,HDAC9,HDAC6,RANBP2,MDM2,HDAC4,RAN,RANGAP1,SUMO1,PIAS1,PIAS2
Intrinsic Prothrombin Activation Pathway	BIOCARTA	h_intrinsicPathway	http://cgap.nci.nih.gov/Pathways/BioCarta/h_intrinsicPathway	5	23	0.22	0.826	0.125959	0.201179	0.874041	1		COL4A4,KLKB1,F5,COL4A1,COL4A2	PROS1,SERPING1,FGA,COL4A6,COL4A5,COL4A4,F2,COL4A2,PROC,FGG,F8,COL4A3,SERPINC1,KLKB1,F9,KNG1,F5,F11,F10,COL4A1,F12,FGB,F2R
Monocyte and its Surface Molecules	BIOCARTA	h_monocytePathway	http://cgap.nci.nih.gov/Pathways/BioCarta/h_monocytePathway	2	10	0.2	0.826	0.18614	0.264576	0.81386	1		SELP,ITGB1	SELP,ITGB1,SELL,CD44,ITGB2,ITGAM,ITGAL,PECAM1,ICAM1,ITGA4
Alkaloid biosynthesis II	KEGG	hsa00960	http://cgap.nci.nih.gov/Pathways/Kegg/hsa00960	4	21	0.19	0.827	0.206805	0.290297	0.793195	1	CNVR6731.1-CES1: 0.11(CEU|YRI),CNVR6731.1-CES1: 0.30(YRI|CHB),	AADAC,MYST4,CES7,CES1	PRDX6,PNPLA3,ESCO2,MYST3,AOC3,AADAC,PPME1,DBT,DDHD1,AOC2,CES7,LIPA,CES1,ARD1A,NAT5,SLC27A3,SLC27A2,MYST4,SH3GLB1,ABP1,ESCO1
cdc25 and chk1 Regulatory Pathway in response to DNA damage	BIOCARTA	h_cdc25Pathway	http://cgap.nci.nih.gov/Pathways/BioCarta/h_cdc25Pathway	1	9	0.11	0.828	0.408969	0.462135	0.591031	1		MYT1	ATM,YWHAH,CHEK1,CDC25B,CDC2,MYT1,CDC25A,CDC25C,WEE1
SODD/TNFR1 Signaling Pathway	BIOCARTA	h_soddPathway	http://cgap.nci.nih.gov/Pathways/BioCarta/h_soddPathway	1	10	0.1	0.828	0.464677	0.507328	0.535323	1		RIPK1	BAG4,BIRC3,TRADD,CASP8,TRAF2,RIPK1,TNFRSF1B,FADD,TNFRSF1A,TNF
Type II diabetes mellitus	KEGG	hsa04930	http://cgap.nci.nih.gov/Pathways/Kegg/hsa04930	13	43	0.3	0.828	0.00351747	0.0170204	0.996483	1	CNVR1991.1-MAPK10: 0.10(YRI|CHB),CNVR3865.1-IKBKB,POLB: 0.53(CEU|YRI),CNVR3865.1-IKBKB,POLB: 0.57(YRI|CHB),	INSR,IKBKB,IRS2,PIK3R1,SOCS6,MAPK10,CACNA1C,PRKCZ,PKLR,SOCS1,SOCS2,ADIPOQ,CACNA1B	CACNA1A,INSR,PIK3CG,GCK,PRKCE,PIK3CD,MAPK9,CACNA1G,SLC2A2,MTOR,KCNJ11,MAPK8,IKBKB,IRS2,PIK3R1,ABCC8,CACNA1E,CACNA1C,PIK3R5,PRKCZ,IRS1,SOCS2,IRS4,MAPK1,CACNA1B,PKM2,CACNA1D,PIK3R2,SOCS3,MAPK3,PIK3CA,PRKCD,PKLR,MAFA,SLC2A4,SOCS1,PIK3R3,PIK3CB,SOCS6,MAPK10,PDX1,ADIPOQ,TNF
Role of ERBB2 in Signal Transduction and Oncology	BIOCARTA	h_her2Pathway	http://cgap.nci.nih.gov/Pathways/BioCarta/h_her2Pathway	8	23	0.35	0.829	0.00469842	0.0206183	0.995302	1	CNVR3395.1-EGFR: 0.12(CEU|YRI),CNVR1129.1-ERBB4: 0.15(CEU|YRI),CNVR1129.1-ERBB4: 0.11(CEU|CHB),CNVR1126.1-ERBB4: 0.11(YRI|CHB),CNVR7103.1-STAT3: 0.16(CEU|YRI),CNVR7103.1-STAT3: 0.12(YRI|CHB),	GRIP1,PIK3R1,RAF1,ERBB4,ESR1,HRAS,STAT3,EGFR	SHC1,IL6ST,GRIP1,PIK3CG,RAF1,SOS1,ERBB4,MAPK3,PIK3CA,CARM1,HRAS,EGFR,MAP2K1,PIK3R1,IL6R,EP300,ERBB3,IL6,ESR1,ERBB2,STAT3,MAPK1,GRB2
Synthesis and degradation of ketone bodies	KEGG	hsa00072	http://cgap.nci.nih.gov/Pathways/Kegg/hsa00072	1	8	0.12	0.83	0.350547	0.411552	0.649453	1		BDH1	BDH1,ACAT1,OXCT2,OXCT1,ACAT2,HMGCS1,HMGCS2,HMGCL
Histidine metabolism	KEGG	hsa00340	http://cgap.nci.nih.gov/Pathways/Kegg/hsa00340	7	41	0.17	0.834	0.281399	0.354296	0.718601	1		ALDH3A1,FTCD,UROC1,ALDH3B2,ALDH1A3,PRMT1,MAOA	ALDH3A1,UROC1,ALDH3A2,PRPS2,CNDP1,CARM1,HAL,PRPS1,AOC2,HDC,PRMT1,HNMT,PRMT5,HARS,LCMT1,METTL6,HARS2,ALDH3B1,LCMT2,ALDH7A1,AOC3,WBSCR22,METTL2B,PRMT7,ACY3,ALDH9A1,ALDH3B2,ALDH1A3,MAOA,PRMT8,PRMT6,HEMK1,PRMT3,ALDH1B1,ALDH2,DDC,MAOB,PRMT2,ASPA,FTCD,ABP1
Induction of apoptosis through DR3 and DR4/5 Death Receptors	BIOCARTA	h_deathPathway	http://cgap.nci.nih.gov/Pathways/BioCarta/h_deathPathway	5	29	0.17	0.836	0.27463	0.34771	0.72537	1		NFKB1,RIPK1,DFFB,TNFRSF25,CASP7	CASP6,BCL2,TRAF2,TNFRSF25,BIRC2,LMNA,CASP7,RELA,DFFA,CASP3,MAP3K14,NFKBIA,SPTAN1,GAS2,CASP10,APAF1,XIAP,CFLAR,NFKB1,BIRC3,TRADD,CASP8,DFFB,RIPK1,TNFSF10,CHUK,CASP9,FADD,BID
Tumor Suppressor Arf Inhibits Ribosomal Biogenesis	BIOCARTA	h_arfPathway	http://cgap.nci.nih.gov/Pathways/BioCarta/h_arfPathway	3	17	0.18	0.838	0.253866	0.328831	0.746134	1	CNVR4495.1-ABL1: 0.15(YRI|CHB),	ABL1,RB1,PIK3R1	TWIST1,RB1,POLR1A,PIK3R1,TBX2,PIK3CG,MDM2,POLR1B,E2F1,POLR1C,ABL1,CDKN2A,PIK3CA,RAC1,POLR1D,TP53,MYC
Ras Signaling Pathway	BIOCARTA	h_rasPathway	http://cgap.nci.nih.gov/Pathways/BioCarta/h_rasPathway	4	22	0.18	0.839	0.236423	0.311554	0.763577	1		NFKB1,HRAS,PIK3R1,RAF1	BAD,RALA,RHOA,PIK3CG,RAF1,RELA,MAPK3,PIK3CA,RAC1,ELK1,FOXO4,HRAS,RALGDS,MAP2K1,NFKB1,AKT1,PIK3R1,PLD1,CHUK,CASP9,RALBP1,CDC42
Inositol phosphate metabolism	KEGG	hsa00562	http://cgap.nci.nih.gov/Pathways/Kegg/hsa00562	16	52	0.31	0.849	0.00129475	0.00818469	0.998705	1		PI4KA,PLCB2,FN3K,MINPP1,ITGB1BP3,INPP4B,PLCB3,INPP5A,PI4KB,PLCG2,PTEN,PIP5K1C,INPP5E,INPPL1,PLCB1,PLCB4	PLCD1,C9orf95,PIK3C3,PIK3CG,PLCE1,PLCG1,PI4KA,DYRK4,PLCB2,PIK3CD,ITGB1BP3,INPP4B,IPMK,INPP5B,PIP4K2C,PIP5K1C,INPP5K,PLCZ1,INPP5E,INPPL1,PIP4K2A,PLCB4,PLCB1,SYNJ2,PLCD4,ISYNA1,SYNJ1,INPP5J,OCRL,PIP4K2B,FN3K,MINPP1,PIK3CA,PLCB3,PIKFYVE,PIP5K1B,ITPKB,INPP5A,PLCD3,INPP4A,PI4KB,IMPA2,PLCG2,PTEN,SHPK,PIK3CB,MIOX,EIF2AK3,INPP1,IMPA1,PIP5K1A,ITPKA
Sprouty regulation of tyrosine kinase signals	BIOCARTA	h_spryPathway	http://cgap.nci.nih.gov/Pathways/BioCarta/h_spryPathway	4	17	0.24	0.849	0.104146	0.181752	0.895854	1	CNVR3395.1-EGFR: 0.12(CEU|YRI),	EGF,HRAS,RAF1,EGFR	SHC1,RAF1,SOS1,MAPK3,SPRY3,HRAS,EGFR,MAP2K1,SPRY4,EGF,RASA1,SPRY2,CBL,PTPRB,MAPK1,SPRY1,GRB2
Long-term potentiation	KEGG	hsa04720	http://cgap.nci.nih.gov/Pathways/Kegg/hsa04720	27	67	0.4	0.852	1.53965e-07	6.9592e-06	1	1	CNVR233.1-PRKACB: 0.19(CEU|YRI),CNVR233.1-PRKACB: 0.31(CEU|CHB),CNVR4052.1-ADCY8: 0.27(CEU|YRI),CNVR4052.1-ADCY8: 0.35(YRI|CHB),CNVR3159.1-RPS6KA2: 0.17(CEU|YRI),CNVR3159.1-RPS6KA2: 0.13(YRI|CHB),	PPP3CA,CREBBP,GNAQ,GRIN2D,PPP1R12A,RAF1,NRAS,PLCB2,ADCY8,PRKCA,PRKACA,PLCB3,HRAS,GRM5,PRKACB,ITPR3,PRKCB,CAMK4,ADCY1,CACNA1C,CAMK2G,PRKCG,PLCB1,PLCB4,RPS6KA2,CAMK2B,GRM1	PPP1CB,RPS6KA6,CALM3,GRIN2D,PPP1CC,GRIN1,KRAS,CALM2,CALML3,PRKCB,GRIN2B,GRIN2C,CALML6,ATF4,CACNA1C,PLCB4,PLCB1,MAPK1,GRM1,GNAQ,CAMK2A,PRKCA,PRKACA,PPP1R1A,HRAS,GRIA1,GRM5,PRKACB,PRKACG,RAP1B,PRKY,EP300,RAP1A,CAMK4,PRKX,CAMK2G,PPP3R1,ITPR1,PRKCG,CAMK2B,PPP3CA,RAF1,PLCB2,NRAS,GRIA2,ADCY8,RPS6KA3,MAP2K1,CHP,PPP3R2,GRIN2A,ADCY1,CAMK2D,ITPR2,RPS6KA2,CREBBP,PPP1R12A,RAPGEF3,MAPK3,RPS6KA1,MAP2K2,PLCB3,P…
Heparan sulfate biosynthesis	KEGG	hsa00534	http://cgap.nci.nih.gov/Pathways/Kegg/hsa00534	8	20	0.4	0.853	0.00148661	0.00883403	0.998513	1	CNVR4026.1-EXT1: 0.20(CEU|YRI),CNVR4026.1-EXT1: 0.14(CEU|CHB),	HS6ST2,EXT2,HS6ST3,HS2ST1,EXT1,GLCE,NDST3,NDST4	EXTL1,EXTL2,NDST2,HS3ST1,HS3ST3B1,EXT2,HS6ST1,EXT1,NDST4,NDST3,GLCE,HS3ST2,HS6ST2,HS3ST4,HS6ST3,HS2ST1,EXTL3,HS3ST5,HS3ST3A1,NDST1
Regulation of cell cycle progression by Plk3	BIOCARTA	h_plk3Pathway	http://cgap.nci.nih.gov/Pathways/BioCarta/h_plk3Pathway	1	8	0.12	0.855	0.350547	0.411552	0.649453	1		CHEK2	ATM,YWHAH,CHEK1,ATR,CDC25C,TP53,PLK3,CHEK2
Activation of Src by Protein-tyrosine phosphatase alpha	BIOCARTA	h_srcRPTPPathway	http://cgap.nci.nih.gov/Pathways/BioCarta/h_srcRPTPPathway	2	10	0.2	0.857	0.18614	0.264576	0.81386	1		PRKCA,PRKCB	PRKCB,CSK,CDC25C,CCNB1,PTPRA,CDC25B,PRKCA,CDC2,CDC25A,GRB2
Glycosphingolipid biosynthesis - neo-lactoseries	KEGG	hsa00602	http://cgap.nci.nih.gov/Pathways/Kegg/hsa00602	3	21	0.14	0.857	0.401145	0.459032	0.598855	1		ABO,B4GALT4,ST8SIA1	B3GNT3,B3GNT5,FUT7,B3GNT2,FUT2,ST3GAL6,FUT1,FUT9,B3GNT4,FUT5,B3GNT1,FUT3,B4GALT2,ABO,ST8SIA1,FUT4,B4GALT1,B4GALT4,GCNT2,FUT6,B4GALT3
Y branching of actin filaments	BIOCARTA	h_actinYPathway	http://cgap.nci.nih.gov/Pathways/BioCarta/h_actinYPathway	2	12	0.17	0.858	0.272575	0.346079	0.727425	1		ABI2,PSMA7	WASL,WASF2,NCK1,WASF3,WASF1,PIR,RAC1,ABI2,NCKAP1,ACTA1,PSMA7,NTRK1
Metabolism of Anandamide, an Endogenous Cannabinoid	BIOCARTA	h_cb1rPathway	http://cgap.nci.nih.gov/Pathways/BioCarta/h_cb1rPathway	1	7	0.14	0.86	0.290237	0.357458	0.709763	1		CNR2	FAAH,CNR1,PLD2,PLD3,CNR2,PLD1,BAAT
Integrin Signaling Pathway	BIOCARTA	h_integrinPathway	http://cgap.nci.nih.gov/Pathways/BioCarta/h_integrinPathway	9	34	0.26	0.861	0.0264657	0.0646621	0.973534	1	CNVR8106.1-BCR: 0.20(CEU|YRI),CNVR8106.1-BCR: 0.14(CEU|CHB),	RAPGEF1,ITGB1,JUN,RAF1,TLN1,BCR,PPP1R12B,ACTN2,HRAS	SHC1,RAPGEF1,CAPNS1,RAF1,BCAR1,ROCK1,MAPK8,MAP2K1,VCL,ACTN3,CAPNS2,PPP1R12B,FYN,ZYX,ACTA1,MAPK1,TNS1,CAV1,RHOA,JUN,ITGB1,SOS1,CAPN1,BCR,ACTN2,MAPK3,MAP2K2,HRAS,ACTN1,CSK,TLN1,RAP1A,CRKL,GRB2
beta-Alanine metabolism	KEGG	hsa00410	http://cgap.nci.nih.gov/Pathways/Kegg/hsa00410	5	27	0.19	0.864	0.220501	0.304791	0.779499	1		SRM,MLYCD,ALDH3A1,ALDH1A3,GAD2	SMS,MLYCD,ALDH3A1,GAD1,ACADL,ALDH3A2,GAD2,ALDH7A1,AOC3,SRM,CNDP1,EHHADH,AOC2,ALDH9A1,UPB1,ALDH1A3,ACADM,ACAD10,DPYD,ALDH1B1,DPYS,ECHS1,HADHA,ALDH2,ACAD11,ABP1,ABAT
Endocytotic role of NDK, Phosphins and Dynamin	BIOCARTA	h_ndkDynaminPathway	http://cgap.nci.nih.gov/Pathways/BioCarta/h_ndkDynaminPathway	3	15	0.2	0.865	0.18487	0.264576	0.81513	1		PPP3CA,EPS15,AP2A1	PPP3CA,DNM1,NME1,CALM3,SYNJ1,EPN1,PPP3CB,AP2A1,CALM1,EPS15,PPP3CC,AP2M1,PICALM,SYNJ2,CALM2
Transcription factor CREB and its extracellular signals	BIOCARTA	h_crebPathway	http://cgap.nci.nih.gov/Pathways/BioCarta/h_crebPathway	7	22	0.32	0.866	0.0124802	0.0397925	0.98752	1	CNVR233.1-PRKACB: 0.19(CEU|YRI),CNVR233.1-PRKACB: 0.31(CEU|CHB),	PRKAR1B,PRKCA,PRKCB,HRAS,PIK3R1,PRKACB,ADCY1	PRKAR1A,SOS1,MAPK14,MAPK3,PRKCA,RPS6KA1,PIK3CA,RAC1,HRAS,PRKAR2B,PRKACB,PRKAR1B,AKT1,PRKACG,PRKCB,PRKAR2A,PIK3R1,ADCY1,RPS6KA5,CREB1,MAPK1,GRB2
Sonic Hedgehog (Shh) Pathway	BIOCARTA	h_shhPathway	http://cgap.nci.nih.gov/Pathways/BioCarta/h_shhPathway	4	16	0.25	0.867	0.083565	0.15292	0.916435	1	CNVR233.1-PRKACB: 0.19(CEU|YRI),CNVR233.1-PRKACB: 0.31(CEU|CHB),	PRKAR1B,GLI2,GSK3B,PRKACB	DYRK1A,GLI1,PRKAR1A,SHH,GLI2,PRKAR2B,DYRK1B,GLI3,PRKACB,PTCH1,PRKAR1B,PRKACG,PRKAR2A,GSK3B,SMO,SUFU
AKAP95 role in mitosis and chromosome dynamics	BIOCARTA	h_akap95Pathway	http://cgap.nci.nih.gov/Pathways/BioCarta/h_akap95Pathway	1	11	0.09	0.868	0.51714	0.549993	0.48286	1	CNVR233.1-PRKACB: 0.19(CEU|YRI),CNVR233.1-PRKACB: 0.31(CEU|CHB),	PRKACB	AKAP8,PRKACG,NCAPD2,PRKAR2A,DDX5,CCNB1,PPP2CA,CDC2,PRKAG1,PRKAR2B,PRKACB
ChREBP regulation by carbohydrates and cAMP	BIOCARTA	h_chrebpPathway	http://cgap.nci.nih.gov/Pathways/BioCarta/h_chrebpPathway	4	19	0.21	0.87	0.151823	0.229965	0.848177	1	CNVR233.1-PRKACB: 0.19(CEU|YRI),CNVR233.1-PRKACB: 0.31(CEU|CHB),	PRKAR1B,GNAS,PRKACB,ADCY1	PRKAB2,PRKAA2,PRKAR1A,GNAS,PRKAG3,PPP2CA,ACSM1,PRKAG1,MLXIPL,PRKAR2B,PRKACB,ACSBG1,PRKAR1B,PRKACG,PRKAR2A,ADCY1,PRKAA1,PRKAB1,PRKAG2
Phospholipids as signalling intermediaries	BIOCARTA	h_edg1Pathway	http://cgap.nci.nih.gov/Pathways/BioCarta/h_edg1Pathway	6	22	0.27	0.875	0.0397364	0.0876138	0.960264	1		PRKCA,PRKCB,SPHK1,PIK3R1,PLCB1,ADCY1	SPHK1,RHOA,PIK3CG,S1PR1,MAPK3,PRKCA,PIK3CA,ASAH1,RAC1,AKT1,PRKCB,PDGFA,PIK3R1,SPHKAP,PDGFRA,ADCY1,ITGB3,SMPD2,ITGAV,SMPD1,PLCB1,MAPK1
Actions of Nitric Oxide in the Heart	BIOCARTA	h_no1Pathway	http://cgap.nci.nih.gov/Pathways/BioCarta/h_no1Pathway	6	28	0.21	0.877	0.122824	0.198586	0.877176	1	CNVR233.1-PRKACB: 0.19(CEU|YRI),CNVR233.1-PRKACB: 0.31(CEU|CHB),	FLT4,PRKAR1B,RYR2,PDE2A,HSP90AA1,PRKACB	CAV1,FLT4,VEGFA,CALM3,PRKAR1A,CHRNA1,HSP90AA1,KDR,RYR2,TNNI1,SLC7A1,PRKAR2B,PDE3B,PRKACB,CALM2,PRKAR1B,AKT1,PDE3A,PRKACG,PRKAR2A,CHRM1,NOS3,CALM1,KNG1,PDE2A,BDKRB2,ACTA1,FLT1
D4-GDI Signaling Pathway	BIOCARTA	h_d4gdiPathway	http://cgap.nci.nih.gov/Pathways/BioCarta/h_d4gdiPathway	1	12	0.08	0.878	0.566052	0.5964	0.433948	1		JUN	ARHGAP5,PRF1,JUN,CASP8,PARP1,CASP9,CASP3,CASP1,CASP10,APAF1,GZMB,ARHGDIB
Cell to Cell Adhesion Signaling	BIOCARTA	h_cell2cellPathway	http://cgap.nci.nih.gov/Pathways/BioCarta/h_cell2cellPathway	3	11	0.27	0.879	0.072929	0.13735	0.927071	1		ACTN2,CTNNA2,CTNNA3	CSK,VCL,ACTN3,BCAR1,ACTN2,CTNNA1,CTNNA2,CTNNB1,ACTN1,PECAM1,CTNNA3
Glutamate metabolism	KEGG	hsa00251	http://cgap.nci.nih.gov/Pathways/Kegg/hsa00251	5	31	0.16	0.879	0.331423	0.397356	0.668577	1		GPT,GAD2,GLUD1,NADSYN1,GLUL	GPT,GOT1,GCLM,GNPNAT1,GAD1,CAD,NAGK,GAD2,GLS,CPS1,GLS2,GFPT2,GOT2,EARS2,GLUD2,GLUD1,EPRS,GSS,GFPT1,GCLC,GMPS,ADC,ALDH4A1,GPT2,NADSYN1,GSR,ALDH5A1,PPAT,QARS,GLUL,ABAT
Inhibition of Matrix Metalloproteinases	BIOCARTA	h_reckPathway	http://cgap.nci.nih.gov/Pathways/BioCarta/h_reckPathway	1	9	0.11	0.881	0.408969	0.462135	0.591031	1		HRAS	TIMP4,MMP14,TIMP1,MMP9,MMP2,TIMP2,TIMP3,HRAS,RECK
Role of PPAR-gamma Coactivators in Obesity and Thermogenesis	BIOCARTA	h_ppargPathway	http://cgap.nci.nih.gov/Pathways/BioCarta/h_ppargPathway	2	8	0.25	0.881	0.109305	0.18435	0.890695	1		RXRA,CREBBP	MED1,RXRA,CREBBP,NCOA1,LPL,EP300,PPARG,PPARGC1A
NFAT and Hypertrophy of the heart (Transcription in the broken heart)	BIOCARTA	h_nfatPathway	http://cgap.nci.nih.gov/Pathways/BioCarta/h_nfatPathway	13	51	0.25	0.883	0.0177962	0.0495768	0.982204	1	CNVR233.1-PRKACB: 0.19(CEU|YRI),CNVR233.1-PRKACB: 0.31(CEU|CHB),	PRKAR1B,PPP3CA,RPS6KB1,CREBBP,PIK3R1,RAF1,CSNK1A1,GSK3B,CAMK4,NFATC1,HRAS,PRKACB,ELSPBP1	PPP3CA,MYH2,CALM3,PIK3CG,HBEGF,PRKAR1A,RAF1,AGT,GATA4,NFATC2,CALM2,MAPK8,MAP2K1,AKT1,PRKAR1B,NFATC4,NPPA,PRKAR2A,HAND2,PIK3R1,EDN1,GSK3B,MAPK1,ACTA1,NFATC3,CREBBP,IGF1,MAPK14,MAPK3,PIK3CA,F2,NFATC1,PPP3CC,HRAS,PRKAR2B,CTF1,MEF2C,FGF2,PRKACB,CAMK1G,PRKACG,RPS6KB1,CALR,PPP3CB,CSNK1A1,CAMK4,NKX2-5,CALM1,HAND1,ELSPBP1,CAMK1
Nitrobenzene degradation	KEGG	hsa00626	http://cgap.nci.nih.gov/Pathways/Kegg/hsa00626	2	15	0.13	0.883	0.406436	0.461581	0.593564	1		PRMT1,ALOXE3	HEMK1,PRMT6,METTL6,PRMT3,LCMT2,ALOXE3,WBSCR22,METTL2B,PRMT5,PRMT2,CARM1,PRMT7,PRMT1,PRMT8,LCMT1
Role of Parkin in the Ubiquitin-Proteasomal Pathway	BIOCARTA	h_parkinPathway	http://cgap.nci.nih.gov/Pathways/BioCarta/h_parkinPathway	1	8	0.12	0.884	0.350547	0.411552	0.649453	1		2010-09-05	UBE2G2,UBE2G1,GPR37,SNCA,SUMO1,5-Sep,UBE2F,SNCAIP
Caprolactam degradation	KEGG	hsa00930	http://cgap.nci.nih.gov/Pathways/Kegg/hsa00930	2	17	0.12	0.887	0.491754	0.531753	0.508246	1		NTAN1,SIRT7	SIRT2,SIRT5,HSD17B10,EHHADH,NAAA,SIRT1,HADH,SLC27A3,AKR1A1,HADHA,NTAN1,ECHS1,VNN2,SLC27A2,HSD17B4,VNN3,SIRT7
Rho cell motility signaling pathway	BIOCARTA	h_rhoPathway	http://cgap.nci.nih.gov/Pathways/BioCarta/h_rhoPathway	6	21	0.29	0.887	0.0310639	0.0723642	0.968936	1		DIAPH1,PPP1R12B,BAIAP2,TLN1,ARHGEF5,ARHGEF1	ARHGAP5,DIAPH1,ARHGAP6,RHOA,ARHGEF11,MYL2,PIP5K1B,ROCK1,BAIAP2,OPHN1,LIMK1,GSN,PFN1,VCL,TLN1,ARHGEF1,PPP1R12B,ARHGAP1,ARHGAP4,ARHGEF5,PIP5K1A
Selenoamino acid metabolism	KEGG	hsa00450	http://cgap.nci.nih.gov/Pathways/Kegg/hsa00450	6	34	0.18	0.887	0.253898	0.328831	0.746102	1		PAPSS2,GGT5,GGT1,PRMT1,GGTLC2,GGT3P	SEPHS1,GGT7,AHCY,AHCYL2,MARS2,CARM1,CBS,PRMT1,PAPSS2,AHCYL1,MARS,PRMT5,GGT3P,LCMT1,METTL6,LCMT2,PAPSS1,MAT2B,GGT1,METTL2B,WBSCR22,PRMT7,SEPHS2,SCLY,PRMT8,PRMT6,CTH,HEMK1,PRMT3,GGT5,MAT2A,PRMT2,GGTLC2,MAT1A
Signaling of Hepatocyte Growth Factor Receptor	BIOCARTA	h_metPathway	http://cgap.nci.nih.gov/Pathways/BioCarta/h_metPathway	9	33	0.27	0.888	0.0215444	0.058352	0.978456	1	CNVR7103.1-STAT3: 0.16(CEU|YRI),CNVR7103.1-STAT3: 0.12(YRI|CHB),CNVR4926.1-DOCK1: 0.14(CEU|YRI),	PTEN,DOCK1,RAPGEF1,ITGB1,JUN,PIK3R1,RAF1,HRAS,STAT3	RAPGEF1,PIK3CG,RAF1,MAP4K1,ELK1,FOS,MAPK8,MAP2K1,DOCK1,PIK3R1,MET,STAT3,ACTA1,MAPK1,PTK2B,JUN,ITGB1,SOS1,MAPK3,MAP2K2,PIK3CA,HRAS,PAK1,HGF,CRK,PTEN,RAP1B,GAB1,RAP1A,RASA1,PTPN11,CRKL,GRB2
Cardiac Protection Against ROS	BIOCARTA	h_flumazenilPathway	http://cgap.nci.nih.gov/Pathways/BioCarta/h_flumazenilPathway	2	9	0.22	0.89	0.146071	0.226887	0.853929	1		GABRA5,GABRA3	SOD1,GABRA2,GPX1,GABRA3,PRKCE,GABRA1,GABRA6,GABRA4,GABRA5
HIV-I Nef: negative effector of Fas and TNF	BIOCARTA	h_HivnefPathway	http://cgap.nci.nih.gov/Pathways/BioCarta/h_HivnefPathway	11	56	0.2	0.89	0.136125	0.215135	0.863875	1		NFKB1,LMNB1,RB1,RIPK1,DFFB,ACTG1,CASP7,PAK2,MAP3K1,DAXX,LMNB2	RB1,TRAF2,MDM2,PAK2,DFFA,MAP3K1,NFKBIA,SPTAN1,GSN,CFLAR,MAPK8,NFKB1,CDC2L1,MAP3K5,TRADD,RIPK1,DFFB,CRADD,CASP9,CHUK,CASP2,PSEN2,FASLG,TNFRSF1A,LMNB2,BID,BAG4,LMNB1,CASP6,BCL2,BIRC2,LMNA,TNFRSF1B,CASP7,CASP3,RELA,CDC2L2,TRAF1,MAP3K14,PRKCD,PRKDC,APAF1,MAP2K7,XIAP,BIRC3,CASP8,PARP1,RASA1,ACTG1,FADD,FAS,NUMA1,PSEN1,DAXX,ARHGDIB,TNF
Adhesion Molecules on Lymphocyte	BIOCARTA	h_lymphocytePathway	http://cgap.nci.nih.gov/Pathways/BioCarta/h_lymphocytePathway	1	8	0.12	0.895	0.350547	0.411552	0.649453	1		ITGB1	ITGB1,SELL,CD44,ITGB2,ITGAL,PECAM1,ICAM1,ITGA4
SNARE interactions in vesicular transport	KEGG	hsa04130	http://cgap.nci.nih.gov/Pathways/Kegg/hsa04130	7	36	0.19	0.895	0.172674	0.253405	0.827326	1		STX2,BET1L,VAMP7,TSNARE1,STX8,VAMP4,STX18	SNAP29,STX17,STX10,VTI1A,STX7,YKT6,VAMP2,SEC22B,STX6,USE1,STX19,STX8,STX3,STX18,GOSR2,SNAP47,SNAP23,STX2,VAMP8,VAMP3,BET1,STX16,VAMP5,VTI1B,TSNARE1,VAMP4,VAMP7,STX11,GOSR1,BET1L,VAMP1,BNIP1,STX4,STX5,SNAP25,STX12
Links between Pyk2 and Map Kinases	BIOCARTA	h_pyk2Pathway	http://cgap.nci.nih.gov/Pathways/BioCarta/h_pyk2Pathway	8	27	0.3	0.896	0.0152317	0.0455941	0.984768	1		MAP3K1,PRKCA,PRKCB,GNAQ,JUN,HRAS,MAP2K4,RAF1	MAP2K3,SHC1,GNAQ,JUN,CALM3,PLCG1,RAF1,SOS1,MAPK14,MAP3K1,BCAR1,MAPK3,PRKCA,MAP2K2,RAC1,PAK1,HRAS,CALM2,MAPK8,MAP2K1,PRKCB,MAP2K4,CALM1,CRKL,MAPK1,PTK2B,GRB2
Role of PI3K subunit p85 in regulation of Actin Organization and Cell Migration	BIOCARTA	h_cdc42racPathway	http://cgap.nci.nih.gov/Pathways/BioCarta/h_cdc42racPathway	1	8	0.12	0.896	0.350547	0.411552	0.649453	1		PIK3R1	WASL,PIK3CA,RAC1,RHOA,PAK1,PIK3R1,CDC42,PDGFRA
Methane metabolism	KEGG	hsa00680	http://cgap.nci.nih.gov/Pathways/Kegg/hsa00680	1	10	0.1	0.898	0.464677	0.507328	0.535323	1		TPO	PRDX6,SHMT2,TPO,MTHFR,LPO,CAT,EPX,SHMT1,ADH5,MPO
ADP-Ribosylation Factor	BIOCARTA	h_arapPathway	http://cgap.nci.nih.gov/Pathways/BioCarta/h_arapPathway	5	17	0.29	0.899	0.0341714	0.0768431	0.965829	1		ARFGEF1,GBF1,ASAP2,ARF1,ASAP1	ARFGAP1,CYTH3,ARFGEF2,CYTH2,ARF1,ASAP1,ARFGAP3,ASAP2,ARAP1,CYTH4,ARAP2,CYTH1,GBF1,GPLD1,CLTB,ARFGEF1,COPA
mTOR signaling pathway	KEGG	hsa04150	http://cgap.nci.nih.gov/Pathways/Kegg/hsa04150	13	48	0.27	0.899	0.0103254	0.0356267	0.989675	1	CNVR2016.1-EIF4E: 0.24(CEU|YRI),CNVR2016.1-EIF4E: 0.18(CEU|CHB),CNVR3159.1-RPS6KA2: 0.17(CEU|YRI),CNVR3159.1-RPS6KA2: 0.13(YRI|CHB),	CAB39,RPS6KB1,PIK3R1,VEGFB,RPTOR,TSC2,RHEB,RICTOR,PDPK1,EIF4B,EIF4E,AKT3,RPS6KA2	RPS6KA6,VEGFA,PIK3CG,ULK2,RPTOR,RPS6,PIK3CD,EIF4E,MTOR,MLST8,AKT2,BRAF,RPS6KA3,CAB39,AKT1,EIF4EBP1,PIK3R1,VEGFB,RICTOR,PDPK1,PIK3R5,AKT3,RPS6KA2,MAPK1,PGF,ULK1,EIF4E2,PRKAA2,IGF1,HIF1A,TSC1,PIK3R2,VEGFC,MAPK3,RPS6KA1,STRADA,PIK3CA,PIK3R3,RPS6KB1,PIK3CB,TSC2,RHEB,DDIT4,PRKAA1,EIF4B,FIGF,RPS6KB2,STK11
Ribosome	KEGG	hsa03010	http://cgap.nci.nih.gov/Pathways/Kegg/hsa03010	8	87	0.09	0.901	0.929017	0.931077	0.070983	1	CNVR7327.1-C18orf32,MIR1539,RPL17: 0.25(CEU|YRI),CNVR7327.1-C18orf32,MIR1539,RPL17: 0.18(YRI|CHB),	RPS27L,RPS18,RPL36AL,RPS17,RPS29,RPL17,RPS20,RPL13	RPL10,RPL10L,RPL27,RPS11,RPS25,RPL24,RPL37A,RPL3L,RPS17,RPL38,RPS3A,RPS6,RPL23,RPS16,RPL26L1,RPS28,RPL18,RPL22,RPL32,RPS9,RPL12,RPL14,RPS2,RPL39,RPL37,RPL29,RPS20,RPL10A,RPL17,RPL26,RPL35,RPS18,RPLP1,RPS26,RPS10,RPL21,RPL34,RPS23,RPL11,RPL27A,RPS19,RPS12,FAU,RPL36AL,RPS13,RPL9,RPS29,RPL19,RPSA,RPL8,RPL28,RPL35A,RPL7,RSL24D1,RPL18A,RPLP0,RPS27L,UBA52,RPL6,RPS4X,RPL5,RPS8,RPL13A,MRPL13,RPL36,RPS3,R…
Apoptosis	KEGG	hsa04210	http://cgap.nci.nih.gov/Pathways/Kegg/hsa04210	18	84	0.21	0.903	0.0468569	0.101336	0.953143	1	CNVR3865.1-IKBKB,POLB: 0.53(CEU|YRI),CNVR3865.1-IKBKB,POLB: 0.57(YRI|CHB),CNVR233.1-PRKACB: 0.19(CEU|YRI),CNVR233.1-PRKACB: 0.31(CEU|CHB),CNVR5570.1-IRAK3: 0.17(CEU|YRI),CNVR5570.1-IRAK3: 0.13(YRI|CHB),	PPP3CA,NGF,CASP7,IRAK3,TNFRSF10D,IL3RA,IL3,PRKACA,IKBKG,IRAK2,PRKACB,PRKAR1B,NFKB1,IKBKB,PIK3R1,DFFB,RIPK1,AKT3	TRAF2,PRKAR1A,NFKBIA,IRAK2,CFLAR,AKT1,PRKAR1B,PIK3R1,DFFB,TNFSF10,BAX,CHUK,PIK3R5,TNFRSF1A,FASLG,AKT3,IL1R1,BID,TNFRSF10B,IRAK1,NFKB2,IL1RAP,AIFM1,BCL2,TNFRSF10A,CASP7,RELA,TNFRSF10D,MAP3K14,PRKACA,PRKAR2B,TP53,APAF1,NTRK1,XIAP,PRKACB,TNFRSF10C,PRKACG,CYCS,PIK3CB,PPP3R1,TNF,PPP3CA,PIK3CG,IRAK3,DFFA,PIK3CD,IL3,CSF2RB,IKBKG,AKT2,MYD88,CHP,NFKB1,PPP3R2,IKBKB,PRKAR2A,TRADD,RIPK1,IL1A,CASP9,IL1B,BAD,C…
TSP-1 Induced Apoptosis in Microvascular Endothelial Cell	BIOCARTA	h_tsp1Pathway	http://cgap.nci.nih.gov/Pathways/BioCarta/h_tsp1Pathway	1	7	0.14	0.903	0.290237	0.357458	0.709763	1		JUN	THBS1,FYN,JUN,FOS,MAPK14,CD36,CASP3
Role of Ran in mitotic spindle regulation	BIOCARTA	h_ranMSpathway	http://cgap.nci.nih.gov/Pathways/BioCarta/h_ranMSpathway	1	10	0.1	0.904	0.464677	0.507328	0.535323	1		RAN	TPX2,RANBP1,RAN,RANGAP1,AURKA,NUMA1,KIF15,KPNA2,RCC1,KPNB1
Eicosanoid Metabolism	BIOCARTA	h_eicosanoidPathway	http://cgap.nci.nih.gov/Pathways/BioCarta/h_eicosanoidPathway	4	22	0.18	0.905	0.236423	0.311554	0.763577	1		CYSLTR1,PTGER1,EPHX2,PLCB1	PLA2G4A,EPHX2,PTGER3,PTGIR,EPHX1,CYP2J2,CYSLTR1,PTGES,CYSLTR2,HPGDS,ALOX5AP,TBXAS1,PTGER4,ALOX5,PTGFR,PTGS1,PTGER1,PTGIS,PTGS2,PLCB1,PTGER2,TBXA2R
Glycan structures - biosynthesis 1	KEGG	hsa01030	http://cgap.nci.nih.gov/Pathways/Kegg/hsa01030	34	109	0.31	0.905	7.72148e-06	0.000166196	0.999992	1	CNVR5072.1-GALNTL4,CSNK2A1P: 0.13(CEU|CHB),CNVR1532.1-RPN1: 0.12(CEU|YRI),CNVR4026.1-EXT1: 0.20(CEU|YRI),CNVR4026.1-EXT1: 0.14(CEU|CHB),CNVR1028.1-GALNT13: 0.28(CEU|YRI),CNVR1028.1-GALNT13: 0.16(YRI|CHB),	CHST11,CHST7,GALNTL6,EXT2,WBSCR17,GALNT10,EXT1,GALNTL4,NDST4,NDST3,CHST3,GALNT13,MAN1B1,ST3GAL4,GALNT7,HS6ST2,MGAT2,HS2ST1,GALNT9,CHST1,ST3GAL3,RPN1,CHST13,UST,CHST6,B3GAT1,GALNTL2,CSGALNACT2,MAN1A2,HS6ST3,ALG1,CSGALNACT1,GALNT14,CHSY1	CHST15,RPN2,CHST7,HS3ST3B1,GALNTL6,EXT2,WBSCR17,CHPF,B4GALT7,A4GNT,MAN1B1,MAN1C1,B4GALT2,GALNT8,ALG6,MGAT1,MOGS,ALG9,GALNT7,MAN2A1,HS6ST2,GCNT1,MGAT2,EXTL3,HS2ST1,MGAT5,B4GALT3,EXTL1,EXTL2,FUT8,GALNT3,HS6ST1,ST3GAL2,B3GAT3,ALG3,MAN2A2,GALNTL2,CSGALNACT2,MAN1A2,HS6ST3,MAN1A1,GALNT14,HS3ST5,XYLT2,HS3ST3A1,CHST12,CHSY3,GALNT4,ALG10,B3GALT6,CHST11,GANAB,GALNT1,ALG12,GALNT2,GALNT10,EXT1,GALNTL4,NDST4,…
Spliceosomal Assembly	BIOCARTA	h_smPathway	http://cgap.nci.nih.gov/Pathways/BioCarta/h_smPathway	1	14	0.07	0.905	0.652804	0.675212	0.347196	1		SNRPA	SNRPE,SFRS2,SNRPD1,SNRPC,SNRPD3,SNRPB,SNRPF,SNRPG,SNRPD2,U2AF1,SNRPA1,SNRPA,SNRNP70,SNRPB2
Nitric Oxide Signaling Pathway	BIOCARTA	h_nos1Pathway	http://cgap.nci.nih.gov/Pathways/BioCarta/h_nos1Pathway	7	21	0.33	0.906	0.00914238	0.0317873	0.990858	1	CNVR5696.1-NOS1: 0.17(CEU|YRI),CNVR5696.1-NOS1: 0.24(YRI|CHB),CNVR233.1-PRKACB: 0.19(CEU|YRI),CNVR233.1-PRKACB: 0.31(CEU|CHB),	PRKAR1B,PPP3CA,PRKCA,PRKCB,GRIN2D,NOS1,PRKACB	PPP3CA,CALM3,GRIN2D,PRKAR1A,DLG4,PRKCA,GRIN1,PPP3CC,PRKAR2B,PRKACB,CALM2,PRKAR1B,PRKACG,PRKCB,GRIN2B,PRKAR2A,GRIN2A,PPP3CB,NOS1,GRIN2C,CALM1
Adipocytokine signaling pathway	KEGG	hsa04920	http://cgap.nci.nih.gov/Pathways/Kegg/hsa04920	16	69	0.23	0.907	0.0276697	0.0651104	0.97233	1	CNVR1991.1-MAPK10: 0.10(YRI|CHB),CNVR3865.1-IKBKB,POLB: 0.53(CEU|YRI),CNVR3865.1-IKBKB,POLB: 0.57(YRI|CHB),CNVR7103.1-STAT3: 0.16(CEU|YRI),CNVR7103.1-STAT3: 0.12(YRI|CHB),	RXRG,ACSL6,ACSL1,PPARA,CAMKK1,LEPR,NFKB1,RXRA,IKBKB,IRS2,JAK2,TYK2,MAPK10,AKT3,STAT3,ADIPOQ	ACSL6,TRAF2,NFKBIA,CPT1C,LEPR,MTOR,AGRP,ADIPOR2,AKT1,RXRA,JAK2,IRS2,ACACB,CPT1A,PPARGC1A,ACSL3,TNFRSF1A,AKT3,CPT1B,STAT3,IRS4,RXRG,NFKB2,PRKAA2,PRKAG3,RELA,CAMKK1,SLC2A4,CD36,ACSL5,CAMKK2,PTPN11,PRKAA1,ACSL4,PRKAB1,STK11,TNF,PCK2,PRKAB2,PCK1,MAPK9,CPT2,PRKAG1,SLC2A1,AKT2,MAPK8,NFKB1,IKBKB,TRADD,TYK2,IRS1,G6PC,PRKAG2,NFKBIB,NPY,NFKBIE,ACSL1,PPARA,TNFRSF1B,SOCS3,PRKCQ,JAK3,ADIPOR1,POMC,MAPK10,LEP,J…
Pelp1 Modulation of Estrogen Receptor Activity	BIOCARTA	h_pelp1Pathway	http://cgap.nci.nih.gov/Pathways/BioCarta/h_pelp1Pathway	2	6	0.33	0.908	0.0493612	0.103321	0.950639	1		CREBBP,ESR1	MAPK3,PELP1,CREBBP,ESR1,EP300,MAPK1
Role of Erk5 in Neuronal Survival	BIOCARTA	h_erk5Pathway	http://cgap.nci.nih.gov/Pathways/BioCarta/h_erk5Pathway	2	14	0.14	0.908	0.362123	0.41773	0.637877	1		HRAS,PIK3R1	AKT1,SHC1,MAPK7,PIK3R1,PIK3CG,PLCG1,MAPK3,RPS6KA1,PIK3CA,HRAS,CREB1,NTRK1,MAPK1,GRB2
Platelet Amyloid Precursor Protein Pathway	BIOCARTA	h_plateletAppPathway	http://cgap.nci.nih.gov/Pathways/BioCarta/h_plateletAppPathway	3	14	0.21	0.909	0.152999	0.229965	0.847001	1		COL4A4,COL4A1,COL4A2	COL4A3,COL4A6,PLAT,PLG,COL4A5,PLAU,APP,COL4A4,F9,F11,F2,COL4A1,SERPINE1,COL4A2
Calcium Signaling by HBx of Hepatitis B virus	BIOCARTA	h_HBxPathway	http://cgap.nci.nih.gov/Pathways/BioCarta/h_HBxPathway	1	7	0.14	0.913	0.290237	0.357458	0.709763	1		HRAS	SHC1,HRAS,CREB1,SOS1,PTK2B,GRB2,HBXIP
Thiamine metabolism	KEGG	hsa00730	http://cgap.nci.nih.gov/Pathways/Kegg/hsa00730	1	6	0.17	0.913	0.229247	0.305138	0.770753	1		MTMR1	MTMR6,TPK1,PHPT1,MTMR2,THTPA,MTMR1
IL-2 Receptor Beta Chain in T cell Activation	BIOCARTA	h_il2rbPathway	http://cgap.nci.nih.gov/Pathways/BioCarta/h_il2rbPathway	7	37	0.19	0.914	0.192782	0.273158	0.807218	1		STAT5B,SYK,RPS6KB1,HRAS,PIK3R1,SOCS1,RAF1	SHC1,SYK,PIK3CG,STAT5A,RAF1,NMI,PTPN6,FOS,CFLAR,AKT1,IL2RB,PIK3R1,CBL,IRS1,FASLG,MYC,MAPK1,BAD,BCL2,SOS1,PPIA,E2F1,SOCS3,MAPK3,PIK3CA,HRAS,SOCS1,IL2RA,STAT5B,RPS6KB1,JAK3,JAK1,IL2RG,FAS,CRKL,IKZF3,GRB2
Double Stranded RNA Induced Gene Expression	BIOCARTA	h_rnaPathway	http://cgap.nci.nih.gov/Pathways/BioCarta/h_rnaPathway	1	10	0.1	0.915	0.464677	0.507328	0.535323	1		NFKB1	NFKB1,DNAJC3,CHUK,RELA,EIF2AK2,MAP3K14,EIF2S2,NFKBIA,TP53,EIF2S1
Apoptotic Signaling in Response to DNA Damage	BIOCARTA	h_chemicalPathway	http://cgap.nci.nih.gov/Pathways/BioCarta/h_chemicalPathway	4	18	0.22	0.917	0.126959	0.201353	0.873041	1		PRKCA,PRKCB,TLN1,CASP7	BAD,CASP6,BCL2,CASP7,CASP3,PRKCA,TP53,APAF1,EIF2S1,AKT1,PRKCB,STAT1,PARP1,CASP9,TLN1,BAX,ATM,BID
Internal Ribosome entry pathway	BIOCARTA	h_iresPathway	http://cgap.nci.nih.gov/Pathways/BioCarta/h_iresPathway	1	7	0.14	0.918	0.290237	0.357458	0.709763	1	CNVR2016.1-EIF4E: 0.24(CEU|YRI),CNVR2016.1-EIF4E: 0.18(CEU|CHB),	EIF4E	EIF4A1,EIF4A2,EIF4G3,EIF4E,EIF4G2,EIF3A,EIF4G1
Limonene and pinene degradation	KEGG	hsa00903	http://cgap.nci.nih.gov/Pathways/Kegg/hsa00903	5	30	0.17	0.918	0.302785	0.368891	0.697215	1	CNVR8251.1-DHRSX: 0.26(CEU|YRI),CNVR8251.1-DHRSX: 0.11(YRI|CHB),	ACOT11,ALDH3A1,DHRSX,MYST4,ALDH1A3	ACOT11,ACOT9,ALDH3A1,PNPLA3,ALDH3A2,ESCO2,ALDH7A1,DHRS3,DHRS1,MYST3,EHHADH,DBT,ALDH9A1,ALDH1A3,ARD1A,DHRSX,NAT5,ALDH1B1,ECHS1,HADHA,DHRS2,CYP2C19,SLC27A3,ALDH2,SLC27A2,CYP2C9,DHRS7,MYST4,SH3GLB1,ESCO1
Glycosphingolipid biosynthesis - globoseries	KEGG	hsa00603	http://cgap.nci.nih.gov/Pathways/Kegg/hsa00603	2	14	0.14	0.919	0.362123	0.41773	0.637877	1		HEXB,ST8SIA1	HEXB,FUT2,ST8SIA1,GLA,B3GALT5,FUT1,FUT9,NAGA,GBGT1,A4GALT,HEXA,ST3GAL1,B3GALNT1,ST3GAL2
Signal Dependent Regulation of Myogenesis by Corepressor MITR	BIOCARTA	h_MITRPathway	http://cgap.nci.nih.gov/Pathways/BioCarta/h_MITRPathway	1	5	0.2	0.919	0.169285	0.249241	0.830715	1		HDAC9	YWHAH,CAMK1G,HDAC9,MYOD1,CAMK1
Calcium signaling pathway	KEGG	hsa04020	http://cgap.nci.nih.gov/Pathways/Kegg/hsa04020	60	175	0.34	0.921	1.00065e-10	9.04583e-09	1	1	CNVR5936.1-EDNRB: 0.15(CEU|YRI),CNVR5936.1-EDNRB: 0.10(YRI|CHB),CNVR1126.1-ERBB4: 0.11(YRI|CHB),CNVR233.1-PRKACB: 0.19(CEU|YRI),CNVR233.1-PRKACB: 0.31(CEU|CHB),CNVR7258.1-GNAL: 0.19(CEU|YRI),CNVR7258.1-GNAL: 0.13(YRI|CHB),CNVR4052.1-ADCY8: 0.27(CEU|YRI),CNVR4052.1-ADCY8: 0.35(YRI|CHB),CNVR5696.1-NOS1: 0.17(CEU|YRI),CNVR5696.1-NOS1: 0.24(YRI|CHB),CNVR1072.1-PDE1A: 0.24(CEU|YRI),CNVR1072.1-PDE1A: 0…	PPP3CA,GRIN2D,SLC25A6,TTN,GNAS,RYR3,P2RX7,ERBB4,PLCB2,ADCY8,EDNRB,GNA15,EGFR,P2RX5,PRKCB,P2RX3,BST1,ADCY9,NOS1,HTR7,ADCY1,TACR3,PTGER1,CACNA1H,CACNA1C,PLCB4,PLCB1,HTR5A,GRM1,CACNA1B,SPHK1,GNAQ,ADCY2,TACR1,CHRNA7,ATP2A2,RYR2,CYSLTR1,PRKCA,PRKACA,PLCB3,GRM5,SLC8A1,PRKACB,PLCG2,ITPR3,PDGFRB,GNA14,ADRA1B,PDE1A,GNAL,PHKG1,CAMK4,ATP2B4,NTSR1,CAMK2G,NOS2,PRKCG,ADCY3,CAMK2B	CACNA1A,PLCD1,ATP2A1,CALM3,GRIN2D,PTGER3,PLCE1,RYR3,ERBB4,AGTR1,GRIN1,CYSLTR2,CALML3,P2RX3,TACR3,SLC8A3,CACNA1C,TRHR,HTR5A,GRM1,PLCD4,HTR2A,HTR6,GNAQ,CACNA1D,CAMK2A,VDAC3,VDAC1,HRH2,ITPKB,ADCY7,GRM5,PRKACB,PTAFR,BDKRB1,PDGFRB,ADRB1,GNA14,CCKBR,PDE1B,MYLK3,GNAL,CCKAR,NTSR1,ADRB2,NOS2,BDKRB2,PRKCG,ADCY3,CAMK2B,P2RX6,TTN,P2RX7,PLCB2,CACNA1F,ADCY8,TNNC2,ADORA2A,P2RX5,EDNRA,LTB4R2,AVPR1A,GRIN2A,ATP2B2…
Aminosugars metabolism	KEGG	hsa00530	http://cgap.nci.nih.gov/Pathways/Kegg/hsa00530	4	30	0.13	0.922	0.490674	0.531753	0.509326	1		CYB5R3,HEXB,AMDHD2,MTMR1	HK3,HEXB,GNPDA2,GNPNAT1,HK2,CHIA,UAP1,MTMR2,NAGK,CTBS,EDEM3,MTMR6,GFPT2,GNPDA1,CMAS,EDEM2,MTMR1,AMDHD2,GFPT1,GNE,CYB5R1,PGM3,EDEM1,CYB5R3,RENBP,PHPT1,HK1,CHIT1,HEXA,NANS
fMLP induced chemokine gene expression in HMC-1 cells	BIOCARTA	h_fMLPpathway	http://cgap.nci.nih.gov/Pathways/BioCarta/h_fMLPpathway	9	34	0.26	0.923	0.0264657	0.0646621	0.973534	1		NFKB1,PPP3CA,RAF1,MAP3K1,PIK3C2G,HRAS,NFATC1,GNA15,PLCB1	MAP2K3,PPP3CA,CALM3,RAF1,NCF1,MAP3K1,NFKBIA,ELK1,GNA15,NFATC2,CALM2,MAP2K1,NFKB1,NFATC4,PLCB1,MAPK1,NFATC3,MAPK14,RELA,MAPK3,PIK3C2G,RAC1,MAP2K2,HRAS,PPP3CC,PAK1,NFATC1,CAMK1G,FPR1,PPP3CB,CALM1,NCF2,MAP2K6,CAMK1
Nuclear Receptors in Lipid Metabolism and Toxicity	BIOCARTA	h_nuclearRsPathway	http://cgap.nci.nih.gov/Pathways/BioCarta/h_nuclearRsPathway	6	33	0.18	0.924	0.229529	0.305138	0.770471	1	CNVR4427.1-ABCA1: 0.14(CEU|CHB),CNVR4427.1-ABCA1: 0.17(YRI|CHB),	ABCB1,ABCA1,CYP2E1,CYP24A1,PPARA,CYP2B6	VDR,CYP1A2,PPARD,RARA,CYP4B1,ABCD3,ABCA1,CYP26A1,ABCB4,PPARG,ABCG5,CYP2C9,CYP4A11,NR0B2,NR1H3,ABCG1,ABCB1,CYP24A1,RARG,NR1I2,PPARA,NR1H4,CYP2E1,RARB,ABCC2,ABCB11,CYP8B1,NR1I3,CYP2B6,CYP3A4,ABCD2,CYP27B1,ABCC3
WNT Signaling Pathway	BIOCARTA	h_wntPathway	http://cgap.nci.nih.gov/Pathways/BioCarta/h_wntPathway	5	24	0.21	0.925	0.147466	0.22749	0.852534	1		CTBP1,CREBBP,DVL1,AXIN1,GSK3B	HDAC1,PPARD,CREBBP,MAP3K7IP1,TLE1,NLK,CCND1,PPP2CA,WNT1,CTBP1,FRAT1,WIF1,DVL1,CSNK2A1,CTNNB1,BTRC,FZD1,GSK3B,AXIN1,MAP3K7,HNF1A,APC,SMAD4,MYC
Fibrinolysis Pathway	BIOCARTA	h_fibrinolysisPathway	http://cgap.nci.nih.gov/Pathways/BioCarta/h_fibrinolysisPathway	1	12	0.08	0.927	0.566052	0.5964	0.433948	1		SERPINB2	FGG,FGA,CPB2,PLAT,PLG,SERPINB2,PLAU,F13A1,F2,SERPINE1,FGB,F2R
Regulation of autophagy	KEGG	hsa04140	http://cgap.nci.nih.gov/Pathways/Kegg/hsa04140	3	27	0.11	0.93	0.606581	0.635167	0.393419	1		GABARAP,ATG7,ATG5	ULK1,IFNA7,IFNA2,PIK3C3,PRKAA2,ATG12,ULK2,PIK3R4,ATG5,IFNA4,IFNA14,IFNG,IFNA5,IFNA1,IFNA21,BECN1,IFNA17,IFNA6,GABARAPL1,PRKAA1,IFNA13,GABARAP,IFNA16,IFNA10,IFNA8,ATG7,ATG3
Streptomycin biosynthesis	KEGG	hsa00521	http://cgap.nci.nih.gov/Pathways/Kegg/hsa00521	1	10	0.1	0.93	0.464677	0.507328	0.535323	1		TGDS	HK3,HK2,ISYNA1,PGM1,GCK,PGM3,TGDS,IMPA1,HK1,IMPA2
Toll-like receptor signaling pathway	KEGG	hsa04620	http://cgap.nci.nih.gov/Pathways/Kegg/hsa04620	14	91	0.15	0.932	0.414521	0.466078	0.585479	1	CNVR1991.1-MAPK10: 0.10(YRI|CHB),CNVR3865.1-IKBKB,POLB: 0.53(CEU|YRI),CNVR3865.1-IKBKB,POLB: 0.57(YRI|CHB),CNVR1969.1-ART3,CXCL10,CXCL11: 0.25(CEU|CHB),CNVR1969.1-ART3,CXCL10,CXCL11: 0.12(YRI|CHB),	NFKB1,IKBKB,JUN,PIK3R1,MAP2K4,MAPK10,IFNAR1,IKBKG,AKT3,CCL3,CXCL11,CXCL10,CCL4,TOLLIP	MAP2K3,TLR7,MAPK12,IFNA4,TLR4,NFKBIA,MAPK13,FOS,CD86,CXCL10,IFNA5,TOLLIP,AKT1,PIK3R1,IFNA17,MAP3K7IP2,CHUK,TBK1,PIK3R5,LY96,AKT3,IL12A,TICAM2,IRAK1,NFKB2,TLR1,CD80,MAPK14,IKBKE,IFNA14,RELA,RAC1,CCL5,IFNAR2,CXCL11,STAT1,IFNA21,PIK3CB,MAP2K4,LBP,IFNAR1,IFNB1,TLR3,IL6,IFNA16,IFNA10,TLR2,TICAM1,TNF,TLR9,PIK3CG,TLR6,PIK3CD,MAPK9,IKBKG,AKT2,MYD88,MAPK8,IFNA1,NFKB1,IKBKB,TLR5,IFNA6,MAP3K7,IL1B,CCL3,IFNA…
CARM1 and Regulation of the Estrogen Receptor	BIOCARTA	h_carm-erPathway	http://cgap.nci.nih.gov/Pathways/BioCarta/h_carm-erPathway	7	25	0.28	0.933	0.0277418	0.0651104	0.972258	1		SPEN,CREBBP,GRIP1,ESR1,HDAC4,NRIP1,NCOR2	HDAC1,TBP,HDAC6,PELP1,CREBBP,GRIP1,HDAC4,BRCA1,CCND1,SPEN,NR0B1,CARM1,MEF2C,MED1,HDAC5,GTF2A1,EP300,PPARGC1A,NCOR2,NRIP1,HDAC2,SRA1,ESR1,PHB2,HDAC3
Chromatin Remodeling by hSWI/SNF ATP-dependent Complexes	BIOCARTA	h_hSWI-SNFpathway	http://cgap.nci.nih.gov/Pathways/BioCarta/h_hSWI-SNFpathway	2	12	0.17	0.933	0.272575	0.346079	0.727425	1		ACTB,NF1	SMARCE1,TBP,SMARCC1,ACTB,GTF2A1,NR3C1,SMARCB1,ARID1A,SMARCA4,SMARCC2,SMARCD1,NF1
RNA polymerase III transcription	BIOCARTA	h_RNApol3Pathway	http://cgap.nci.nih.gov/Pathways/BioCarta/h_RNApol3Pathway	1	11	0.09	0.934	0.51714	0.549993	0.48286	1		BRF1	TBP,GTF3C5,SFPQ,SSB,GTF3C3,GTF3C4,ADAR,NONO,MATR3,GTF3C1,BRF1
Colorectal cancer	KEGG	hsa05210	http://cgap.nci.nih.gov/Pathways/Kegg/hsa05210	20	80	0.25	0.935	0.00747588	0.0282255	0.992524	1	CNVR3395.1-EGFR: 0.12(CEU|YRI),CNVR2511.1-DHFR,MSH3: 0.12(CEU|YRI),CNVR2511.1-DHFR,MSH3: 0.20(YRI|CHB),CNVR1991.1-MAPK10: 0.10(YRI|CHB),	JUN,SOS2,RAF1,DVL1,RAC2,EGFR,RAC3,FZD8,PDGFRB,IGF1R,DVL2,PIK3R1,AXIN1,GSK3B,MAPK10,MSH3,DCC,APC2,AKT3,FZD7	TGFB3,KRAS,DVL1,FOS,AKT1,APPL1,FZD1,PIK3R1,BAX,GSK3B,PDGFRA,PIK3R5,DCC,AKT3,MAPK1,LEF1,BCL2,FZD9,FZD2,MLH1,SOS1,ACVR1B,TGFB2,RAC1,RAC2,TP53,RALGDS,FZD3,FZD8,PDGFRB,CYCS,PIK3CB,AXIN1,FZD6,SMAD3,APC,SMAD4,FZD7,BIRC5,TGFBR2,PIK3CG,RAF1,SOS2,FZD4,PIK3CD,MAPK9,CTNNB1,TGFB1,AKT2,MAPK8,MAP2K1,EGFR,SMAD2,IGF1R,MSH2,DVL2,CASP9,TGFBR1,MSH3,APC2,AXIN2,MET,MYC,BAD,FZD10,ACVR1C,JUN,DVL3,CASP3,CCND1,PIK3R2,MAP…
CTL mediated immune response against target cells	BIOCARTA	h_ctlPathway	http://cgap.nci.nih.gov/Pathways/BioCarta/h_ctlPathway	1	13	0.08	0.936	0.611278	0.635167	0.388722	1		HLA-A	CD3E,PRF1,CD247,ITGB2,HLA-A,CD3G,FASLG,FAS,ICAM1,ITGAL,B2M,CD3D,GZMB
Lysine degradation	KEGG	hsa00310	http://cgap.nci.nih.gov/Pathways/Kegg/hsa00310	9	52	0.17	0.936	0.262513	0.33805	0.737487	1		ALDH3A1,MLL3,AKR1B10,RDH13,TMLHE,SETD7,ALDH1A3,EHMT1,PLOD1	SHMT2,ALDH3A1,COPS5,RDH12,ALDH3A2,AKR1B10,OGDHL,RDH13,PRSS16,TMLHE,AASDHPPT,RDH11,NSD1,BBOX1,DLST,ECHS1,GCDH,EHMT1,SETDB1,AADAT,SPCS3,ALDH7A1,HSD17B10,EHHADH,ALDH9A1,SHMT1,ALDH1A3,HSD17B12,PIPOX,OGDH,AASS,DOT1L,ACAT1,PLOD3,ACAT2,RDH14,OTUB2,ALDH1B1,MLL3,HADHA,HADH,ALDH2,SUV39H2,SPCS1,OTUB1,SETD7,SUV39H1,PLOD2,HSD17B4,EHMT2,PLOD1,HSD3B7
Control of skeletal myogenesis by HDAC & calcium/calmodulin-dependent kinase (CaMK)	BIOCARTA	h_hdacPathway	http://cgap.nci.nih.gov/Pathways/BioCarta/h_hdacPathway	6	25	0.24	0.938	0.0745437	0.139808	0.925456	1		INSR,PPP3CA,IGF1R,NFATC1,CABIN1,PIK3R1	INSR,PPP3CA,MAPK7,CALM3,PIK3CG,IGF1,MAPK14,PIK3CA,AVP,NFATC1,CABIN1,PPP3CC,NFATC2,CALM2,AKT1,CAMK1G,YWHAH,IGF1R,PIK3R1,HDAC5,PPP3CB,CALM1,MYOD1,MAP2K6,CAMK1
ATP synthesis	KEGG	hsa00193	http://cgap.nci.nih.gov/Pathways/Kegg/hsa00193	4	38	0.11	0.94	0.707736	0.723748	0.292264	1		ATP5I,ATP6V1F,ATP5D,ATP5L	ATP6V1H,ATP5I,ATP5G2,ATP5H,ATP6V0E1,ATP6V1A,ATP5O,ATP5A1,ATP6V1B1,ATP5G1,ATP6V0B,ATP5J2,ATP6AP1,ATP5J,ATP6V1D,ATP5E,ATP6V1F,ATP6V0A1,ATP5F1,ATP6V0D2,TCIRG1,ATP6V1E1,ATP5C1,ATP5D,ATP6V1C1,ATP6V1E2,ATP6V1B2,ATP6V1G1,ATP6V0C,ATP6V0A4,ATP6V0D1,ATP6V1C2,ATP6V1G2,ATP6V0A2,ATP5G3,ATP5B,ATP6V1G3,ATP5L
Jak-STAT signaling pathway	KEGG	hsa04630	http://cgap.nci.nih.gov/Pathways/Kegg/hsa04630	30	153	0.2	0.942	0.0565435	0.115125	0.943456	1	CNVR7103.1-STAT3: 0.16(CEU|YRI),CNVR7103.1-STAT3: 0.12(YRI|CHB),	GH2,TPO,IL9R,CREBBP,STAT4,SOS2,CRLF2,IL3RA,IL4R,IL28RA,IL3,GHR,LEPR,SOCS1,CSF2,GH1,STAT5B,EPO,SOCS5,JAK2,PIK3R1,SOCS6,LIFR,TYK2,EPOR,IFNAR1,CSF2RA,AKT3,STAT3,SOCS2	IL7R,IFNA4,IL28RA,OSMR,IL22RA2,LEPR,IFNG,IFNA5,IL12RB1,IL4,IL19,IL10RA,IL15RA,IL26,SOCS2,MPL,IL21,TSLP,IL13RA2,SOS1,IFNA14,IL4R,STAT2,CBLB,IFNAR2,SPRED2,IL24,STAT5B,IFNGR1,PIK3CB,EP300,IL28B,IFNB1,IFNA10,SOCS4,CBLC,CNTF,STAT6,SOS2,IFNE,CRLF2,PIK3CD,IL3,IL23A,IFNA1,IFNW1,IFNA13,IL20,MYC,CREBBP,STAT4,IFNA7,BCL2L1,SOCS3,IRF9,PIK3R2,PIAS2,IL2RA,IL10RB,JAK3,LIF,JAK1,LEP,CNTFR,CSF3R,GH2,CSF3,TPO,IL6ST,…
Role of Mitochondria in Apoptotic Signaling	BIOCARTA	h_mitochondriaPathway	http://cgap.nci.nih.gov/Pathways/BioCarta/h_mitochondriaPathway	2	19	0.11	0.943	0.570531	0.599721	0.429469	1		DFFB,CASP7	CASP6,AIFM1,BCL2,BIRC2,CASP7,DFFA,CASP3,APAF1,XIAP,BIK,BIRC3,DFFB,CASP8,CASP9,BAX,DIABLO,BAK1,BID,ENDOG
ER?associated degradation (ERAD) Pathway	BIOCARTA	h_eradPathway	http://cgap.nci.nih.gov/Pathways/BioCarta/h_eradPathway	3	19	0.16	0.946	0.327006	0.393103	0.672994	1		CUL1,UBE2I,MAN1A2	MAN2B1,UGGT1,UBA2,GANAB,CANX,SAE1,MAN1C1,RBX1,MAN2A2,CUL1,MOGS,MAN2C1,MAN1A2,FBXO2,EDEM1,SKP1,MAN1A1,SEC61A1,UBE2I
Regulation of eIF2	BIOCARTA	h_eif2Pathway	http://cgap.nci.nih.gov/Pathways/BioCarta/h_eif2Pathway	1	10	0.1	0.946	0.464677	0.507328	0.535323	1		GSK3B	EIF2AK3,EIF2S3,GSK3B,EIF2AK2,EIF2B5,EIF2S2,EIF2AK1,EIF2AK4,EIF5,EIF2S1
Melanocyte Development and Pigmentation Pathway	BIOCARTA	h_melanocytepathway	http://cgap.nci.nih.gov/Pathways/BioCarta/h_melanocytepathway	1	7	0.14	0.947	0.290237	0.357458	0.709763	1		MITF	MITF,RPS6KA1,BCL2,CREB1,KIT,EP300,KITLG
Ethylbenzene degradation	KEGG	hsa00642	http://cgap.nci.nih.gov/Pathways/Kegg/hsa00642	2	16	0.12	0.948	0.449774	0.499503	0.550226	1	CNVR8251.1-DHRSX: 0.26(CEU|YRI),CNVR8251.1-DHRSX: 0.11(YRI|CHB),	DHRSX,MYST4	PNPLA3,ESCO2,DHRS3,DHRS1,MYST3,DBT,ARD1A,DHRSX,NAT5,DHRS2,SLC27A3,SLC27A2,MYST4,DHRS7,SH3GLB1,ESCO1
Citrate cycle (TCA cycle)	KEGG	hsa00020	http://cgap.nci.nih.gov/Pathways/Kegg/hsa00020	4	28	0.14	0.949	0.427509	0.479489	0.572491	1		SUCLG2,MDH2,PC,SDHA	PCK2,CLYBL,DLD,SDHB,PCK1,IDH3A,LOC283398,SDHA,OGDHL,IDH3G,ACO2,FH,ACO1,OGDH,SDHC,DLST,MDH1,IDH1,PC,SUCLG1,CS,ACLY,IDH2,SDHD,SUCLA2,SUCLG2,MDH2,IDH3B
Fc epsilon RI signaling pathway	KEGG	hsa04664	http://cgap.nci.nih.gov/Pathways/Kegg/hsa04664	21	75	0.28	0.95	0.00140305	0.0086874	0.998597	1	CNVR1991.1-MAPK10: 0.10(YRI|CHB),	SYK,VAV1,SOS2,RAF1,NRAS,PRKCA,IL3,HRAS,RAC2,VAV2,CSF2,RAC3,PLCG2,PRKCB,PIK3R1,MAP2K4,MAPK10,AKT3,PLA2G10,VAV3,PLA2G5	MAP2K3,SYK,MAPK12,PLA2G12B,LYN,IL5,PRKCE,KRAS,IL13,GAB2,MAPK13,LAT,AKT1,PRKCB,PIK3R1,IL4,LCP2,PIK3R5,AKT3,PLA2G10,VAV3,MAPK1,SOS1,MAPK14,PLA2G6,PRKCA,RAC1,PRKCD,HRAS,RAC2,PLA2G12A,PLA2G3,PLA2G1B,PIK3CB,PLA2G2E,MAP2K4,TNF,PLA2G5,VAV1,PLA2G2F,PIK3CG,RAF1,PLCG1,SOS2,NRAS,PIK3CD,MAPK9,IL3,PDK1,AKT2,VAV2,MAP2K1,MAPK8,FYN,MS4A2,PLA2G4A,PLA2G2A,PIK3R2,MAPK3,MAP2K2,PIK3CA,FCER1A,CSF2,MAP2K7,RAC3,PLCG2,PI…
Ghrelin	BIOCARTA	h_ghrelinPathway	http://cgap.nci.nih.gov/Pathways/BioCarta/h_ghrelinPathway	1	13	0.08	0.95	0.611278	0.635167	0.388722	1		GH1	IGFBP1,IGFBP4,IGF1,IGFALS,IGFBP5,IGFBP2,GHRL,IGFBP6,IGFBP3,GH1,SST,RAPGEF5,GHRH
Cell Cycle	BIOCARTA	h_g1Pathway	http://cgap.nci.nih.gov/Pathways/BioCarta/h_g1Pathway	9	46	0.2	0.951	0.153141	0.229965	0.846859	1	CNVR2511.1-DHFR,MSH3: 0.12(CEU|YRI),CNVR2511.1-DHFR,MSH3: 0.20(YRI|CHB),CNVR4495.1-ABL1: 0.15(YRI|CHB),	DHFR,RB1,CDKN1A,MYT1,CDC34,GSK3B,TFDP1,ABL1,CHEK2	HDAC1,RB1,PLK1,MDM2,CCNB1,BRCA1,CDK4,CDKN1B,TGFB3,CDKN2A,CDC25B,CDC2,TGFB1,CDC34,GSK3B,CDKN2D,WEE1,TFDP1,YWHAQ,CCNA1,CHEK1,CDK2,CHEK2,CCNE1,DHFR,ATR,SKP2,MYT1,CDKN1A,GADD45A,TGFB2,CCND1,E2F1,ABL1,RPS6KA1,PRKDC,TP53,YWHAH,CDK6,CDC25C,EP300,SMAD3,ATM,CDC25A,SMAD4,CDKN2B
Stathmin and breast cancer resistance to antimicrotubule agents	BIOCARTA	h_stathminPathway	http://cgap.nci.nih.gov/Pathways/BioCarta/h_stathminPathway	3	20	0.15	0.951	0.364128	0.41773	0.635872	1	CNVR233.1-PRKACB: 0.19(CEU|YRI),CNVR233.1-PRKACB: 0.31(CEU|CHB),	PRKAR1B,CAMK4,PRKACB	TSG101,PRKAR1A,CD247,UHMK1,CCNB1,STMN1,CD2,RB1CC1,CDC2,PRKAR2B,MAPK13,PRKACB,PRKAR1B,PRKACG,HSPA5,CD3E,PRKAR2A,CAMK4,CD3G,CD3D
Epithelial cell signaling in Helicobacter pylori infection	KEGG	hsa05120	http://cgap.nci.nih.gov/Pathways/Kegg/hsa05120	15	69	0.22	0.952	0.0529637	0.108324	0.947036	1	CNVR3395.1-EGFR: 0.12(CEU|YRI),CNVR1136.1-CXCR1: 0.11(CEU|YRI),CNVR1991.1-MAPK10: 0.10(YRI|CHB),CNVR3865.1-IKBKB,POLB: 0.53(CEU|YRI),CNVR3865.1-IKBKB,POLB: 0.57(YRI|CHB),	NFKB1,PLCG2,IKBKB,JUN,MAP2K4,TJP1,CXCR1,MAPK10,SRC,ATP6V1F,JAM3,IKBKG,F11R,GIT1,EGFR	ATP6V1H,MAPK12,HBEGF,LYN,NFKBIA,MAPK13,PTPRZ1,ATP6V0E1,CXCL1,ATP6V1B1,ATP6AP1,CHUK,ATP6V1D,ATP6V1F,TCIRG1,NFKB2,MAPK14,TJP1,RELA,MAP3K14,MATK,RAC1,PAK1,CCL5,GIT1,ATP6V1G1,ATP6V0C,NOD1,ATP6V0D1,ATP6V1C2,CSK,MAP2K4,ATP6V1G2,PTPN11,ATP6V0A2,PLCG1,MAPK9,ADAM10,IKBKG,MAPK8,ATP6V1A,EGFR,NFKB1,IKBKB,CXCR2,ATP6V0B,SRC,MET,ATP6V0A1,CDC42,ATP6V0D2,ATP6V1E1,JUN,ATP6V1C1,CASP3,ATP6V1E2,ATP6V1B2,PLCG2,ATP6V0A…
Cells and Molecules involved in local acute inflammatory response	BIOCARTA	h_LairPathway	http://cgap.nci.nih.gov/Pathways/BioCarta/h_LairPathway	2	17	0.12	0.954	0.491754	0.531753	0.508246	1		SELP,ITGB1	ITGB1,VCAM1,C6,C5,SELP,C7,IL1A,ITGB2,SELPLG,C3,IL6,KNG1,ITGAL,ICAM1,IL8,ITGA4,TNF
Axon guidance	KEGG	hsa04360	http://cgap.nci.nih.gov/Pathways/Kegg/hsa04360	45	130	0.35	0.955	1.12421e-08	6.93035e-07	1	1	CNVR4495.1-ABL1: 0.15(YRI|CHB),CNVR1841.1-SLIT2: 0.18(CEU|YRI),CNVR1841.1-SLIT2: 0.46(YRI|CHB),CNVR4393.2-SECISBP2,SEMA4D,GADD45G,LOC100129066: 0.16(CEU|CHB),CNVR3475.1-SEMA3E: 0.13(CEU|CHB),	PPP3CA,EPHB1,EPHA5,NGEF,PAK2,NRAS,SRGAP3,RRAS2,PTK2,SLIT3,ABLIM1,SEMA3E,NTN3,GSK3B,PLXNA1,EPHA8,SEMA4D,DCC,SRGAP2,EFNB2,ROCK2,UNC5C,ITGB1,NCK2,UNC5A,SEMA5A,PLXNA2,ABL1,RHOD,NFATC1,HRAS,RAC2,ABLIM2,UNC5D,RAC3,SRGAP1,SLIT2,ROBO2,NRP1,PAK4,SEMA7A,NTN1,SEMA4G,EPHA3,PLXNC1	NFAT5,CFL2,SEMA3A,RRAS2,PTK2,ROCK1,L1CAM,PAK6,SEMA3E,PLXNA1,CFL1,DCC,CXCR4,EFNA2,NFATC3,EPHB3,FES,RAC1,RHOD,PAK1,HRAS,LRRC4C,EFNA4,SLIT2,ROBO2,SEMA6B,CXCL12,NTN1,EPHA3,SEMA3B,SEMA5B,SRGAP3,SEMA3G,LIMK1,EFNA5,GNAI3,PLXNB1,EPHA8,EFNA1,SEMA4D,FYN,MET,MRAS,EFNB2,DPYSL2,UNC5B,CDK5,ITGB1,NCK1,UNC5A,PLXNA2,ABL1,MAPK3,ABLIM2,UNC5D,SRGAP1,NRP1,SEMA4B,PAK4,EPHB2,PPP3CB,RASA1,GNAI2,SEMA4F,RND1,EPHA5,NTN4,NG…
p53 Signaling Pathway	BIOCARTA	h_p53Pathway	http://cgap.nci.nih.gov/Pathways/BioCarta/h_p53Pathway	2	16	0.12	0.955	0.449774	0.499503	0.550226	1		RB1,CDKN1A	CCNE1,PCNA,RB1,CDKN1A,BCL2,MDM2,CDK4,GADD45A,CCND1,E2F1,TP53,APAF1,BAX,ATM,TIMP3,CDK2
Synaptic Proteins at the Synaptic Junction	BIOCARTA	h_PDZsPathway	http://cgap.nci.nih.gov/Pathways/BioCarta/h_PDZsPathway	6	17	0.35	0.956	0.00902383	0.0317873	0.990976	1	CNVR6202.1-NRXN3: 0.14(CEU|YRI),CNVR6202.1-NRXN3: 0.10(YRI|CHB),CNVR6203.1-NRXN3: 0.27(CEU|YRI),CNVR6203.1-NRXN3: 0.10(CEU|CHB),CNVR6201.1-NRXN3: 0.22(CEU|YRI),CNVR6201.1-NRXN3: 0.16(YRI|CHB),CNVR5252.1-DLG2: 0.10(CEU|YRI),	DLG1,EPB41,DLG3,DLG2,NRXN3,NCAM1	ADD1,EPB41,PCLO,DLG3,DLG2,NRXN3,ANK1,DLG4,GUK1,NFASC,SPTBN1,DLG1,CASK,GRIN1,SPTAN1,ACTA1,NCAM1
IL-10 Anti-inflammatory Signaling Pathway	BIOCARTA	h_il10Pathway	http://cgap.nci.nih.gov/Pathways/BioCarta/h_il10Pathway	1	13	0.08	0.962	0.611278	0.635167	0.388722	1	CNVR7103.1-STAT3: 0.16(CEU|YRI),CNVR7103.1-STAT3: 0.12(YRI|CHB),	STAT3	STAT1,HMOX1,STAT5A,IL1A,BLVRB,JAK1,IL10,IL6,IL10RA,STAT3,BLVRA,IL10RB,TNF
PPAR signaling pathway	KEGG	hsa03320	http://cgap.nci.nih.gov/Pathways/Kegg/hsa03320	11	67	0.16	0.962	0.319429	0.386048	0.680571	1		RXRA,RXRG,ACSL6,UBC,ACSL1,PPARA,SORBS1,PLIN1,SCP2,PDPK1,ADIPOQ	GK2,PPARD,ACSL6,ACADL,FABP4,CPT1C,SCD,DBI,FABP5,RXRA,CPT1A,PPARG,ACSL3,CYP27A1,PDPK1,CPT1B,NR1H3,ILK,RXRG,FABP3,SCP2,SLC27A1,APOA1,ACOX1,CYP8B1,CD36,MMP1,APOA2,ACSL5,SLC27A6,SLC27A5,FADS2,ACSL4,HSD17B4,FABP1,OLR1,PCK2,CYP7A1,PCK1,SORBS1,CPT2,SLC27A4,ACOX3,APOC3,SLC27A2,ACOX2,CYP4A11,FABP7,PLTP,ACSL1,PPARA,UBC,LPL,GK,FABP2,ACADM,ME1,UCP1,APOA4,ANGPTL4,PLIN1,FABP6,HMGCS1,ACAA1,AQP7,RXRB,ADIPOQ
Reductive carboxylate cycle (CO2 fixation)	KEGG	hsa00720	http://cgap.nci.nih.gov/Pathways/Kegg/hsa00720	1	11	0.09	0.962	0.51714	0.549993	0.48286	1		MDH2	MDH1,ACSS2,IDH1,ACO2,ACLY,ACO1,FH,IDH2,SUCLA2,MDH2,ACSS1
Role of MEF2D in T-cell Apoptosis	BIOCARTA	h_mef2dPathway	http://cgap.nci.nih.gov/Pathways/BioCarta/h_mef2dPathway	5	18	0.28	0.962	0.0448304	0.0983657	0.95517	1		PPP3CA,PRKCA,PRKCB,NFATC1,CABIN1	HDAC1,PPP3CA,CALM3,CAPNS1,CAPN2,PRKCA,NFATC1,CABIN1,PPP3CC,NFATC2,CALM2,PRKCB,PPP3CB,EP300,MEF2D,CALM1,CAPNS2,HDAC2
T Cytotoxic Cell Surface Molecules	BIOCARTA	h_tcytotoxicPathway	http://cgap.nci.nih.gov/Pathways/BioCarta/h_tcytotoxicPathway	1	12	0.08	0.962	0.566052	0.5964	0.433948	1		CD8A	THY1,CD3E,CD247,ITGB2,PTPRC,CD3G,CD2,CD28,ITGAL,ICAM1,CD8A,CD3D
Tyrosine metabolism	KEGG	hsa00350	http://cgap.nci.nih.gov/Pathways/Kegg/hsa00350	9	59	0.15	0.962	0.411394	0.463716	0.588606	1		TPO,ALDH3A1,TYR,DBH,MYST4,ALDH3B2,PRMT1,ALDH1A3,MAOA	TPO,ALDH3A1,ESCO2,MYST3,PNMT,GOT2,COMT,CARM1,HGD,AOC2,MIF,PRMT1,TYRP1,ADH5,ADH7,TAT,ADH1C,NAT5,TYR,AOX1,DBH,PRMT5,FAH,MYST4,ADH1B,ESCO1,LCMT1,METTL6,GOT1,ALDH3B1,ADH4,PNPLA3,LCMT2,AOC3,WBSCR22,METTL2B,ADH6,PRMT7,DBT,ALDH3B2,ALDH1A3,MAOA,ARD1A,PRMT8,HEMK1,PRMT6,PRMT3,GSTZ1,HPD,DCT,ADHFE1,DDC,MAOB,PRMT2,ADH1A,ECH1,SH3GLB1,TH,ABP1
Proteasome	KEGG	hsa03050	http://cgap.nci.nih.gov/Pathways/Kegg/hsa03050	3	31	0.1	0.963	0.716759	0.731321	0.283241	1		PSMD11,PSMD7,PSMA7	PSMC5,PSMD7,PSMA5,PSMA2,PSMB6,PSMB1,PSMC3,PSMD11,PSMD1,PSMC1,PSMA4,PSMB7,PSMD4,PSMC4,PSMA3,PSMA7,PSMD14,PSMB2,PSMA6,PSMA1,PSMD2,PSMB5,PSMD6,PSMD3,PSMD12,PSMD13,PSMD8,PSMB3,PSMC2,PSMC6,PSMB4
Mechanism of Protein Import into the Nucleus	BIOCARTA	h_npcPathway	http://cgap.nci.nih.gov/Pathways/BioCarta/h_npcPathway	1	11	0.09	0.965	0.51714	0.549993	0.48286	1		RAN	RANBP2,NUP153,NUP210,RAN,RANGAP1,NUP214,KPNA2,NUTF2,NUP62,RCC1,KPNB1
TGF beta signaling pathway	BIOCARTA	h_tgfbPathway	http://cgap.nci.nih.gov/Pathways/BioCarta/h_tgfbPathway	4	19	0.21	0.965	0.151823	0.229965	0.848177	1		SKIL,CDH1,ZFYVE9,CREBBP	TGFBR2,CREBBP,MAP3K7IP1,SMAD7,TGFB2,TGFB3,MAPK3,CDH1,ZFYVE9,TGFB1,MAP2K1,SMAD2,TGFBR1,EP300,MAP3K7,SMAD3,SKIL,APC,SMAD4
Huntington's disease	KEGG	hsa05040	http://cgap.nci.nih.gov/Pathways/Kegg/hsa05040	5	30	0.17	0.967	0.302785	0.368891	0.697215	1		HTT,CREBBP,HIP1,TGM2,DCTN1	CREBBP,CASP6,CALM3,PLEKHA8,HIP1,BDNF,CASP3,CLTA,NCOR1,CBS,TP53,TGM2,CALM2,CALML3,HTT,CLTCL1,CLTC,CASP8,HAP1,IFT57,CLTB,RASA1,EP300,CALM1,CALML6,UBE2K,GAPDH,CASP1,DCTN1,GRB2
IL-7 Signal Transduction	BIOCARTA	h_il7Pathway	http://cgap.nci.nih.gov/Pathways/BioCarta/h_il7Pathway	3	16	0.19	0.967	0.218638	0.304075	0.781362	1		STAT5B,CREBBP,PIK3R1	STAT5B,LCK,CREBBP,IL7R,JAK3,BCL2,PIK3R1,PIK3CG,STAT5A,EP300,NMI,JAK1,PIK3CA,FYN,IL7,PTK2B
T cell receptor signaling pathway	KEGG	hsa04660	http://cgap.nci.nih.gov/Pathways/Kegg/hsa04660	22	93	0.24	0.968	0.0112339	0.0378934	0.988766	1	CNVR3865.1-IKBKB,POLB: 0.53(CEU|YRI),CNVR3865.1-IKBKB,POLB: 0.57(YRI|CHB),	PPP3CA,VAV1,JUN,NCK2,SOS2,PAK2,NRAS,NFATC1,IKBKG,HRAS,CSF2,VAV2,NFKB1,CD8B,IKBKB,PIK3R1,PAK4,PDCD1,CARD11,AKT3,CD8A,VAV3	NFAT5,IL5,CDK4,NFKBIA,KRAS,IFNG,LAT,FOS,ZAP70,GRAP2,AKT1,TEC,PAK6,NFATC4,CD3E,PIK3R1,CHUK,IL10,IL4,CD28,LCP2,PIK3R5,AKT3,CD8A,VAV3,NFATC3,RHOA,NFKB2,PAK7,ITK,CD247,SOS1,MAP3K14,NFATC1,PAK1,CBLB,HRAS,CD40LG,PIK3CB,MALT1,RASGRP1,PPP3R1,CARD11,CD3D,TNF,PPP3CA,VAV1,LCK,CBLC,PIK3CG,PLCG1,SOS2,MAP3K8,NRAS,PAK2,PTPN6,PIK3CD,PDK1,IKBKG,NFATC2,AKT2,VAV2,CHP,NFKB1,ICOS,PAK3,IKBKB,PPP3R2,BCL10,PDCD1,CBL,CD4…
Phosphatidylinositol signaling system	KEGG	hsa04070	http://cgap.nci.nih.gov/Pathways/Kegg/hsa04070	25	79	0.32	0.969	6.86637e-05	0.000940485	0.999931	1	CNVR476.1-PPP1R15B,PIK3C2B: 0.12(CEU|YRI),	PI4KA,PLCB2,FN3K,ITGB1BP3,INPP4B,PRKCA,PLCB3,PIK3C2G,INPP5A,DGKD,PI4KB,PLCG2,PIK3C2B,PTEN,ITPR3,DGKQ,PRKCB,DGKB,PIK3R1,PIP5K1C,INPP5E,INPPL1,PRKCG,PLCB1,PLCB4	PLCD1,CALM3,C9orf95,PLCE1,PI4KA,DYRK4,DGKA,ITGB1BP3,DGKG,INPP4B,CALM2,CALML3,DGKQ,PRKCB,CDIPT,PIK3R1,PIP5K1C,INPP5K,INPP5E,CALML6,INPPL1,PIK3R5,PLCB4,PLCB1,SYNJ2,PLCD4,INPP5J,OCRL,PRKCA,ITPKB,INPP5A,PTEN,SHPK,PIK3CB,EIF2AK3,DGKI,INPP1,CDS1,ITPR1,PRKCG,DGKH,PIK3CG,PIK3C3,PLCG1,PLCB2,PIK3CD,CDS2,INPP5B,DGKB,PIP4K2C,DGKZ,PLCZ1,ITPR2,PIP4K2A,SYNJ1,PIP4K2B,DGKE,FN3K,PIK3R2,PIKFYVE,PIK3C2G,PLCB3,PIK3CA…
Adherens junction	KEGG	hsa04520	http://cgap.nci.nih.gov/Pathways/Kegg/hsa04520	25	77	0.32	0.97	4.18824e-05	0.000631028	0.999958	1	CNVR3395.1-EGFR: 0.12(CEU|YRI),	INSR,ACTN4,CREBBP,ACTB,PARD3,SORBS1,TJP1,ACTN2,LMO7,CDH1,MLLT4,CTNNA2,CTNNA3,RAC2,PTPRM,PTPRF,BAIAP2,EGFR,RAC3,TCF7L1,IGF1R,CSNK2A2,ACTG1,SRC,FARP2	ACTN4,ACTB,YES1,PVRL3,CDH1,CTNNA1,CSNK2A1,CTNNA3,IQGAP1,FER,VCL,CSNK2A2,WASF1,ACTN3,PTPRJ,PVRL1,POTEK,MAPK1,SNAI1,LEF1,WASL,RHOA,PVRL4,ACVR1B,TJP1,ACTN2,LMO7,RAC1,CTNNA2,RAC2,ACTN1,BAIAP2,TCF7L1,EP300,SMAD3,PVRL2,CSNK2B,SMAD4,INSR,TGFBR2,NLK,SSX2IP,SORBS1,PTPN6,CTNNB1,PTPRF,EGFR,SMAD2,PTPN1,ACP1,WASF2,IGF1R,TGFBR1,MAP3K7,SRC,FGFR1,FYN,MET,FARP2,CDC42,ACVR1C,CREBBP,PARD3,MAPK3,MLLT4,PTPRM,RAC3,TCF…
Steps in the Glycosylation of Mammalian N-linked Oligosaccarides	BIOCARTA	h_aMANpathway	http://cgap.nci.nih.gov/Pathways/BioCarta/h_aMANpathway	2	15	0.13	0.97	0.406436	0.461581	0.593564	1		ST3GAL4,MAN1A2	MAN2B1,MAN1C1,MAN2A2,FUT7,ST3GAL4,MAN1A2,MAN2C1,B3GALT1,FUT9,ST8SIA4,MAN1A1,FUT5,B3GALT2,FUT4,FUT6
Lissencephaly gene (LIS1) in neuronal migration and development	BIOCARTA	h_Lis1Pathway	http://cgap.nci.nih.gov/Pathways/BioCarta/h_Lis1Pathway	5	19	0.26	0.972	0.0573415	0.116226	0.942659	1	CNVR4495.1-ABL1: 0.15(YRI|CHB),	ABL1,CDK5R1,DNAH2,LRP8,DCTN1	CDK5,CDK5R1,DNAH2,DNAH8,DCTN3,DNAH3,ABL1,NDEL1,CSNK2A1,RELN,DCX,DNAH6,DCTN6,DNAH1,PAFAH1B1,LRP8,DCTN1,CLIP1,DYNLL1
Valine, leucine and isoleucine degradation	KEGG	hsa00280	http://cgap.nci.nih.gov/Pathways/Kegg/hsa00280	10	53	0.19	0.972	0.175039	0.256044	0.824961	1	CNVR830.1-MCEE,MPHOSPH10: 0.21(CEU|YRI),CNVR830.1-MCEE,MPHOSPH10: 0.13(YRI|CHB),	ALDH3A1,MCEE,PCCB,AUH,MCCC1,ALDH6A1,PCCA,BCKDHB,MYST4,ALDH1A3	ALDH3A1,MCEE,ACADL,ALDH3A2,ESCO2,MYST3,BCAT1,MCCC2,HADHB,PCCA,HIBADH,OXCT1,IVD,AUH,NAT5,ECHS1,BCAT2,MUT,AOX1,BCKDHB,BCKDHA,MYST4,ESCO1,ABAT,PNPLA3,MCCC1,ALDH7A1,HSD17B10,EHHADH,DBT,ALDH9A1,OXCT2,ACAD10,ACAA2,ACADM,ALDH1A3,ARD1A,ACAT1,PCCB,ACAT2,ALDH1B1,HMGCS2,HADHA,ALDH6A1,HADH,ALDH2,ACAD11,HMGCL,ACADS,ACAA1,HSD17B4,HMGCS1,SH3GLB1
BRCA1-dependent Ub-ligase activity	BIOCARTA	h_bard1Pathway	http://cgap.nci.nih.gov/Pathways/BioCarta/h_bard1Pathway	1	8	0.12	0.973	0.350547	0.411552	0.649453	1		FANCA	FANCE,FANCA,FANCC,FANCF,FANCG,BRCA1,BARD1,FANCD2
Neuroactive ligand-receptor interaction	KEGG	hsa04080	http://cgap.nci.nih.gov/Pathways/Kegg/hsa04080	68	299	0.23	0.973	0.000212947	0.00223842	0.999787	1	CNVR2004.1-GRID2: 0.14(CEU|YRI),CNVR2004.1-GRID2: 0.38(YRI|CHB),CNVR4414.1-GABBR2: 0.10(CEU|YRI),CNVR4414.1-GABBR2: 0.23(YRI|CHB),CNVR3016.1-GRIK2: 0.15(CEU|YRI),CNVR3016.1-GRIK2: 0.11(YRI|CHB),CNVR5936.1-EDNRB: 0.15(CEU|YRI),CNVR5936.1-EDNRB: 0.10(YRI|CHB),CNVR1277.1-GRM7: 0.17(YRI|CHB),CNVR2651.1-GLRA1: 0.26(CEU|YRI),CNVR2651.1-GLRA1: 0.19(YRI|CHB),CNVR7924.1-NTSR1: 0.12(CEU|YRI),CNVR7924.1-NTS…	GH2,GLRA2,NPB,GRIN2D,LHB,GABRA3,GLRA1,LEPR,EDNRB,GABRB3,MC1R,GABRA5,GIP,P2RX3,GRM8,C5AR1,ADRA2C,TACR3,S1PR4,HTR5A,GRM1,GRM7,UCN3,GABRR1,NPFFR2,DEFA1,GRIK1,GRIK4,GRM5,LPAR6,GABRB1,NTSR1,NPBWR2,TAC4,P2RX7,GHR,GRIK3,VIPR2,GLRA3,GH1,P2RX5,TSHB,HTR7,PTGER1,GPR35,DRD5,GRID1,FSHR,F2RL3,MTNR1B,UTS2R,GABBR2,GRIA3,PARD3,CNR2,PPYR1,TACR1,CYSLTR1,GRIK2,OPRL1,GRIN3A,ADRA1B,HRH3,GRIK5,GABRG2,TAC1,GABRG3,GRID2	FSHB,PTGER3,NPY5R,GALR2,DEFA3,LEPR,GABRB3,SCTR,CHRM4,GABBR1,EDN1,PLG,NMBR,ADRA2C,TACR3,P2RY13,GRM7,NMB,NMUR1,NPFFR2,HRH2,PPY,PTAFR,ADRB1,P2RY1,GRM3,LPAR6,GABRB1,NTSR1,MC4R,HTR1A,P2RX6,GLRB,GRM6,NPFF,DEFA6,P2RX5,LTB4R2,GNRH1,GRIN3B,F2RL2,CHRM5,HTR4,CRHR1,HCRTR1,NMUR2,MTNR1B,EDN3,LPAR3,LHCGR,FPR3,DRD2,CNR2,GRM2,PRLH,UCN2,ADRA1B,HRH3,HTR2B,LEP,GABRG2,GCG,HTR1E,PTGER2,S1PR5,OXT,GH2,GPR83,P2RY8,LHB,GL…
Cytokine Network	BIOCARTA	h_cytokinePathway	http://cgap.nci.nih.gov/Pathways/BioCarta/h_cytokinePathway	1	19	0.05	0.975	0.809407	0.814815	0.190593	1		IL3	TXLNA,IL17A,IL18,IL5,IL3,IL13,IFNG,IFNA1,IL16,IL1A,IL2,IL10,IL15,IL9,IL4,IFNB1,IL6,IL8,TNF
p38 MAPK Signaling Pathway	BIOCARTA	h_p38mapkPathway	http://cgap.nci.nih.gov/Pathways/BioCarta/h_p38mapkPathway	6	36	0.17	0.975	0.304642	0.370156	0.695358	1		MAP3K1,HRAS,MAPKAPK2,RIPK1,DAXX,MAP2K4	SHC1,HSPB2,TRAF2,DDIT3,MAP3K1,TGFB3,MAPKAPK5,ELK1,TGFB1,MKNK1,MAP3K9,MAP3K5,TRADD,RIPK1,TGFBR1,MAP3K7,HSPB1,CDC42,MYC,PLA2G4A,MAX,MAPK14,TGFB2,RAC1,HRAS,STAT1,RAPGEF2,HMGN1,MAP2K4,ATF2,RPS6KA5,DAXX,MAP2K6,CREB1,MAPKAPK2,GRB2
Classical Complement Pathway	BIOCARTA	h_classicPathway	http://cgap.nci.nih.gov/Pathways/BioCarta/h_classicPathway	1	14	0.07	0.977	0.652804	0.675212	0.347196	1		C4A	C9,C6,C1S,C1QB,C1R,C5,C4B,C4A,C8A,C7,C1QA,C3,C1QC,C2
Folate biosynthesis	KEGG	hsa00790	http://cgap.nci.nih.gov/Pathways/Kegg/hsa00790	5	37	0.14	0.977	0.503981	0.543674	0.496019	1	CNVR2511.1-DHFR,MSH3: 0.12(CEU|YRI),CNVR2511.1-DHFR,MSH3: 0.20(YRI|CHB),	DHFR,DDX41,RUVBL2,ASCC3,SMARCA2	SNRNP200,DDX50,SETX,ALPL,EP400,ALPPL2,GCH1,ALPI,DHX58,ASCC3,DDX47,DDX56,SMARCA5,ERCC3,DDX18,FBXO18,ERCC2,RAD54B,GGH,DHFR,ALPP,NUDT5,SMARCA2,FPGS,DDX52,PTS,DDX41,NUDT8,IFIH1,MOV10L1,RAD54L,DDX23,RUVBL2,DDX54,ATP13A2,QDPR,SPR
Amyotrophic lateral sclerosis (ALS)	KEGG	hsa05030	http://cgap.nci.nih.gov/Pathways/Kegg/hsa05030	1	17	0.06	0.978	0.756242	0.766416	0.243758	1		PPP3CA	PPP3CA,BAD,SOD1,BCL2,BCL2L1,GPX1,KARS,NEFL,CAT,NEFM,SLC1A2,ALS2,TP53,CCS,BAX,SSR4,NEFH
Control of Gene Expression by Vitamin D Receptor	BIOCARTA	h_vdrPathway	http://cgap.nci.nih.gov/Pathways/BioCarta/h_vdrPathway	5	24	0.21	0.979	0.147466	0.22749	0.852534	1		RXRA,CREBBP,PRMT1,TSC2,KAT2B	HDAC1,VDR,CREBBP,TOP2B,CHAF1A,COPS2,SUPT16H,KAT2B,NCOR1,CARM1,PRMT1,SMARCC2,SMARCD1,SMARCE1,MED1,ACTL6A,SMARCC1,RXRA,NCOA1,TSC2,EP300,ARID1A,SMARCA4,BAZ1B
Estrogen-responsive protein Efp controls cell cycle and breast tumors growth	BIOCARTA	h_EfpPathway	http://cgap.nci.nih.gov/Pathways/BioCarta/h_EfpPathway	2	16	0.12	0.979	0.449774	0.499503	0.550226	1		ESR1,SMURF1	CDK6,CCNB2,CDK5,CCNB1,CDK7,CDK4,CDK3,TRIM25,CDK8,CDC2,ESR1,SMURF2,SMURF1,CDK2,SFN,TP53
Bioactive Peptide Induced Signaling Pathway	BIOCARTA	h_biopeptidesPathway	http://cgap.nci.nih.gov/Pathways/BioCarta/h_biopeptidesPathway	6	29	0.21	0.981	0.141765	0.222493	0.858235	1	CNVR7103.1-STAT3: 0.16(CEU|YRI),CNVR7103.1-STAT3: 0.12(YRI|CHB),	PRKCA,PRKCB,JAK2,HRAS,STAT3,RAF1	SHC1,GNA11,CDK5,CALM3,STAT5A,AGTR2,PLCG1,RAF1,SOS1,MAPK14,AGT,MAPK3,PRKCA,MAP2K2,F2,HRAS,CALM2,MAPK8,MAP2K1,STAT1,PRKCB,JAK2,CALM1,KNG1,FYN,STAT3,MAPK1,PTK2B,GRB2
Fatty acid metabolism	KEGG	hsa00071	http://cgap.nci.nih.gov/Pathways/Kegg/hsa00071	6	50	0.12	0.981	0.656638	0.677626	0.343362	1		CYP4F11,ALDH3A1,ACSL6,ALDH1A3,ACSL1,CYP4F12	ALDH3A1,ACSL6,ACADL,ALDH3A2,HADHB,CPT2,CPT1C,ADH5,ADH7,ADH1C,ECHS1,CPT1A,ACOX3,GCDH,ACSL3,ACOX2,CPT1B,CYP4A11,ADH1B,CYP4F11,CYP4F8,ADH4,ACSL1,ALDH7A1,HSD17B10,ADH6,EHHADH,ALDH9A1,ACAA2,ACAD10,ACADM,ALDH1A3,ACOX1,DCI,ACAT1,ACAT2,PECI,ALDH1B1,HADHA,ACSL5,HADH,ALDH2,ACAD11,ADHFE1,ACADS,ACSL4,ADH1A,ACAA1,HSD17B4,CYP4F12
Adhesion and Diapedesis of Granulocytes	BIOCARTA	h_granulocytesPathway	http://cgap.nci.nih.gov/Pathways/BioCarta/h_granulocytesPathway	1	15	0.07	0.982	0.690707	0.709545	0.309293	1		SELP	CSF3,SELP,C5,ICAM2,SELL,ITGB2,IL1A,SELPLG,ITGAM,ICAM1,PECAM1,ITGAL,IFNG,IL8,TNF
Glycine, serine and threonine metabolism	KEGG	hsa00260	http://cgap.nci.nih.gov/Pathways/Kegg/hsa00260	5	45	0.11	0.983	0.701818	0.719323	0.298182	1	CNVR3398.2-PSPH: 0.47(CEU|YRI),CNVR3398.2-PSPH: 0.18(CEU|CHB),CNVR3398.2-PSPH: 0.13(YRI|CHB),	RDH13,PSPH,SARDH,MAOA,AKR1B10	CHKA,SHMT2,ALAS2,RDH12,AKR1B10,TARS,RDH13,PSAT1,CBS,DAO,AOC2,RDH11,GAMT,GARS,SDS,GLDC,ALAS1,AGXT2,BHMT,PEMT,DLD,SARDH,AOC3,PHGDH,SARS2,AGXT,SHMT1,MAOA,HSD17B12,PIPOX,CTH,PSPH,RDH14,GNMT,DMGDH,AMT,PISD,SARS,CHKB,MAOB,CHDH,GCAT,GATM,ABP1,HSD3B7
Role of BRCA1, BRCA2 and ATR in Cancer Susceptibility	BIOCARTA	h_atrbrcaPathway	http://cgap.nci.nih.gov/Pathways/BioCarta/h_atrbrcaPathway	3	22	0.14	0.983	0.43775	0.48976	0.56225	1	CNVR5209.1-LOC100130987,RAD9A: 0.12(CEU|YRI),	RAD9A,FANCA,CHEK2	ATR,FANCA,FANCC,FANCG,BRCA1,HUS1,RAD50,RAD9A,BRCA2,FANCD2,TP53,TREX1,FANCE,RAD17,FANCF,ATM,CHEK1,MRE11A,RAD51,NBN,CHEK2,RAD1
Methionine metabolism	KEGG	hsa00271	http://cgap.nci.nih.gov/Pathways/Kegg/hsa00271	1	16	0.06	0.984	0.725126	0.738191	0.274874	1		DNMT3A	CTH,BHMT,AHCYL1,MAT2A,MAT2B,DNMT3B,AHCY,AHCYL2,MARS2,MARS,CBS,DNMT3A,DNMT1,MTFMT,MAT1A,MTR
Glyoxylate and dicarboxylate metabolism	KEGG	hsa00630	http://cgap.nci.nih.gov/Pathways/Kegg/hsa00630	1	13	0.08	0.986	0.611278	0.635167	0.388722	1		MDH2	HAO1,MDH1,HAO2,GRHPR,MTHFD1,CS,MTHFD2,ACO2,ACO1,MDH2,AFMID,MTHFD1L,HYI
1- and 2-Methylnaphthalene degradation	KEGG	hsa00624	http://cgap.nci.nih.gov/Pathways/Kegg/hsa00624	2	26	0.08	0.988	0.780551	0.789282	0.219449	1	CNVR8251.1-DHRSX: 0.26(CEU|YRI),CNVR8251.1-DHRSX: 0.11(YRI|CHB),	DHRSX,MYST4	ADH4,ACADSB,PNPLA3,ESCO2,DHRS3,DHRS1,MYST3,ADH6,DBT,ACAD9,ADH5,ARD1A,ADH7,ADH1C,DHRSX,ACAD8,NAT5,DHRS2,ADHFE1,MYST4,DHRS7,ADH1A,SH3GLB1,ADH1B,ACADVL,ESCO1
N-Glycan biosynthesis	KEGG	hsa00510	http://cgap.nci.nih.gov/Pathways/Kegg/hsa00510	5	39	0.13	0.99	0.558382	0.592462	0.441618	1	CNVR1532.1-RPN1: 0.12(CEU|YRI),	ALG1,MAN1B1,MGAT2,RPN1,MAN1A2	ALG10,DHDDS,GANAB,ALG5,RPN2,DOLPP1,FNTB,ALG12,ALG11,MAN1C1,MAN1B1,B4GALT2,B4GALT5,ALG6,DPAGT1,MGAT1,MOGS,ALG9,ALG8,MAN2A1,MGAT4B,ALG14,MGAT2,B4GALT1,MGAT5,B4GALT3,MGAT4A,FUT8,DPM1,RPN1,MAN2A2,ALG3,ST6GAL1,MAN1A2,MAN1A1,ALG1,DDOST,ALG2,MGAT3
Neurodegenerative Disorders	KEGG	hsa01510	http://cgap.nci.nih.gov/Pathways/Kegg/hsa01510	6	35	0.17	0.991	0.278982	0.352234	0.721018	1		PARK2,HTT,CREBBP,CASP7,GFAP,APBA1	APP,PINK1,NGFR,HSPA5,APLP1,BAX,FBXW7,PSEN2,CASP1,NEFH,BAD,SOD1,CREBBP,BCL2,SNCA,CASP6,ATN1,BCL2L1,CASP7,CASP3,PARK7,PRNP,ALS2,PARK2,APOE,HTT,CASP8,EP300,MAPT,GAPDH,PSEN1,UCHL1,APBA1,GRB2,GFAP
Pantothenate and CoA biosynthesis	KEGG	hsa00770	http://cgap.nci.nih.gov/Pathways/Kegg/hsa00770	3	24	0.12	0.992	0.508691	0.546149	0.491309	1		ENPP3,NTAN1,SIRT7	SIRT2,PANK3,ENPP1,PANK2,SIRT5,BCAT1,ENPP2,PPCS,UPB1,NAAA,ILVBL,DPYD,COASY,SIRT1,DPYS,NTAN1,BCAT2,VNN2,ENPP3,PPCDC,PANK1,PANK4,VNN3,SIRT7
NFkB activation by Nontypeable Hemophilus influenzae	BIOCARTA	h_nthiPathway	http://cgap.nci.nih.gov/Pathways/BioCarta/h_nthiPathway	3	23	0.13	0.995	0.473675	0.515906	0.526325	1	CNVR3865.1-IKBKB,POLB: 0.53(CEU|YRI),CNVR3865.1-IKBKB,POLB: 0.57(YRI|CHB),	NFKB1,IKBKB,CREBBP	MAP2K3,TGFBR2,CREBBP,MAPK14,RELA,MAP3K14,NFKBIA,MYD88,NFKB1,IKBKB,NR3C1,CHUK,TGFBR1,EP300,MAP3K7,SMAD3,IL1B,MAP2K6,MAPK11,SMAD4,IL8,TNF,DUSP1
Aminoacyl-tRNA biosynthesis	KEGG	hsa00970	http://cgap.nci.nih.gov/Pathways/Kegg/hsa00970	3	32	0.09	0.996	0.740425	0.752072	0.259575	1		CARS2,AARS,LARS2	CARS2,VARS,HARS2,FARSA,NARS,RARS,FARS2,TARS,KARS,MARS2,SARS2,EARS2,YARS,FARSB,LARS,EPRS,AARS,PARS2,GARS,WARS,LARS2,SARS,DARS2,MARS,YARS2,QARS,HARS,IARS,DARS,MTFMT,WARS2,CARS
MAPKinase Signaling Pathway	BIOCARTA	h_mapkPathway	http://cgap.nci.nih.gov/Pathways/BioCarta/h_mapkPathway	17	81	0.21	0.996	0.0603714	0.121279	0.939629	1	CNVR1991.1-MAPK10: 0.10(YRI|CHB),CNVR3865.1-IKBKB,POLB: 0.53(CEU|YRI),CNVR3865.1-IKBKB,POLB: 0.57(YRI|CHB),CNVR3159.1-RPS6KA2: 0.17(CEU|YRI),CNVR3159.1-RPS6KA2: 0.13(YRI|CHB),	JUN,RAF1,PAK2,MAP3K1,HRAS,NFKB1,MAP4K5,RPS6KB1,IKBKB,RIPK1,MAP2K4,MAPK10,SP1,MAP2K5,DAXX,MAPKAPK2,RPS6KA2	MAP2K3,SHC1,MAPK7,MAP3K12,MAP3K11,MAPK12,TRAF2,MAP3K1,TGFB3,MAPKAPK5,MAP4K1,NFKBIA,ELK1,MAPK13,FOS,MAP3K10,MAP4K5,MAP3K5,MAPK6,CHUK,MAP2K5,MAP4K4,RPS6KA4,MAP3K13,MAPK1,MAPK14,RELA,TGFB2,MAP3K14,RAC1,PAK1,HRAS,STAT1,RAPGEF2,MAP2K4,ATF2,MAP3K6,RAF1,MAP3K8,PAK2,MAP4K2,MAPK9,MAP4K3,TGFB1,MKNK1,RPS6KA3,MKNK2,MAP2K1,MAPK8,MAP3K9,NFKB1,IKBKB,TRADD,MAP3K4,RIPK1,TGFBR1,MAP3K7,SP1,CEBPA,RPS6KA2,MYC,MAP3K3,…
Alzheimer's disease	KEGG	hsa05010	http://cgap.nci.nih.gov/Pathways/Kegg/hsa05010	2	22	0.09	0.997	0.67339	0.693331	0.32661	1		GSK3B,CASP7	PSENEN,BACE1,SNCA,LPL,CASP7,CASP3,APP,LRP1,APOE,MME,BACE2,APH1A,APBB1,GSK3B,PSEN2,A2M,MAPT,IDE,GAPDH,PSEN1,NAE1,NCSTN
Glycerophospholipid metabolism	KEGG	hsa00564	http://cgap.nci.nih.gov/Pathways/Kegg/hsa00564	14	78	0.18	0.997	0.201602	0.284763	0.798398	1	CNVR5644.1-CHPT1: 0.11(CEU|YRI),CNVR5644.1-CHPT1: 0.17(YRI|CHB),	DGKQ,DGKB,CHPT1,AKR1B10,RDH13,PCYT2,DGKD,AGPAT4,MYST4,AGPAT1,PLA2G10,AGPAT3,PPAP2C,PLA2G5	CHKA,PLA2G12B,CHPT1,ESCO2,AKR1B10,PAFAH1B2,MYST3,PLA2G15,DGKA,DGKG,RDH11,AGPAT2,DGKQ,PCYT1B,CDIPT,NAT5,ACHE,PLD1,CHAT,PAFAH2,PLA2G10,PPAP2A,PLA2G7,PPAP2B,PLA2G6,GNPAT,AGPS,LYPLA1,PLA2G12A,HSD17B12,PAFAH1B3,PLA2G3,ETNK1,PLA2G1B,PLA2G2E,DGKI,CDS1,PISD,LYPLA2,GPD1,SH3GLB1,PPAP2C,PLA2G5,DGKH,PLA2G2F,RDH12,RDH13,PHOSPHO1,CDS2,AGPAT3,DGKB,DGKZ,PAFAH1B1,AGPAT4,MYST4,AGPAT1,GPAM,ESCO1,PLA2G4A,PEMT,PNPLA3…
RNA polymerase	KEGG	hsa03020	http://cgap.nci.nih.gov/Pathways/Kegg/hsa03020	1	25	0.04	0.998	0.912154	0.916208	0.0878458	1		POLR2J	POLR3GL,POLR2I,POLR2L,POLR2B,POLR2A,POLR2K,POLR3A,POLR1D,POLR2J,POLR2G,POLR3C,ZNRD1,POLR2E,POLR3H,POLR2D,POLR2F,POLR1A,POLR3B,POLR3G,POLR1B,POLR2H,POLR1C,POLR3K,POLR2C,POLR3F
Role of Tob in T-cell activation	BIOCARTA	h_tob1Pathway	http://cgap.nci.nih.gov/Pathways/BioCarta/h_tob1Pathway	1	19	0.05	0.998	0.809407	0.814815	0.190593	1	CNVR250.1-TGFBR3: 0.12(CEU|CHB),	TGFBR3	TGFBR2,CD247,TGFB2,TGFB3,TOB1,IFNG,TGFB1,IL2RA,CD3E,TGFBR3,TGFBR1,IL2,CD3G,SMAD3,IL4,CD28,TOB2,SMAD4,CD3D
Cell cycle	KEGG	hsa04110	http://cgap.nci.nih.gov/Pathways/Kegg/hsa04110	19	111	0.17	0.999	0.242263	0.318323	0.757737	1	CNVR4393.2-SECISBP2,SEMA4D,GADD45G,LOC100129066: 0.16(CEU|CHB),CNVR4495.1-ABL1: 0.15(YRI|CHB),	CDC16,ANAPC10,CDC27,CREBBP,RB1,CDKN1A,ANAPC11,MCM2,RBL1,ABL1,MAD1L1,ORC5L,CUL1,GADD45G,ANAPC1,GSK3B,TFDP1,FZR1,CHEK2	ESPL1,CDC16,PCNA,BUB1,ORC3L,CDK4,CDKN1B,TGFB3,CDC25B,CCND2,ANAPC7,MCM3,CDKN2C,MCM5,CDC6,CCNB3,GSK3B,ANAPC1,CDKN2D,CDK7,CDC14C,MCM6,YWHAQ,CCNA1,CHEK1,CDC14A,SFN,BUB3,CHEK2,PTTG2,CDC27,SKP2,RBL2,MCM2,CDC45L,SMC1B,GADD45A,TGFB2,SMC1A,MAD1L1,ANAPC2,PKMYT1,TP53,LOC440917,MCM4,CCND3,CDK6,YWHAH,MAD2L2,CDC20,E2F5,PTTG1,EP300,SMAD3,SMAD4,CDKN2B,HDAC1,ANAPC10,RB1,PLK1,MDM2,DBF4,CCNB1,CDC7,RBL1,CDKN2A,ORC6L…
Leukocyte transendothelial migration	KEGG	hsa04670	http://cgap.nci.nih.gov/Pathways/Kegg/hsa04670	24	115	0.21	0.999	0.0394722	0.0874581	0.960528	1		ACTN4,VAV1,ITGB1,ACTB,ACTN2,PRKCA,MLLT4,CTNNA2,PTK2,CTNNA3,RAC2,CLDN14,VAV2,CXCL13,PLCG2,PRKCB,PIK3R1,ACTG1,OCLN,JAM3,PRKCG,F11R,VAV3,ROCK2	CYBB,ACTN4,THY1,ESAM,ACTB,MAPK12,MMP2,SIPA1,CTNNA1,CLDN18,ITGAM,PTK2,CTNNA3,ROCK1,MAPK13,CLDN14,PRKCB,CLDN4,PIK3R1,VCL,ACTN3,CLDN11,PIK3R5,RAPGEF4,VAV3,POTEK,CXCR4,ROCK2,CDH5,CLDN6,NCF4,CD99,RHOA,CLDN9,CXCL14,CLDN8,ITK,CYBA,MAPK14,TXK,CLDN17,ACTN2,VCAM1,PRKCA,RAC1,CTNNA2,RAC2,ACTN1,CLDN16,NOX1,RAP1B,PIK3CB,CXCL12,ITGB2,RAP1A,MYL6,PTPN11,OCLN,NOX3,NCF2,PRKCG,ITGAL,PXN,ARHGAP5,VAV1,PIK3CG,VASP,PLCG…
MAPK signaling pathway	KEGG	hsa04010	http://cgap.nci.nih.gov/Pathways/Kegg/hsa04010	63	273	0.23	1	0.00022297	0.00229051	0.999777	1	CNVR3865.1-IKBKB,POLB: 0.53(CEU|YRI),CNVR3865.1-IKBKB,POLB: 0.57(YRI|CHB),CNVR3159.1-RPS6KA2: 0.17(CEU|YRI),CNVR3159.1-RPS6KA2: 0.13(YRI|CHB),CNVR233.1-PRKACB: 0.19(CEU|YRI),CNVR233.1-PRKACB: 0.31(CEU|CHB),CNVR1680.1-FGF12: 0.11(CEU|YRI),CNVR2697.1-FGFR4: 0.15(CEU|YRI),CNVR2697.1-FGFR4: 0.11(YRI|CHB),CNVR4393.2-SECISBP2,SEMA4D,GADD45G,LOC100129066: 0.16(CEU|CHB),CNVR3395.1-EGFR: 0.12(CEU|YRI),CNV…	PPP3CA,TAOK2,FGFR4,CACNA2D1,SOS2,RAF1,FLNC,PAK2,NRAS,MAP3K1,CACNA2D4,FGF7,FGF11,RRAS2,IKBKG,GNA12,CACNB2,EGFR,NFKB1,FGF12,NTRK2,PRKCB,CACNG7,IKBKB,FGF1,EGF,RASGRF2,GADD45G,CACNA1H,CACNA1C,MAP2K5,AKT3,CACNG8,PLA2G10,RPS6KA2,CACNA1B,RASGRP3,JUN,NGF,CASP7,MAPK8IP3,PRKCA,PRKACA,HRAS,RAC2,DUSP7,RAC3,PRKACB,CACNG4,CACNA2D2,PDGFRB,NTF4,DUSP3,MAP2K4,MAPK10,MECOM,JUND,PPM1B,MAPKAPK2,PRKCG,DAXX,NF1,PLA2G5	RPS6KA6,RASGRP4,TRAF2,MAP4K1,RRAS2,HSPB1,CACNA1C,FASLG,CASP5,ARRB2,PTPRR,CACNA1D,SOS1,MAPK14,ACVR1B,PLA2G6,TGFB2,RAC1,PAK1,TP53,MOS,NTRK1,PDGFRB,RAPGEF2,PLA2G3,RAP1A,JUND,PRKCG,TNF,TGFBR2,PLA2G2F,HSPB2,CACNA2D1,MAP3K8,RAF1,MAP4K2,FGF13,IKBKG,MKNK2,EGF,GADD45G,CASP9,IL1A,MAP3K7,FGF3,CACNA1H,FGFR1,MRAS,TRAF6,PLA2G4A,MAP3K3,CASP6,MAX,NGF,DUSP14,RPS6KA1,MAP2K2,CRK,DUSP7,PDGFB,NTF4,HSPA1B,DUSP3,PPP3CB…
Oxidative phosphorylation	KEGG	hsa00190	http://cgap.nci.nih.gov/Pathways/Kegg/hsa00190	10	116	0.09	1	0.974652	0.974652	0.0253483	1		ATP5I,ATP5D,COX6B2,SDHA,NDUFA11,ATP6V1F,NDUFA10,NDUFA7,ATP5L,NDUFA8	ATP6V1H,COX17,COX7B2,COX6A2,NDUFA3,ATP4A,NDUFV1,NDUFA1,ATP5H,NDUFS8,CYC1,COX11,SDHC,COX8C,NDUFA8,ATP6V0E1,ATP4B,NDUFB7,ATP5O,NDUFS6,ATP6V1B1,NDUFB1,ATP6AP1,COX6B1,ATP6V1D,NDUFS2,NDUFA4L2,COX7A2L,ATP6V1F,COX10,ATP5F1,NDUFB11,NDUFA12,NDUFC1,NDUFB10,TCIRG1,COX5A,NDUFS5,NDUFA13,NDUFV2,NDUFS7,NDUFV3,NDUFA10,NDUFB4,ATP6V0C,ATP6V1G1,NDUFA9,ATP6V0D1,ATP6V1C2,NDUFS4,ATP6V1G2,UQCRQ,NDUFA4,NDUFB6,ATP6V0A2,C…
Regulation of actin cytoskeleton	KEGG	hsa04810	http://cgap.nci.nih.gov/Pathways/Kegg/hsa04810	51	204	0.25	1	9.35011e-05	0.00111217	0.999906	1	CNVR6952.1-ITGAE,GSG2: 0.16(CEU|YRI),CNVR6952.1-ITGAE,GSG2: 0.11(YRI|CHB),CNVR4926.1-DOCK1: 0.14(CEU|YRI),CNVR1680.1-FGF12: 0.11(CEU|YRI),CNVR2697.1-FGFR4: 0.15(CEU|YRI),CNVR2697.1-FGFR4: 0.11(YRI|CHB),CNVR3395.1-EGFR: 0.12(CEU|YRI),	DIAPH1,ACTN4,FGFR4,VAV1,ACTB,TTN,SOS2,ITGA3,RAF1,PAK2,NRAS,FGF7,FGF11,DIAPH2,RRAS2,ITGA11,PTK2,GNA12,VAV2,EGFR,FGF12,DOCK1,FGF1,EGF,PIK3R1,PIP5K1C,ARHGEF7,PPP1R12B,APC2,ITGAX,VAV3,ROCK2,SSH1,ITGB1,PPP1R12A,ACTN2,HRAS,RAC2,ITGB5,BAIAP2,GIT1,RAC3,PDGFRB,PAK4,ACTG1,ARHGEF1,ITGAE,ITGAD,SLC9A1,ABI2,ITGA9	ACTN4,PFN2,ACTB,PPP1CC,ITGA7,CFL2,ITGAM,RRAS2,PTK2,ROCK1,IQGAP1,CHRM4,ITGA5,ARPC5,PAK6,DOCK1,IQGAP3,VCL,MYL1,WASF1,ACTN3,CFL1,ARPC2,DIAPH3,POTEK,SSH1,WASL,SOS1,MATK,ITGB8,RAC1,PAK1,HRAS,ACTN1,MOS,GIT1,FGF2,BDKRB1,PDGFRB,CSK,PIK3CB,MYH9,RDX,MYLK3,ITGB2,ITGAE,BDKRB2,APC,C3orf10,PXN,ARHGEF4,DIAPH1,ARHGEF6,FGFR4,TTN,RAF1,SOS2,PIK3CD,FGF13,ITGA11,GNA12,LIMK1,TMSB4X,GSN,ITGA2,VAV2,NCKAP1L,EGF,MYH14,PPP…
Alpha-synuclein and Parkin-mediated proteolysis in Parkinson's disease	BIOCARTA	h_ParkinsonsPathway	http://cgap.nci.nih.gov/Pathways/BioCarta/h_ParkinsonsPathway	0	1	0	NA	NA	NA	NA	NA
Alternative Complement Pathway	BIOCARTA	h_alternativePathway	http://cgap.nci.nih.gov/Pathways/BioCarta/h_alternativePathway	0	9	0	NA	NA	NA	NA	NA
Anthrax Toxin Mechanism of Action	BIOCARTA	h_anthraxPathway	http://cgap.nci.nih.gov/Pathways/BioCarta/h_anthraxPathway	0	4	0	NA	NA	NA	NA	NA
Blockade of Neurotransmitter Relase by Botulinum Toxin	BIOCARTA	h_botulinPathway	http://cgap.nci.nih.gov/Pathways/BioCarta/h_botulinPathway	0	5	0	NA	NA	NA	NA	NA
C5-Branched dibasic acid metabolism	KEGG	hsa00660	http://cgap.nci.nih.gov/Pathways/Kegg/hsa00660	0	2	0	NA	NA	NA	NA	NA
Catabolic Pathways for Arginine , Histidine, Glutamate, Glutamine, and Proline	BIOCARTA	h_argininecPathway	http://cgap.nci.nih.gov/Pathways/BioCarta/h_argininecPathway	0	1	0	NA	NA	NA	NA	NA
Catabolic Pathways for Methionine, Isoleucine, Threonine and Valine	BIOCARTA	h_methioninepathway	http://cgap.nci.nih.gov/Pathways/BioCarta/h_methioninepathway	0	1	0	NA	NA	NA	NA	NA
D-Arginine and D-ornithine metabolism	KEGG	hsa00472	http://cgap.nci.nih.gov/Pathways/Kegg/hsa00472	0	1	0	NA	NA	NA	NA	NA
Diterpenoid biosynthesis	KEGG	hsa00904	http://cgap.nci.nih.gov/Pathways/Kegg/hsa00904	0	3	0	NA	NA	NA	NA	NA
Endocytotic role of NDK, Phosphins and Dynamin	BIOCARTA	h_ndkDynaminPathway	http://cgap.nci.nih.gov/Pathways/BioCarta/h_ndkDynaminPathway	0	15	0	NA	NA	NA	NA	NA
Fatty acid elongation in mitochondria	KEGG	hsa00062	http://cgap.nci.nih.gov/Pathways/Kegg/hsa00062	0	10	0	NA	NA	NA	NA	NA
Function of SLRP in Bone	BIOCARTA	h_slrp2Pathway	http://cgap.nci.nih.gov/Pathways/BioCarta/h_slrp2Pathway	0	4	0	NA	NA	NA	NA	NA
Generation of amyloid b-peptide by PS1	BIOCARTA	h_appPathway	http://cgap.nci.nih.gov/Pathways/BioCarta/h_appPathway	0	3	0	NA	NA	NA	NA	NA
Glycolysis Pathway	BIOCARTA	h_glycolysisPathway	http://cgap.nci.nih.gov/Pathways/BioCarta/h_glycolysisPathway	0	3	0	NA	NA	NA	NA	NA
HIV Induced T Cell Apoptosis	BIOCARTA	h_tcapoptosisPathway	http://cgap.nci.nih.gov/Pathways/BioCarta/h_tcapoptosisPathway	0	9	0	NA	NA	NA	NA	NA
HIV-1 defeats host-mediated resistance by CEM15	BIOCARTA	h_vifPathway	http://cgap.nci.nih.gov/Pathways/BioCarta/h_vifPathway	0	3	0	NA	NA	NA	NA	NA
How does salmonella hijack a cell	BIOCARTA	h_salmonellaPathway	http://cgap.nci.nih.gov/Pathways/BioCarta/h_salmonellaPathway	0	5	0	NA	NA	NA	NA	NA
IL 18 Signaling Pathway	BIOCARTA	h_il18Pathway	http://cgap.nci.nih.gov/Pathways/BioCarta/h_il18Pathway	0	4	0	NA	NA	NA	NA	NA
Leloir pathway of galactose metabolism	BIOCARTA	h_g1pPathway	http://cgap.nci.nih.gov/Pathways/BioCarta/h_g1pPathway	0	3	0	NA	NA	NA	NA	NA
Low-density lipoprotein (LDL) pathway during atherogenesis	BIOCARTA	h_LDLpathway	http://cgap.nci.nih.gov/Pathways/BioCarta/h_LDLpathway	0	6	0	NA	NA	NA	NA	NA
Lysine biosynthesis	KEGG	hsa00300	http://cgap.nci.nih.gov/Pathways/Kegg/hsa00300	0	4	0	NA	NA	NA	NA	NA
Malate-aspartate shuttle	BIOCARTA	h_malatePathway	http://cgap.nci.nih.gov/Pathways/BioCarta/h_malatePathway	0	4	0	NA	NA	NA	NA	NA
Mitochondrial Carnitine Palmitoyltransferase (CPT) System	BIOCARTA	h_cptPathway	http://cgap.nci.nih.gov/Pathways/BioCarta/h_cptPathway	0	4	0	NA	NA	NA	NA	NA
Monoterpenoid biosynthesis	KEGG	hsa00902	http://cgap.nci.nih.gov/Pathways/Kegg/hsa00902	0	2	0	NA	NA	NA	NA	NA
Neutrophil and Its Surface Molecules	BIOCARTA	h_neutrophilPathway	http://cgap.nci.nih.gov/Pathways/BioCarta/h_neutrophilPathway	0	7	0	NA	NA	NA	NA	NA
Novobiocin biosynthesis	KEGG	hsa00401	http://cgap.nci.nih.gov/Pathways/Kegg/hsa00401	0	3	0	NA	NA	NA	NA	NA
Opposing roles of AIF in Apoptosis and Cell Survival	BIOCARTA	h_aifPathway	http://cgap.nci.nih.gov/Pathways/BioCarta/h_aifPathway	0	2	0	NA	NA	NA	NA	NA
Phenylalanine, tyrosine and tryptophan biosynthesis	KEGG	hsa00400	http://cgap.nci.nih.gov/Pathways/Kegg/hsa00400	0	12	0	NA	NA	NA	NA	NA
Polyadenylation of mRNA	BIOCARTA	h_cpsfPathway	http://cgap.nci.nih.gov/Pathways/BioCarta/h_cpsfPathway	0	9	0	NA	NA	NA	NA	NA
Protein export	KEGG	hsa03060	http://cgap.nci.nih.gov/Pathways/Kegg/hsa03060	0	12	0	NA	NA	NA	NA	NA
Regulation of MAP Kinase Pathways Through Dual Specificity Phosphatases	BIOCARTA	h_dspPathway	http://cgap.nci.nih.gov/Pathways/BioCarta/h_dspPathway	0	9	0	NA	NA	NA	NA	NA
Retinol metabolism	KEGG	hsa00830	http://cgap.nci.nih.gov/Pathways/Kegg/hsa00830	0	4	0	NA	NA	NA	NA	NA
Small Leucine-rich Proteoglycan (SLRP) molecules	BIOCARTA	h_slrpPathway	http://cgap.nci.nih.gov/Pathways/BioCarta/h_slrpPathway	0	6	0	NA	NA	NA	NA	NA
Sonic Hedgehog (SHH) Receptor Ptc1 Regulates cell cycle	BIOCARTA	h_ptc1Pathway	http://cgap.nci.nih.gov/Pathways/BioCarta/h_ptc1Pathway	0	11	0	NA	NA	NA	NA	NA
T Cell Receptor and CD3 Complex	BIOCARTA	h_tcrmolecule	http://cgap.nci.nih.gov/Pathways/BioCarta/h_tcrmolecule	0	4	0	NA	NA	NA	NA	NA
T Helper Cell Surface Molecules	BIOCARTA	h_thelperPathway	http://cgap.nci.nih.gov/Pathways/BioCarta/h_thelperPathway	0	12	0	NA	NA	NA	NA	NA
Transcriptional activation of dbpb from mRNA	BIOCARTA	h_dbpbPathway	http://cgap.nci.nih.gov/Pathways/BioCarta/h_dbpbPathway	0	4	0	NA	NA	NA	NA	NA
Ubiquinone biosynthesis	KEGG	hsa00130	http://cgap.nci.nih.gov/Pathways/Kegg/hsa00130	0	8	0	NA	NA	NA	NA	NA
West Nile Virus	BIOCARTA	h_WNVpathway	http://cgap.nci.nih.gov/Pathways/BioCarta/h_WNVpathway	0	4	0	NA	NA	NA	NA	NA
Wnt/LRP6 Signalling	BIOCARTA	h_wnt-lrp6Pathway	http://cgap.nci.nih.gov/Pathways/BioCarta/h_wnt-lrp6Pathway	0	6	0	NA	NA	NA	NA	NA
