# Supplementary material for: Impact of constitutional copy number variants on biological pathway evolution
Source: BMC Evol Biol. 2013 Jan 23;13:19. doi: 10.1186/1471-2148-13-19 (PMC3563492; doi:10.1186/1471-2148-13-19)
Supplement: Additional file 4 — Table S2. Complete list of 4978 CNVs with Fst calculated for each population pair. [file 1471-2148-13-19-S4.xls]

## Sheet: CEU-YRI
CNV	Chrom	Start	End	CN States	Overlapping genes	F-stat
CNVR2664.1	5	159282379	159283692	2,3,4	ADRA1B,	0.533342		1% tail	Fst>=0.32
CNVR3865.1	8	42309719	42313291	0,1,2	IKBKB,POLB,	0.531931		5% tail	Fst>=0.19
CNVR3426.3	7	64187507	64205734	2,3,4		0.489463
CNVR3398.2	7	56054925	56056526	2,3,4	PSPH,	0.47118
CNVR2217.1	4	186678622	186681078	0,1,2	PDLIM3,	0.470559
CNVR371.1	1	153926378	153931106	0,1,2	YY1AP1,DAP3,	0.468683
CNVR4070.1	8	138812140	138813038	0,1,2		0.425356
CNVR2906.1	6	54036723	54042793	0,1,2	C6orf142,	0.419411
CNVR6372.1	15	43106211	43111066	2,3,4	SORD,	0.4186
CNVR5162.1	11	47014463	47020023	0,1,2	C11orf49,	0.408607
CNVR1648.3	3	180032900	180050862	0,1,2	KCNMB2,	0.407779
CNVR2605.1	5	130360261	130360757	2,3,4		0.401763
CNVR4594.1	10	4280100	4281628	0,1,2		0.400838
CNVR7114.8	17	41568592	41626007	2,3,4,5	KIAA1267,	0.399376
CNVR1009.1	2	135815887	135818136	0,1,2	ZRANB3,	0.399101
CNVR986.1	2	130682838	130684330	2,3,4,5,6		0.398365
CNVR1778.1	4	4618969	4619476	2,3,4		0.396055
CNVR1329.1	3	26425966	26427261	0,1,2		0.392329
CNVR8147.1	22	33975445	33976472	0,1,2	HMGXB4,	0.390773
CNVR995.1	2	131938233	131941074	2,3,4,5	TUBA3D,	0.389366
CNVR1790_full	4	6702165	6703814	0,1,2		0.381633
CNVR7191.1	17	69234006	69234625	0,1,2		0.379175
CNVR1555_full	3	137503463	137508985	0,1,2		0.37745
CNVR5829_full	13	25936326	25950101	1,2,3,4		0.377411
CNVR1543.1	3	133190951	133196089	0,1,2	CPNE4,	0.368322
CNVR4824.1	10	84117850	84120281	0,1,2	NRG3,	0.366869
CNVR1373.1	3	46769428	46826524	0,1,2	PRSS45,	0.365427
CNVR3004.1	6	95250114	95251113	0,1,2		0.365272
CNVR2459.1	5	52494608	52495458	0,1,2		0.364185
CNVR7114.10	17	41626903	41724649	2,3,4	LRRC37A,ARL17B,	0.349218
CNVR8163.1	22	37623842	37628611	0,1,2		0.349041
CNVR3999.1	8	106865722	106866532	0,1,2	ZFPM2,	0.34712
CNVR7132_full	17	49208291	49216229	0,1,2		0.342251
CNVR5480.1	12	30369560	30371920	0,1,2		0.339806
CNVR7854.1	20	42760735	42762946	0,1,2		0.339474
CNVR1535_full	3	130558517	130566573	0,1,2		0.338799
CNVR2972_full	6	77154212	77160412	0,1,2		0.338245
CNVR7156.1	17	55934524	55936075	0,1,2	APPBP2,	0.335174
CNVR2359.1	5	12863977	12873331	0,1,2		0.333932
CNVR7280.1	18	22001856	22005785	2,3,4	PSMA8,	0.333655
CNVR2647_full	5	150183562	150203623	0,1,2		0.333146
CNVR3799.1	8	16245622	16251869	0,1,2		0.329784
CNVR5491.1	12	33271548	33286744	0,1,2		0.323373
CNVR7154_full	17	55766887	55768922	0,1,2		0.323006
CNVR2152.1	4	167223768	167224312	0,1,2	TLL1,	0.321218
CNVR3622_full	7	152205655	152211207	0,1,2		0.321029
CNVR4886.1	10	108020303	108022518	0,1,2		0.318678
CNVR969.1	2	127391228	127393742	0,1,2		0.318025
CNVR2180.1	4	178088137	178089363	0,1,2		0.316148
CNVR7077.8	17	31626906	31635481	2,3,4,5		0.316119
CNVR6782.1	16	75096634	75101530	0,1,2	CNTNAP4,	0.31485
CNVR4211_full	9	22476721	22492830	0,1,2		0.312924
CNVR7909.1	20	59546452	59547047	2,3,4	CDH4,	0.312161
CNVR5829.1	13	25948139	25950101	0,1,2		0.310189
CNVR1943.1	4	64376730	64396746	0,1,2		0.308899
CNVR3506.1	7	99299387	99301483	0,1,2	CYP3A43,	0.308201
CNVR743.1	2	34548934	34590089	0,1,2		0.307508
CNVR2695.1	5	176427680	176428752	0,1,2	ZNF346,	0.30437
CNVR8183_full	22	44032095	44035259	0,1,2		0.304272
CNVR603.1	1	246932508	246942695	0,1,2		0.304249
CNVR7950.1	21	13738734	13739562	2,3,4		0.302541
CNVR7959.1	21	17534241	17535236	0,1,2		0.302464
CNVR6254.1	14	99497547	99498991	0,1,2		0.301365
CNVR4609_full	10	7117049	7118324	0,1,2		0.300355
CNVR4379.1	9	89255546	89256135	0,1,2		0.298757
CNVR1498.1	3	116140442	116151019	0,1,2	ZBTB20,	0.296643
CNVR4679_full	10	31483544	31485487	0,1,2		0.295652
CNVR4657.1	10	25678200	25678840	0,1,2	GPR158,	0.294527
CNVR1648.2	3	180032900	180033574	0,1,2	KCNMB2,	0.292554
CNVR3753_full	8	4110308	4112335	0,1,2		0.292501
CNVR5271.1	11	90207765	90210714	0,1,2		0.289893
CNVR677.1	2	9842985	9846510	0,1,2		0.28782
CNVR1501.1	3	116730916	116732469	0,1,2		0.28652
CNVR8080_full	22	16150384	16160170	0,1,2		0.285195
CNVR1028.1	2	154603861	154607559	0,1,2	GALNT13,	0.284955
CNVR1846.1	4	20978191	20986188	0,1,2	KCNIP4,	0.284889
CNVR2807.2	6	22159124	22162663	0,1,2	FLJ22536,	0.281665
CNVR302.1	1	112494152	112506316	0,1,2		0.281256
CNVR3079.1	6	136893366	136894626	0,1,2	MAP7,	0.281206
CNVR8204_full	22	47767439	47780200	0,1,2		0.28048
CNVR7559.1	19	17122340	17122790	0,1,2	MYO9B,	0.279358
CNVR3107_full	6	152431681	152433972	0,1,2		0.276661
CNVR432.1	1	185982371	185988901	0,1,2		0.275617
CNVR4174_full	9	8630898	8632335	0,1,2		0.274852
CNVR6454_full	15	74671070	74683868	0,1,2		0.273557
CNVR8181.1	22	43933465	43935464	0,1,2	NUP50,	0.272917
CNVR2561.1	5	109487419	109503216	2,3,4		0.272871
CNVR7047.1	17	23804530	23806501	0,1,2		0.272737
CNVR6158.1	14	53780141	53783434	0,1,2		0.27244
CNVR6203.1	14	79176033	79184746	0,1,2	NRXN3,	0.272019
CNVR2000.1	4	92150575	92154871	0,1,2	FAM190A,	0.271412
CNVR2426_full	5	33147305	33148442	0,1,2		0.271146
CNVR2649.1	5	150860656	150863376	2,3,4	SLC36A1,FAT2,	0.270861
CNVR5084.1	11	17166514	17167872	0,1,2		0.270636
CNVR1027.1	2	153503982	153508012	0,1,2		0.270626
CNVR3157.1	6	166417534	166422591	0,1,2		0.269887
CNVR2149.1	4	166222892	166224339	0,1,2	TMEM192,	0.268508
CNVR3563.1	7	127002221	127004934	0,1,2	GCC1,	0.268401
CNVR2785.1	6	14848851	14853716	0,1,2		0.267199
CNVR2992.1	6	88857912	88859176	0,1,2		0.266461
CNVR3976.1	8	96944244	96948758	0,1,2		0.26625
CNVR5942.1	13	80704177	80712921	0,1,2		0.265274
CNVR4052.1	8	131919946	131922037	0,1,2	ADCY8,	0.265053
CNVR3854_full	8	36489165	36491025	0,1,2		0.264748
CNVR2938.1	6	64724969	64726239	0,1,2	EYS,	0.264071
CNVR2116_full	4	152095462	152104851	0,1,2		0.259806
CNVR252.1	1	94060875	94063950	0,1,2		0.259754
CNVR8251.1	23	2302139	2304700	0,1,2	DHRSX,	0.259637
CNVR2676.1	5	166335295	166335915	0,1,2		0.258791
CNVR1341.1	3	32077088	32082966	0,1,2		0.258663
CNVR244.1	1	89249007	89251114	0,1,2	GBP3,	0.257828
CNVR5888.1	13	56650416	56686891	0,1,2	PRR20A,PRR20B,PRR20C,PRR20D,PRR20E,	0.257631
CNVR5446_full	12	17498636	17499712	0,1,2		0.257475
CNVR7130.1	17	46979028	46982066	0,1,2		0.257006
CNVR3824.1	8	23462931	23463852	0,1,2	SLC25A37,	0.256776
CNVR1897.1	4	42457499	42464276	0,1,2		0.256647
CNVR2651.1	5	151229543	151233114	0,1,2	GLRA1,	0.256412
CNVR6379.1	15	44042306	44044781	0,1,2		0.255955
CNVR4779.1	10	66976955	66985336	0,1,2		0.255781
CNVR449.1	1	191127054	191128549	0,1,2		0.255462
CNVR1278.1	3	8300612	8301814	0,1,2		0.255298
CNVR8154.1	22	35473303	35476957	0,1,2	RABL4,	0.252766
CNVR5957.1	13	85571820	85574142	0,1,2		0.251523
CNVR7627.1	19	40541094	40557441	0,1,2	FFAR1,FFAR3,	0.251437
CNVR2524.1	5	90535526	90537843	0,1,2		0.251222
CNVR1159.1	2	229157636	229160344	0,1,2		0.250739
CNVR1471.1	3	102004367	102005202	0,1,2	ABI3BP,	0.249886
CNVR2883.1	6	46903506	46939935	2,3,4	MEP1A,GPR116,	0.249379
CNVR7327.1	18	45251740	45259314	0,1,2	C18orf32,MIR1539,RPL17,	0.24737
CNVR8180_full	22	43513946	43517622	0,1,2		0.247225
CNVR2287.1	5	1231138	1233723	0,1,2		0.24681
CNVR1507.1	3	121644365	121647870	0,1,2	FSTL1,	0.245981
CNVR447_full	1	190183033	190185190	0,1,2		0.24561
CNVR1020.1	2	146579068	146593582	0,1,2		0.245575
CNVR2517.1	5	83984188	83990854	0,1,2		0.244911
CNVR6555.1	15	99453501	99454196	2,3		0.244672
CNVR5806_full	13	20432243	20439123	2,3,4		0.24423
CNVR2613_full	5	135143151	135148760	0,1,2		0.243428
CNVR7689.1	19	55199999	55201064	0,1,2	VRK3,	0.243244
CNVR2016.1	4	100032557	100037264	2,3,4	EIF4E,	0.242978
CNVR1465.1	3	100426286	100432358	0,1,2		0.242501
CNVR8421.1	23	117338231	117338831	0,1,2		0.241893
CNVR1072.1	2	182798667	182799901	0,1,2	PDE1A,	0.240913
CNVR7690.1	19	55246629	55253468	0,1,2	ZNF473,FLJ26850,	0.239904
CNVR2069.1	4	130500285	130502384	0,1,2		0.238898
CNVR3469.1	7	79309553	79320812	0,1,2		0.238879
CNVR4803.1	10	77925619	77931015	0,1,2	C10orf11,	0.238283
CNVR5594.1	12	72930893	72934060	0,1,2		0.238092
CNVR1968.1	4	76962279	76963349	0,1,2	USO1,	0.238088
CNVR1110.1	2	203003579	203021091	0,1,2	BMPR2,	0.236902
CNVR5494.1	12	34098660	34108110	0,1,2		0.236668
CNVR1648.1	3	180050314	180050862	0,1,2	KCNMB2,	0.234567
CNVR5852.1	13	38645517	38649641	0,1,2		0.234527
CNVR8367_full	23	70876251	70878437	0,1,2		0.233084
CNVR5554.1	12	56795770	56799972	0,1,2		0.232413
CNVR1056.1	2	175215866	175216586	0,1,2	WIPF1,	0.231759
CNVR4734_full	10	51536286	51588070	2,3		0.23139
CNVR5546.1	12	54288545	54290486	0,1,2		0.231265
CNVR7113.8	17	40938388	40941745	2,3,4	LRRC37A4,	0.230617
CNVR845.1	2	77511413	77512412	0,1,2	LRRTM4,	0.230539
CNVR4934.1	10	130726742	130727274	0,1,2		0.230249
CNVR3859_full	8	39350819	39506576	0,1,2		0.228759
CNVR4014.1	8	112363260	112365469	0,1,2		0.228734
CNVR4882.1	10	107047047	107052393	0,1,2		0.22755
CNVR8130.1	22	28666350	28667198	0,1,2	MTMR3,	0.227139
CNVR1462.1	3	99892939	99897570	0,1,2		0.226445
CNVR148.1	1	39771283	39773791	0,1,2	BMP8A,LOC728448,	0.226306
CNVR5923.1	13	71743783	71744892	0,1,2		0.226008
CNVR1299.1	3	13656186	13657278	0,1,2	FBLN2,LOC285375,	0.225851
CNVR6315.1	15	23482489	23483487	0,1,2	ATP10A,	0.225653
CNVR1938.1	4	61681942	61683010	0,1,2		0.225508
CNVR1881.1	4	35696942	35697516	0,1,2		0.224979
CNVR2962_full	6	72920581	72931239	0,1,2		0.224885
CNVR7978.1	21	24180111	24185152	0,1,2		0.224601
CNVR1236.2	2	242518381	242520456	2,3,4		0.223154
CNVR6201.1	14	78624061	78624665	0,1,2	NRXN3,	0.222339
CNVR6513.1	15	89782788	89784409	0,1,2		0.222127
CNVR4390.1	9	90728325	90728894	0,1,2		0.222057
CNVR1038_full	2	159806344	159808480	0,1,2		0.221611
CNVR1573.1	3	146371193	146371693	0,1,2		0.221146
CNVR4419.1	9	103754558	103764248	0,1,2		0.220864
CNVR4649.1	10	20890579	20897455	0,1,2		0.220424
CNVR5349.1	11	127816875	127820647	0,1,2		0.22022
CNVR3957.1	8	87168687	87169973	0,1,2		0.219683
CNVR5816_full	13	22529624	22535471	0,1,2		0.219402
CNVR5728.1	12	127377257	127377726	0,1,2	TMEM132C,	0.21853
CNVR3009.1	6	100141275	100141994	0,1		0.218056
CNVR95_full	1	17548473	17551517	1,2,3,4		0.217281
CNVR3863.1	8	40588901	40589445	0,1,2	ZMAT4,	0.216939
CNVR8499_full	23	154435853	154456908	0,1,2		0.21669
CNVR8083.1	22	16521502	16524456	0,1,2	BCL2L13,	0.214983
CNVR1052_full	2	172614660	172618321	0,1,2		0.213678
CNVR1815_full	4	9117494	9354801	2,3,4		0.211854
CNVR5187.1	11	58214077	58218507	0,1,2		0.211719
CNVR4791_full	10	72118824	72121307	0,1,2		0.211713
CNVR6850_full	16	86385927	86390257	0,1,2		0.211269
CNVR5457.1	12	22462780	22475949	2,3,4		0.210832
CNVR2728.2	6	201416	241014	2,3,4	DUSP22,	0.210814
CNVR1673.1	3	192269689	192270632	0,1,2		0.210539
CNVR5559.1	12	58808113	58811315	0,1,2		0.210356
CNVR2106.1	4	146658284	146660448	0,1,2	SMAD1,	0.210354
CNVR1470_full	3	101405377	101407623	0,1,2		0.210119
CNVR1815.1	4	9229907	9241989	2,3,4		0.209896
CNVR6975.2	17	7206002	7206527	0,1,2	KCTD11,TMEM95,	0.209248
CNVR1447.1	3	84187697	84190052	0,1,2		0.208885
CNVR830.1	2	71195714	71201320	0,1,2	MCEE,MPHOSPH10,	0.208444
CNVR3908.1	8	63377899	63387639	0,1,2	NKAIN3,	0.208335
CNVR7964.1	21	19758733	19766154	0,1,2		0.208093
CNVR796.1	2	53411428	53413564	0,1,2		0.208084
CNVR4678.1	10	31286703	31291731	0,1,2	ZNF438,	0.20804
CNVR7378.1	18	65143723	65145055	0,1,2		0.207735
CNVR7872.1	20	51908207	51917753	2,3,4	SUMO1P1,	0.20726
CNVR2018.1	4	101818670	101820508	0,1,2		0.206936
CNVR8311.1	23	38271489	38272316	0,1,2		0.205916
CNVR8396.1	23	91565066	91567002	0,1,2	PCDH11X,	0.205737
CNVR1531.1	3	129012308	129012817	0,1,2	MGLL,	0.204696
CNVR5299.1	11	104798715	104804129	0,1,2		0.204554
CNVR7223.1	17	75606643	75615557	0,1,2	TBC1D16,CCDC40,	0.204351
CNVR7095.4	17	36637902	36644347	0,1,2	KRTAP9-2,KRTAP9-3,KRTAP9-9,KRTAP9-8,	0.204321
CNVR8367.1	23	70876251	70878437	0,1,2		0.202259
CNVR4440.1	9	112064339	112069738	0,1,2	TXN,	0.201929
CNVR2976.1	6	78936181	78956303	0,1,2		0.201924
CNVR2450.1	5	45985558	46007533	0,1,2		0.201681
CNVR6739.1	16	56282886	56285606	0,1,2	GPR97,CCDC135,	0.20154
CNVR95.2	1	17548473	17549976	0,1,2	PADI4,	0.200939
CNVR6961.1	17	5536463	5538252	0,1,2		0.200864
CNVR1095.1	2	194397800	194406029	0,1,2		0.200757
CNVR4026.1	8	118943234	118944799	0,1,2	EXT1,	0.20038
CNVR7492_full	19	2860172	2861422	0,1,2		0.19935
CNVR4443.1	9	113205679	113210045	0,1,2	KIAA0368,	0.198501
CNVR2168_full	4	172610978	172616208	0,1,2		0.197521
CNVR3295.1	7	13244570	13247388	0,1,2		0.197328
CNVR8496.1	23	154139170	154140154	0,1,2,3	RAB39B,	0.197073
CNVR3304.1	7	16138321	16140500	0,1,2	ISPD,	0.19608
CNVR8106.1	22	21906901	21907796	0,1,2	BCR,	0.19557
CNVR7122.1	17	44259885	44263429	0,1,2	CALCOCO2,	0.195298
CNVR1935_full	4	61012725	61017305	0,1,2		0.195226
CNVR1158.1	2	228972648	228976580	0,1,2		0.19514
CNVR4332.1	9	71085050	71086301	0,1,2		0.194749
CNVR3934.1	8	75477632	75492637	0,1,2		0.194552
CNVR1623.1	3	168327065	168331117	0,1,2		0.19446
CNVR233.1	1	84484209	84488397	0,1,2	PRKACB,	0.193768
CNVR5128.1	11	31923697	31925464	0,1,2		0.193613
CNVR4669.1	10	27664701	27670427	0,1,2		0.193238
CNVR1822.1	4	10650656	10651771	0,1,2		0.193055
CNVR2410.1	5	28252380	28261086	0,1,2		0.192662
CNVR3897.1	8	57939821	57942903	2,3,4		0.192512
CNVR764.1	2	41629512	41634678	0,1,2		0.192235
CNVR6137.1	14	40678351	40739320	0,1,2		0.192138
CNVR660.1	2	4182669	4201645	0,1,2		0.191968
CNVR4142.1	9	632086	637903	0,1,2	KANK1,	0.191964
CNVR7956_full	21	15510264	15513034	0,1,2		0.19184
CNVR5218_full	11	69660239	69661763	0,1,2		0.191808
CNVR7581_full	19	22932698	22934767	0,1,2		0.189831
CNVR7060.1	17	26854482	26855155	0,1,2	RAB11FIP4,	0.189746
CNVR4224.1	9	28067619	28069168	0,1,2	LINGO2,	0.189595
CNVR5600_full	12	78677389	78687028	1,2,3,4		0.189274
CNVR5283.1	11	97978660	97981754	0,1,2		0.189224
CNVR4203.1	9	17900038	17901633	0,1,2		0.189034
CNVR4442.1	9	112516996	112519963	0,1,2	MUSK,	0.189032
CNVR313.1	1	118791325	118791888	0,1,2		0.188906
CNVR2589.1	5	120677503	120680072	0,1,2		0.188303
CNVR2865.1	6	37959222	37960568	0,1,2	ZFAND3,	0.18822
CNVR1937.1	4	61621762	61624843	0,1,2		0.187618
CNVR5050.1	11	5830721	5840040	0,1,2	OR52E8,	0.187403
CNVR2073.1	4	132709954	132713048	0,1,2		0.186769
CNVR7871.1	20	51765246	51770485	2,3,4		0.186759
CNVR2765_full	6	7387235	7388507	2,3,4		0.186731
CNVR2707_full	5	178041781	178045925	0,1,2		0.18659
CNVR4832_full	10	87232666	87233945	0,1,2		0.186073
CNVR7258.1	18	11854890	11856873	0,1,2	GNAL,	0.185778
CNVR5347_full	11	127254784	127257222	0,1,2		0.185608
CNVR6545_full	15	98157425	98239518	0,1,2		0.185017
CNVR6220.1	14	84366768	84372004	0,1,2		0.184744
CNVR6327.1	15	25592675	25601589	0,1,2		0.184084
CNVR3411.1	7	61278218	61280754	2,3		0.183955
CNVR952.1	2	121513996	121515257	0,1,2		0.183363
CNVR4730.1	10	51186740	51188228	0,1,2		0.18292
CNVR4908.1	10	122759741	122777506	0,1,2		0.182227
CNVR6703.5	16	33392351	33398613	1,2,3,4,5,6,7		0.182191
CNVR2687.1	5	174062925	174064315	0,1,2		0.182148
CNVR1854.1	4	25864000	25865379	0,1,2		0.182078
CNVR2162.1	4	169353056	169355005	2,3,4	ANXA10,	0.181804
CNVR7540.1	19	11900599	11907033	2,3,4	ZNF700,	0.181744
CNVR3345.1	7	32741081	32744772	2,3,4	LOC441208,MIR550-2,	0.180981
CNVR2164.1	4	170523618	170524820	0,1,2		0.180428
CNVR5611.1	12	84950225	84957967	0,1,2	MGAT4C,	0.180161
CNVR981.1	2	130261182	130275393	0,1,2		0.180081
CNVR2600_full	5	127435714	127438780	0,1,2		0.179328
CNVR7798_full	20	16322155	16325056	2,3,4		0.178772
CNVR90.1	1	16024861	16028089	0,1,2	FLJ37453,	0.178728
CNVR1841.1	4	20016666	20017955	0,1,2	SLIT2,	0.178667
CNVR315.1	1	119814376	119815139	2,3,4		0.178475
CNVR2372.1	5	16203030	16203746	0,1,2	11-Mar,	0.178423
CNVR3783.1	8	11529267	11532938	0,1,2		0.177957
CNVR8151.1	22	34942923	34944355	0,1,2	APOL2,	0.177948
CNVR6869_full	16	87389488	87390959	0,1,2		0.177937
CNVR5850.1	13	37955318	37958191	0,1,2		0.177847
CNVR5888.2	13	56685165	56686272	0,1,2		0.177224
CNVR3083_full	6	141590326	141591658	0,1,2		0.177123
CNVR827.1	2	69978299	69979059	0,1,2	SNRNP27,	0.177094
CNVR6679.1	16	26824444	26827013	0,1,2		0.17663
CNVR7021.1	17	20285952	20335955	2,3,4,5,6	LGALS9B,MGC102966,	0.176554
CNVR8377.1	23	77008367	77010498	0,1,2	MAGT1,	0.176201
CNVR791.1	2	51078462	51079177	0,1,2	NRXN1,	0.17613
CNVR6532.1	15	96333665	96337463	0,1,2		0.175817
CNVR3258_full	7	4039859	4049085	0,1,2		0.175176
CNVR5570.1	12	64895490	64896101	0,1,2	IRAK3,	0.174443
CNVR7074.1	17	29896539	29898685	0,1,2		0.174006
CNVR3074.1	6	134310674	134311405	0,1,2	TBPL1,	0.173826
CNVR4912.3	10	124330302	124350392	2,3,4,5,6	DMBT1,	0.173663
CNVR8136.1	22	31257932	31258517	2,3,4	SYN3,	0.17352
CNVR4213.1	9	23352830	23367665	0,1,2		0.173434
CNVR6569_full	16	162083	167514	2,3,4		0.173427
CNVR3585.3	7	141388076	141440859	0,1,2,3	MGAM,	0.173063
CNVR4064.1	8	136287600	136289774	0,1,2		0.172424
CNVR319_full	1	120328470	120498601	0,1,2		0.172174
CNVR3159.1	6	166919026	166920149	1,2,3	RPS6KA2,	0.172137
CNVR1290.1	3	11757347	11759156	0,1,2		0.172001
CNVR794.1	2	52602921	52638820	0,1,2		0.17143
CNVR2721.2	5	180494899	180495398	0,1,2		0.171315
CNVR1990.1	4	86790314	86791956	0,1,2	ARHGAP24,	0.170836
CNVR6703.6	16	33494966	33540569	1,2,3,4,5,6,7,8		0.170591
CNVR3496.1	7	95954262	95955327	0,1,2		0.17044
CNVR2391.1	5	20455711	20464643	0,1,2		0.170324
CNVR2196.1	4	182293552	182294187	0,1,2		0.169281
CNVR1273.1	3	6625271	6629513	0,1,2		0.169264
CNVR6151.1	14	48741623	48742128	1,2		0.169214
CNVR1920.1	4	55960878	55962701	0,1,2	TMEM165,	0.169119
CNVR6675_full	16	24444236	24453871	0,1,2		0.168916
CNVR6312.1	15	22658154	22660948	0,1,2	SNRPN,	0.168675
CNVR7526.1	19	8318084	8319600	0,1,2	KANK3,	0.168623
CNVR7862_full	20	46533765	46536895	2,3,4		0.168523
CNVR3000.1	6	93631502	93635657	0,1,2		0.16826
CNVR3342.1	7	31556764	31558482	0,1,2	CCDC129,	0.168209
CNVR7008_full	17	16657468	16665371	2,3,4,5,6		0.168178
CNVR2176.1	4	176499859	176501635	0,1,2		0.168091
CNVR5459.1	12	24832076	24832991	0,1,2		0.168025
CNVR4162.1	9	5631648	5632801	0,1,2	KIAA1432,	0.16779
CNVR5586.1	12	70172705	70175918	0,1,2	LGR5,	0.167769
CNVR1250.1	3	1340610	1342199	0,1,2	CNTN6,	0.167416
CNVR5522.1	12	45314664	45319594	0,1,2		0.167328
CNVR2785.2	6	14853211	14853706	0,1,2		0.167242
CNVR8178.1	22	42896276	42896857	0,1,2	PARVB,PARVG,	0.166802
CNVR5696.1	12	116125478	116128329	0,1,2	NOS1,	0.16637
CNVR1630.1	3	171545595	171546406	0,1,2		0.16636
CNVR3747_full	8	3567454	3569091	1,2		0.16612
CNVR2940.1	6	65767740	65771776	0,1,2	EYS,	0.165904
CNVR3516.1	7	101511108	101514218	0,1,2	CUX1,	0.165848
CNVR5289_full	11	102256455	102257975	0,1,2		0.165704
CNVR8066.1	21	46434207	46435262	2,3,4	C21orf56,LSS,	0.165695
CNVR6167.1	14	60127839	60129190	0,1,2		0.165515
CNVR6909.2	17	205453	206418	0,1,2	RPH3AL,	0.164808
CNVR6975_full	17	7205490	7206527	2,3,4		0.164506
CNVR1805.1	4	7686159	7686684	0,1,2	SORCS2,	0.164399
CNVR6769_full	16	70646001	70669798	2,3,4,5		0.164101
CNVR4652.1	10	23055575	23056688	0,1,2		0.163485
CNVR6754.1	16	63146796	63148346	0,1,2		0.162989
CNVR5127.1	11	31350354	31354052	0,1,2	DCDC1,DNAJC24,	0.162793
CNVR1568.1	3	143332644	143334768	0,1,2		0.161939
CNVR5807.1	13	20578279	20580087	0,1,2		0.161865
CNVR3072.1	6	133787627	133789056	0,1,2	EYA4,	0.161359
CNVR1045_full	2	165722938	165725072	0,1,2		0.161309
CNVR4454.1	9	118552967	118555723	2,3,4	ASTN2,	0.160931
CNVR990.1	2	131331321	131337936	2,3,4,5,6,7		0.160909
CNVR7262.1	18	13133387	13134152	0,1,2		0.159956
CNVR2475.1	5	60037408	60039465	0,1,2	DEPDC1B,	0.15976
CNVR5518.1	12	42978174	42979511	0,1,2	TMEM117,	0.159485
CNVR4906.1	10	122216913	122218702	0,1,2	PPAPDC1A,	0.159386
CNVR5975.1	13	94818369	94822017	0,1,2		0.159042
CNVR6060.1	13	113565334	113569333	0,1,2	GAS6,	0.158971
CNVR7103.1	17	37743451	37744141	0,1,2	STAT3,	0.158383
CNVR3570.1	7	131044891	131047089	0,1,2		0.158375
CNVR8396_full	23	91427226	92258448	0,1,2		0.157981
CNVR6481.1	15	81449647	81450359	1,2,3	FAM103A1,C15orf40,	0.157707
CNVR981.3	2	130270623	130275228	0,1,2		0.157354
CNVR1021_full	2	147658115	147663262	0,1,2		0.157326
CNVR6952.1	17	3565219	3566272	1,2	ITGAE,GSG2,	0.157066
CNVR263.1	1	102756236	102757357	0,1,2		0.156982
CNVR5351.1	11	128187933	128188593	0,1,2	FLI1,	0.156691
CNVR5562_full	12	59378061	59379508	0,1,2		0.156163
CNVR5620.1	12	90182512	90184001	0,1,2		0.155658
CNVR7081.1	17	32829953	32833098	0,1,2	ACACA,C17orf78,TADA2A,	0.155059
CNVR2904.1	6	52901202	52904583	0,1,2		0.154943
CNVR4798.1	10	75044000	75051412	0,1,2		0.154885
CNVR391.1	1	164818207	164819426	0,1,2		0.153944
CNVR1904.1	4	45897575	45900235	0,1,2		0.153918
CNVR4193.1	9	14676873	14678481	0,1,2	ZDHHC21,	0.153536
CNVR58_full	1	8473045	8474309	0,1,2		0.153083
CNVR7385.1	18	68515166	68516352	1,2		0.153077
CNVR6756.1	16	65293885	65296309	0,1,2	CMTM4,	0.15305
CNVR3788.1	8	13658558	13695899	0,1,2		0.152848
CNVR1037.1	2	159668040	159669209	0,1,2	TANC1,	0.152846
CNVR2697.1	5	176466696	176467745	0,1,2	FGFR4,	0.152749
CNVR1820.1	4	10001049	10012579	0,1,2		0.152387
CNVR1098.1	2	195687880	195692616	0,1,2		0.152301
CNVR3016.1	6	102525187	102525801	0,1,2	GRIK2,	0.15179
CNVR5184_full	11	57512198	57524334	0,1,2		0.151789
CNVR6374.1	15	43307065	43308832	0,1,2		0.151789
CNVR7415.1	18	74493793	74494886	2,3		0.151719
CNVR1660.1	3	187577414	187579572	0,1,2		0.151463
CNVR4781_full	10	67012476	67014181	0,1,2		0.151446
CNVR7927.1	20	61195163	61196042	2,3,4	HAR1B,HAR1A,	0.151176
CNVR4797.1	10	74794355	74797666	0,1,2	TTC18,ANXA7,	0.150946
CNVR3629_full	7	153550727	153554373	0,1,2		0.150609
CNVR4868_full	10	100676430	100693732	0,1,2		0.150534
CNVR1591.1	3	157574746	157576258	0,1,2	KCNAB1,	0.149606
CNVR7097.1	17	36760471	36779150	0,1,2	KRT33A,KRT33B,KRT34,	0.149376
CNVR6676.1	16	25247611	25250595	0,1,2		0.149244
CNVR1129.1	2	213078490	213079158	0,1,2	ERBB4,	0.149047
CNVR976.1	2	129354960	129363051	0,1,2		0.148907
CNVR5936.1	13	77353919	77357670	0,1,2	EDNRB,	0.148679
CNVR3017.1	6	102921742	102922628	0,1,2		0.148668
CNVR6672.1	16	23668555	23669665	0,1,2	CHP2,	0.148513
CNVR2811_full	6	23819527	23854465	0,1,2		0.148348
CNVR4167.1	9	6690598	6700717	0,1,2		0.147826
CNVR2574_full	5	114283181	114290476	0,1,2		0.147325
CNVR226_full	1	79992526	79995969	0,1,2		0.146824
CNVR5205.1	11	65690518	65696114	0,1,2	PACS1,	0.146819
CNVR1310.1	3	17515867	17520657	0,1,2	TBC1D5,	0.146643
CNVR397.1	1	167270951	167271957	0,1,2		0.146604
CNVR1132.1	2	214582951	214584088	0,1,2	SPAG16,	0.146283
CNVR4595.1	10	4427636	4431411	0,1,2		0.146255
CNVR429.1	1	184050194	184051984	0,1,2	HMCN1,	0.146118
CNVR6442.1	15	70358745	70362892	1,2	PARP6,BRUNOL6,	0.145827
CNVR7770.1	20	3960496	3964421	2,3,4,5		0.145608
CNVR785.1	2	48704713	48711350	0,1,2	STON1-GTF2A1L,GTF2A1L,	0.145602
CNVR5588.1	12	70508427	70509017	0,1,2		0.14539
CNVR763.1	2	41091877	41104422	0,1,2		0.145023
CNVR1934_full	4	60498806	60500358	0,1,2		0.145016
CNVR5778.1	12	131483704	131484789	2,3,4		0.144816
CNVR5372.1	11	134107133	134112853	0,1,2		0.144299
CNVR6202.1	14	79050968	79051803	0,1,2	NRXN3,	0.144265
CNVR1420.1	3	69262612	69264230	0,1,2	LMOD3,	0.144195
CNVR5632_full	12	94561061	94562351	0,1,2		0.144062
CNVR1620.2	3	167537664	167538667	0,1,2		0.143816
CNVR6126.1	14	36839404	36840949	0,1,2	MIPOL1,	0.143256
CNVR5604.1	12	80663827	80668820	0,1,2	PPFIA2,	0.143205
CNVR2099.1	4	144077365	144078026	0,1,2		0.143165
CNVR398_full	1	167326252	167887892	0,1,2		0.143046
CNVR1058.1	2	176973956	176980168	0,1,2		0.142913
CNVR4048.1	8	130210048	130214428	0,1,2		0.142738
CNVR706.1	2	18866351	18866847	0,1,2		0.142645
CNVR7365.1	18	61917905	61920159	0,1,2		0.142472
CNVR200.1	1	61885959	61892332	0,1,2		0.142461
CNVR7050_full	17	24806398	24810806	1,2		0.142379
CNVR4434.1	9	109467507	109471745	0,1,2		0.142264
CNVR4168.1	9	6719261	6719815	0,1,2	KDM4C,	0.142156
CNVR1357.1	3	39001323	39002868	0,1,2		0.142115
CNVR8060_full	21	46212484	46214618	0,1,2		0.141962
CNVR257.1	1	99663419	99664325	0,1,2		0.141732
CNVR5616.1	12	89011704	89016192	0,1,2		0.14162
CNVR304.1	1	113330881	113334086	0,1,2		0.140993
CNVR2004.1	4	94076386	94078623	0,1,2	GRID2,	0.140456
CNVR4667_full	10	27264678	27269584	2,3		0.140327
CNVR2407.1	5	26832459	26837664	0,1,2		0.14031
CNVR701_full	2	17447561	17455527	0,1,2		0.140268
CNVR7370.1	18	62370731	62372179	0,1,2	CDH19,	0.140226
CNVR2929.1	6	58714503	58716178	0,1,2		0.139864
CNVR3013.1	6	101589234	101594139	1,2		0.139783
CNVR3527_full	7	109217746	109241159	0,1,2		0.139505
CNVR3893.1	8	55371651	55373817	0,1,2		0.139232
CNVR2408.1	5	27559816	27562150	0,1,2		0.138773
CNVR4233.1	9	30898182	30899486	0,1,2		0.138565
CNVR4029.1	8	120088560	120096979	1,2		0.138542
CNVR739_full	2	33617977	33621197	0,1,2		0.138425
CNVR5161.1	11	46117604	46118980	0,1,2		0.137873
CNVR3989.1	8	102688456	102695927	0,1,2	GRHL2,	0.13779
CNVR5747.1	12	129697397	129699905	0,1,2		0.137726
CNVR5985.1	13	98052424	98055249	0,1,2		0.137445
CNVR187_full	1	54861813	54868562	0,1,2		0.137287
CNVR3831.1	8	25122647	25126577	0,1,2	DOCK5,	0.13671
CNVR4926.1	10	128578908	128582230	0,1,2	DOCK1,	0.136543
CNVR1046_full	2	166863916	166867025	0,1,2		0.135924
CNVR6395.1	15	51987236	51990450	0,1,2		0.135694
CNVR5059_full	11	7769434	7789226	0,1,2		0.135573
CNVR7197.1	17	71387046	71390764	0,1,2	TRIM47,TRIM65,	0.135367
CNVR7180.1	17	64855986	64860374	0,1,2		0.135367
CNVR7623.1	19	39832238	39839942	1,2		0.135327
CNVR2719.1	5	180307216	180365215	0,1,2	BTNL8,BTNL3,	0.134179
CNVR3058.1	6	122122111	122123352	0,1,2		0.134136
CNVR2951.1	6	69195286	69196081	0,1,2		0.134111
CNVR1201.1	2	239165211	239166379	0,1,2		0.134055
CNVR2221_full	4	187330507	187348434	0,1,2		0.133931
CNVR547.1	1	232978568	233024889	2,3,4,5,6,7,8,9		0.133358
CNVR114.1	1	24768383	24773731	0,1,2	C1orf130,	0.133297
CNVR7125_full	17	45181434	45183173	0,1,2		0.133216
CNVR7542.1	19	12467543	12472445	0,1,2	ZNF709,	0.13285
CNVR7344.1	18	53097735	53099702	0,1,2		0.132793
CNVR2472.1	5	57991355	57995222	0,1,2	RAB3C,	0.13209
CNVR486.1	1	205907825	205912404	0,1,2	CR1L,	0.131819
CNVR3472_full	7	81279416	81280521	0,1,2		0.13161
CNVR4055.1	8	133129707	133130842	0,1,2	OC90,	0.131497
CNVR4604.1	10	5929946	5932698	0,1,2		0.131151
CNVR7709.2	19	58208979	58221490	2,3,4		0.131103
CNVR6720.1	16	47845833	47846565	0,1,2		0.131085
CNVR4647.1	10	20037035	20038018	0,1,2		0.130742
CNVR1665.1	3	189215539	189217605	0,1,2		0.130731
CNVR463.1	1	197376789	197380534	0,1,2		0.130603
CNVR2995.1	6	89898669	89903662	0,1,2	PM20D2,	0.13047
CNVR4477_full	9	128559045	128562860	0,1,2		0.130467
CNVR7500.1	19	3924264	3925945	2,3,4,5	DAPK3,EEF2,SNORD37,	0.129509
CNVR5832.1	13	28648941	28649706	0,1,2	MTUS2,	0.129383
CNVR1480.1	3	105760834	105761732	0,1,2		0.129374
CNVR4478.1	9	129072975	129074561	0,1,2	GARNL3,	0.129294
CNVR5831.1	13	27592129	27594638	0,1,2		0.129137
CNVR3007.1	6	97574876	97577537	0,1,2	KLHL32,	0.129052
CNVR6540.1	15	97392250	97392985	0,1,2		0.128872
CNVR413.1	1	177596451	177601717	0,1,2	SOAT1,C1orf125,	0.128751
CNVR4989.9	10	135091477	135092421	2,3,4,5	MTG1,SPRN,	0.128724
CNVR6670.1	16	22955370	22957061	0,1,2		0.128637
CNVR3734.1	8	2241102	2251073	0,1,2,3		0.128617
CNVR1345.1	3	34224641	34225830	2,3,4		0.128603
CNVR5872.1	13	50342475	50344282	0,1,2		0.128458
CNVR5920.1	13	71375227	71378755	0,1,2		0.12841
CNVR1111.1	2	203607766	203612122	0,1,2	NBEAL1,	0.128117
CNVR3880.1	8	50171347	50171897	0,1,2		0.127969
CNVR3172.1	6	168389313	168389792	0,1,2		0.127529
CNVR1518_full	3	127155055	127161736	2,3,4		0.127511
CNVR6701.3	16	32364447	32569534	2,3,4,5,6		0.127437
CNVR2857.1	6	34807974	34808940	0,1,2		0.12743
CNVR3434_full	7	65225235	65229472	0,1,2		0.127321
CNVR5416.1	12	6376809	6378245	0,1,2	LTBR,	0.126945
CNVR6908.3	17	195111	196048	0,1,2	RPH3AL,	0.126707
CNVR7666.1	19	50165112	50165859	0,1,2	CLPTM1,	0.126698
CNVR67.1	1	10982754	10984494	1,2	HERC2P4,"TP53TG3B,TP53TG3",CES1,C16orf57,MMP15,CDH1,ZFHX3,CNTNAP4,WWOX,	0.126594
CNVR5165.1	11	48557432	48560877	2,3,4		0.126339
CNVR479.1	1	204366847	204372531	0,1,2		0.12624
CNVR6060_full	13	113565334	113569568	0,1,2		0.126201
CNVR793.1	2	51780138	51781276	0,1,2		0.125896
CNVR163.1	1	44794057	44794784	0,1,2	RNF220,	0.125073
CNVR5044.1	11	5478244	5479526	0,1,2	UBQLN3,	0.124857
CNVR3947_full	8	83137636	83143757	0,1,2		0.124783
CNVR7322.1	18	43349292	43350083	0,1,2		0.124488
CNVR6737.1	16	55923615	55924606	0,1,2		0.12404
CNVR207.1	1	64612208	64624695	0,1,2		0.123964
CNVR78_full	1	14035627	14039603	0,1,2		0.123964
CNVR3467.1	7	78509600	78512689	2,3,4	MAGI2,	0.123791
CNVR3926.1	8	71614312	71615045	0,1,2		0.123371
CNVR3613.1	7	149493466	149513725	2,3,4		0.123097
CNVR5337.1	11	123583988	123584649	0,1,2		0.123067
CNVR2015.1	4	99899876	99901923	0,1,2		0.122815
CNVR1106.1	2	202081864	202083495	1,2	ALS2CR11,	0.122418
CNVR5803.1	13	19548177	19549772	0,1,2	ZMYM2,	0.122315
CNVR1152.1	2	226873606	226879267	0,1,2		0.122084
CNVR6439_full	15	69668658	69669934	0,1,2		0.122018
CNVR3395.1	7	55102374	55103361	0,1,2	EGFR,	0.121697
CNVR2658.1	5	155244353	155245161	0,1,2		0.121265
CNVR5108_full	11	24241229	24244783	0,1,2		0.121204
CNVR5858.1	13	41951216	41951830	0,1,2		0.121038
CNVR2899.1	6	51307432	51308104	0,1,2		0.120714
CNVR2511.1	5	79981609	79984011	2,3,4	DHFR,MSH3,	0.120675
CNVR3444.1	7	70058925	70063775	0,1,2		0.120632
CNVR4468.1	9	125656928	125657614	0,1,2	DENND1A,	0.120615
CNVR2719_full	5	180307216	180366586	0,1,2		0.120406
CNVR5386.1	12	736993	745259	0,1,2	WNK1,	0.120381
CNVR1489.1	3	109883653	109884954	0,1,2	DZIP3,	0.120378
CNVR1138.3	2	219760351	219762572	0,1,2	FAM134A,	0.120073
CNVR4946.1	10	132526022	132528726	0,1,2		0.120023
CNVR1532.1	3	129861994	129862931	0,1,2	RPN1,	0.11982
CNVR5635.1	12	96516188	96517708	0,1,2		0.119817
CNVR1065.1	2	179004449	179005231	2,3,4	MIR548N,PRKRA,	0.119516
CNVR1853.1	4	24575561	24576199	0,1,2	CCDC149,	0.119507
CNVR7924.1	20	60842625	60845445	0,1,2	NTSR1,	0.119348
CNVR7713.1	19	58872043	58873370	0,1,2	MIR512-2,MIR512-1,MIR1323,MIR498,MIR520E,"MIR515-1,MIR515-2",MIR519E,MIR520F,"MIR515-1,MIR515-2",MIR519C,	0.119204
CNVR4675.1	10	29782353	29782968	0,1,2	SVIL,	0.119147
CNVR6887.1	16	88423599	88425903	0,1,2	SPIRE2,	0.119107
CNVR5967.1	13	91184549	91190302	0,1,2	GPC5,	0.118936
CNVR3609.1	7	147704059	147707263	0,1,2	CNTNAP2,	0.118866
CNVR1123.1	2	208059097	208067649	0,1,2		0.11863
CNVR2494.38	5	69373464	69376942	2,3,4,5	LOC653391,"SERF1A,SERF1B","SMN1,SMN2",	0.118356
CNVR3573.1	7	133435541	133448555	0,1,2		0.118336
CNVR8347.1	23	57763104	57773338	1,2,3		0.118144
CNVR6725.1	16	50970003	50971496	0,1,2		0.118096
CNVR7411.1	18	74379293	74379828	2,3,4		0.118041
CNVR6747_full	16	57503291	57510574	0,1,2		0.117953
CNVR8153.1	22	35273228	35279628	0,1,2		0.117806
CNVR4710.1	10	45048825	45051684	2,3,4		0.117539
CNVR4438.1	9	111870020	111870953	0,1,2	PALM2-AKAP2,AKAP2,	0.117488
CNVR1570.1	3	144702472	144703880	0,1,2	SLC9A9,	0.117469
CNVR7633.2	19	43035678	43036926	0,1,2		0.117372
CNVR5928.1	13	75005774	75017574	2,3,4	COMMD6,UCHL3,	0.11736
CNVR2789.1	6	16992973	16994044	0,1,2		0.117136
CNVR476.1	1	202647732	202651622	0,1,2	PPP1R15B,PIK3C2B,	0.117084
CNVR5212.1	11	67824417	67825626	0,1,2		0.116925
CNVR6922.1	17	670962	671412	1,2,3,4	NXN,	0.116919
CNVR6730.1	16	54353245	54381169	0,1,2	CES4,	0.11682
CNVR3884.1	8	51387568	51390822	0,1,2	SNTG1,	0.116559
CNVR5209.1	11	66909664	66911974	0,1,2	LOC100130987,RAD9A,	0.116506
CNVR2030.1	4	107275979	107282771	0,1,2	TBCK,	0.116383
CNVR5664.1	12	107388046	107390536	0,1,2		0.116361
CNVR5237.1	11	76350485	76352515	0,1,2	ACER3,	0.116076
CNVR5246.1	11	80865631	80867115	0,1,2		0.116076
CNVR756.1	2	37811582	37859388	2,3,4,5		0.115284
CNVR4521.1	9	136604471	136606646	1,2,3		0.115203
CNVR5074.1	11	11832299	11833259	0,1,2	USP47,	0.115078
CNVR492.1	1	209436373	209437063	0,1,2		0.115068
CNVR3.1	1	554403	560267	2,3,4	MIR1977,LOC100133331,LOC441897,LOC100130000,FLJ39739,LOC100286793,PPIAL4G,NOTCH2NL,NBPF10,"PPIAL4A,PPIAL4C",LOC728855,HIST2H2BF,FCGR1A,HIST2H2BF,HIST2H3D,"HIST2H4A,HIST2H4B",IVL,YY1AP1,DAP3,ASCC3,GRIK2,FBXO5,MTRF1L,IPCEF1,RBM16,ARID1B,FAM20C,ABCB5,DNAH11,KLHL7,IGF2BP3,MUC12,MUC17,EMID2,CUX1,SH2B2,SPDYE6,ALKBH4,LRWD1,POLR2J,POLR2J3,"SPDYE2,SPDYE2L",RASA4,POLR2J2,UPLP,"SPDYE2,SPDYE2L",CUL1,ZNF777,G…	0.114803
CNVR5597.1	12	76198181	76198845	0,1,2		0.114667
CNVR2937_full	6	63655618	63657565	0,1,2		0.114619
CNVR1680.1	3	193605468	193606179	0,1,2	FGF12,	0.11447
CNVR525.1	1	225511652	225515889	0,1,2	CDC42BPA,	0.114211
CNVR4017.1	8	113147585	113158494	1,2		0.114012
CNVR510.1	1	218569635	218570146	0,1,2		0.113794
CNVR7168.1	17	61717639	61719231	0,1,2		0.113736
CNVR6314.1	15	23015592	23017762	2,3,4	SNORD115-21,SNORD115-22,PAR4,SNORD115-23,HBII-52-24,SNORD115-25,SNORD115-26,HBII-52-27,HBII-52-28,"SNORD115-11,SNORD115-29,SNORD115-36,SNORD115-43",SNORD115-30,SNORD115-31,SNORD115-32,SNORD115-33,	0.11359
CNVR7368.1	18	62158130	62159001	1,2		0.113437
CNVR459.4	1	195046026	195048396	0,1,2	CFHR1,	0.113396
CNVR4472.1	9	128010893	128018291	0,1,2		0.113297
CNVR2603.1	5	128910045	128911120	0,1,2	ADAMTS19,	0.113278
CNVR6212.1	14	82065559	82067186	0,1,2		0.113204
CNVR1136.1	2	218734111	218735457	0,1,2	CXCR1,	0.113174
CNVR3627.1	7	153109678	153129896	1,2,3		0.11286
CNVR5176.3	11	51204092	51219354	2,3,4		0.112777
CNVR461.1	1	197040425	197041994	0,1,2		0.112698
CNVR1539.1	3	131245607	131289737	2,3,4	ALG1L2,LOC729375,	0.112506
CNVR6731.1	16	54399626	54422880	2,3,4	CES1,	0.112383
CNVR1138.2	2	219761436	219762572	0,1,2	FAM134A,	0.112263
CNVR600_full	1	246795729	246862141	0,1,2		0.11222
CNVR7878.1	20	53036924	53038147	0,1,2		0.112156
CNVR3427.3	7	64354006	64359878	1,2,3,4		0.112092
CNVR1015.1	2	142041483	142044679	0,1,2	LRP1B,	0.111884
CNVR1860.1	4	28120934	28122029	0,1,2		0.111884
CNVR6103.1	14	27939635	27942908	2,3,4		0.111825
CNVR3165_full	6	167462566	167465976	1,2		0.111791
CNVR260.1	1	100892522	100894995	0,1,2		0.111606
CNVR6195.1	14	74854409	74855709	0,1,2		0.111596
CNVR2005.1	4	95856821	95857695	0,1,2		0.111472
CNVR2377.1	5	17027643	17031522	0,1,2		0.111401
CNVR2029.1	4	107159561	107162712	0,1,2		0.111205
CNVR5281.1	11	97022917	97026465	0,1,2		0.111175
CNVR963.1	2	126084727	126086746	0,1,2		0.11115
CNVR7358.1	18	60186868	60188223	2,3,4		0.111143
CNVR7105.4	17	38793493	38794835	0,1,2,3,4,5	LOC100130581,	0.111127
CNVR5695.1	12	115571626	115572553	0,1,2		0.110937
CNVR2406.1	5	26420914	26421420	0,1,2		0.110892
CNVR7543.1	19	12555939	12559475	0,1,2	ZNF490,	0.110664
CNVR3875.1	8	47643059	47665068	2,3,4		0.110642
CNVR3781_full	8	11273808	11284541	0,1,2		0.110521
CNVR3500.1	7	97233946	97240537	0,1,2		0.11047
CNVR116_full	1	25457812	25537782	2,3,4		0.11042
CNVR3356.1	7	39512840	39518302	0,1,2		0.11036
CNVR6615.1	16	5366666	5369607	0,1,2		0.110357
CNVR6111.1	14	33011510	33012296	0,1,2	NPAS3,	0.110218
CNVR2845.36	6	32537894	32540555	1,2		0.110025
CNVR6086.1	14	22163381	22169124	0,1,2		0.109842
CNVR6214.1	14	82504494	82507281	0,1,2		0.109627
CNVR5834.1	13	31430622	31437038	0,1,2	EEF1DP3,	0.109582
CNVR5322.1	11	116174526	116178882	0,1,2	APOA5,	0.109564
CNVR2032.1	4	107823695	107828683	0,1,2		0.109428
CNVR5617.1	12	89414598	89423293	0,1,2		0.109393
CNVR2482.1	5	61783882	61785150	0,1,2	IPO11,	0.109391
CNVR7377.1	18	64379656	64380332	0,1,2		0.109367
CNVR1919.1	4	54914301	54915115	0,1,2		0.109157
CNVR2977.1	6	79024187	79093007	0,1,2		0.109017
CNVR5637_full	12	97477836	97483764	1,2		0.108982
CNVR3673_full	7	158188876	158197703	0,1,2		0.108693
CNVR6483_full	15	81877197	81880125	0,1,2		0.108525
CNVR7763.1	20	1500338	1544222	2,3,4	SIRPB1,	0.108445
CNVR1581.1	3	149319655	149322639	0,1,2		0.108442
CNVR2775.1	6	10766024	10767491	0,1,2		0.108436
CNVR4019.1	8	114125735	114127903	0,1,2	CSMD3,	0.108327
CNVR3112.1	6	154000228	154003169	0,1,2		0.108273
CNVR4600.1	10	5239890	5240922	0,1,2	AKR1C4,	0.108168
CNVR4828_full	10	85512537	85514018	1,2		0.107642
CNVR4492.1	9	132070528	132074979	0,1,2		0.107437
CNVR5804.1	13	19723292	19727144	0,1,2		0.107302
CNVR4042.1	8	127261409	127263721	0,1,2		0.107288
CNVR3006.1	6	96494360	96496120	0,1,2		0.107201
CNVR293.1	1	108534878	108538928	0,1,2	SLC25A24,	0.107174
CNVR3154.1	6	165644699	165651948	0,1,2	C6orf118,PDE10A,	0.107128
CNVR6302.1	15	21223298	21224812	2,3		0.107128
CNVR4446.1	9	115437595	115438360	0,1,2		0.107093
CNVR6081.1	14	21652523	21653593	1,2		0.10697
CNVR439.1	1	187510432	187514219	0,1,2		0.106953
CNVR7709.1	19	58208979	58246055	2,3,4		0.106878
CNVR5644.1	12	100626865	100631254	0,1,2	CHPT1,	0.10674
CNVR8021.1	21	42223189	42226495	0,1,2	C2CD2,	0.10669
CNVR1875.1	4	34632658	34634710	0,1,2		0.106614
CNVR3440.1	7	66768613	66769584	2,3,4		0.106479
CNVR6750.1	16	59024211	59024873	0,1,2		0.106116
CNVR3589_full	7	142134204	142184405	0,1,2		0.106045
CNVR1519.1	3	127194978	127204768	0,1,2	ROPN1B,SLC41A3,	0.106009
CNVR1994.1	4	90320131	90326529	2,3,4		0.105993
CNVR3906.1	8	62675436	62678003	0,1,2	ASPH,	0.105962
CNVR5906.1	13	64250105	64251483	0,1,2		0.105945
CNVR5445.1	12	17336026	17337197	0,1		0.105873
CNVR4565.1	10	753692	754352	2,3,4		0.105786
CNVR3843.1	8	29957137	29957822	0,1,2		0.105771
CNVR843.1	2	76698302	76698967	0,1,2		0.105745
CNVR5277.1	11	93334915	93341704	0,1,2		0.105696
CNVR1797.1	4	7217659	7218231	2,3,4,5		0.105577
CNVR5537.1	12	51372654	51374194	1,2	KRT77,	0.105315
CNVR6116_full	14	34498571	34500965	0,1,2		0.105292
CNVR2916.1	6	56373294	56373780	2,3,4		0.105226
CNVR366.1	1	152424866	152427926	0,1,2	TPM3,MIR190B,	0.105028
CNVR6131.1	14	38701670	38703051	0,1,2	TRAPPC6B,	0.104763
CNVR1082.1	2	184954810	184972842	0,1,2		0.104746
CNVR4386.1	9	90097884	90099175	0,1,2		0.104716
CNVR1670.1	3	191322692	191323671	0,1,2	LEPREL1,	0.104398
CNVR2046.1	4	112456179	112462075	1,2		0.104301
CNVR4493.1	9	132373363	132377325	0,1,2	ASS1,	0.104148
CNVR4414.1	9	100348856	100350948	0,1,2	GABBR2,	0.104118
CNVR4596.1	10	4698559	4700493	0,1,2	LOC100216001,LOC338588,	0.103988
CNVR1518.2	3	127155055	127161736	2,3,4	ROPN1B,	0.103946
CNVR8150.3	22	34893700	34905559	0,1,2	APOL3,APOL4,	0.103875
CNVR7721.3	19	59415731	59440844	1,2,3,4	LILRB3,LILRA6,LILRB5,	0.103497
CNVR1469.1	3	101111485	101112308	0,1,2	C3orf26,FILIP1L,	0.103395
CNVR64.1	1	10292005	10301472	0,1,2	KIF1B,GCNT3,OAZ2,ITGA11,MYO9A,CLK3,EDC3,MESDC1,FAM103A1,C15orf40,	0.103346
CNVR7266.1	18	14040861	14041522	0,1,2		0.103346
CNVR4723.1	10	50673386	50681048	1,2		0.103039
CNVR2458.1	5	51613204	51615294	0,1,2		0.103025
CNVR3250.1	7	3102297	3104614	0,1,2		0.103025
CNVR8085.1	22	16871523	16873123	2,3,4	MICAL3,	0.102691
CNVR8344_full	23	56672415	56689118	0,1,2		0.102611
CNVR5758.1	12	130358635	130361128	2,3,4		0.102513
CNVR3503_full	7	98066347	98068987	0,1,2		0.102435
CNVR8131.1	22	29750065	29750768	0,1,2		0.102358
CNVR3631_full	7	154023089	154035505	0,1,2		0.102343
CNVR2627.1	5	141418471	141420252	0,1,2		0.102271
CNVR6062.1	13	113620149	113621419	2,3,4	FAM70B,	0.102253
CNVR7025.1	17	20763592	20766363	0,1,2		0.102205
CNVR5060.1	11	7803274	7804168	1,2	OR5P3,	0.102171
CNVR7763.2	20	1504955	1509014	2,3,4,5,6	SIRPB1,	0.102081
CNVR3729.2	8	2073268	2074333	0,1,2	MYOM2,	0.101788
CNVR3031.1	6	107651479	107652999	0,1,2	PDSS2,	0.101663
CNVR6669.1	16	22459409	22619691	2,3,4	LOC100132247,NPIPL3,LOC653786,	0.101601
CNVR3082.1	6	141419537	141421959	1,2		0.101564
CNVR7367.1	18	62058470	62062636	0,1,2		0.10141
CNVR5864.1	13	47680467	47683803	0,1,2		0.101407
CNVR4841_full	10	89138473	89266538	1,2		0.101231
CNVR6150.1	14	48452046	48454321	0,1,2		0.101149
CNVR7186.1	17	68326764	68332721	1,2	SLC39A11,	0.100897
CNVR1395.1	3	59674520	59675481	1,2		0.100897
CNVR4750.1	10	56352786	56354292	0,1,2		0.100867
CNVR6688.1	16	29039141	29041358	2,3,4	RRN3P2,	0.100819
CNVR8500.1	23	154571451	154574908	0,1,2		0.100781
CNVR4694.1	10	37856556	37863431	0,1,2		0.100745
CNVR483.1	1	205359125	205359831	0,1,2	C4BPA,	0.100698
CNVR2443.1	5	41937628	41939416	1,2	C5orf51,	0.100644
CNVR6852.1	16	86580132	86581743	2,3,4	BANP,	0.100586
CNVR1847_full	4	21057650	21076477	0,1,2		0.100353
CNVR5252.1	11	83142640	83145551	0,1,2	DLG2,	0.100349
CNVR8099.5	22	19363919	19369607	2,3,4,5,6	POM121L4P,	0.100338
CNVR6117.1	14	34675291	34684292	0,1,2	KIAA0391,	0.100314
CNVR2721.1	5	180493121	180495727	0,1,2		0.100285
CNVR2148.1	4	166080891	166103335	2,3,4	TRIM61,C4orf39,	0.0998432
CNVR1438_full	3	80144512	80147226	0,1,2		0.0997733
CNVR5107.1	11	23706118	23710042	0,1,2		0.0997677
CNVR4480.2	9	129673025	129673805	1,2	AK1,	0.0994745
CNVR1403_full	3	62585242	62587380	0,1,2		0.0993088
CNVR1849.1	4	22272265	22275280	0,1,2		0.0992916
CNVR7583.1	19	23166809	23170812	2,3,4		0.0992789
CNVR5180.1	11	56196356	56196846	0,1,2	OR8U8,OR5AR1,	0.099177
CNVR4000.1	8	107303244	107304786	0,1,2		0.099177
CNVR980_full	2	130154344	130161862	0,1,2		0.0990431
CNVR1269.1	3	5509615	5514260	0,1,2		0.0990296
CNVR5117.1	11	25658850	25677488	0,1,2		0.0989252
CNVR6543.1	15	97474099	97474934	0,1,2	SYNM,	0.0984422
CNVR1866.1	4	31781660	31782836	1,2		0.0984236
CNVR6810.1	16	80722834	80723308	2,3,4		0.0983605
CNVR3835.1	8	25633694	25649822	2,3		0.0983531
CNVR6133.1	14	39679595	39687469	0,1,2		0.0983419
CNVR760.1	2	40465808	40468286	0,1,2	SLC8A1,	0.0982796
CNVR746.1	2	34819216	34820134	0,1,2		0.0982796
CNVR2850.1	6	33691917	33693857	0,1,2	ITPR3,	0.0980439
CNVR8379.1	23	78808304	78812607	0,1,2		0.0980366
CNVR3816.1	8	20827886	20829022	0,1,2		0.0979379
CNVR7016.1	17	18534461	18539282	2,3,4	ZNF286B,	0.0977814
CNVR8255.1	23	2525135	2526329	0,1,2		0.0976635
CNVR3414_full	7	61481191	61554556	0,1		0.097329
CNVR4769.1	10	62097314	62098437	1,2		0.097329
CNVR6485.1	15	82396113	82397788	1,2	ADAMTSL3,	0.0970822
CNVR625.2	2	913733	915448	2,3,4		0.0969776
CNVR3918.1	8	68709312	68714117	0,1,2	CPA6,	0.0969505
CNVR970.1	2	127433919	127438770	0,1,2		0.0968586
CNVR6832_full	16	83859817	83862162	2,3,4		0.0967887
CNVR2192.1	4	181372083	181376229	0,1,2		0.0965796
CNVR988.1	2	131030431	131038196	2,3,4	LOC150527,	0.0964907
CNVR2316.1	5	2872106	2874221	0,1,2		0.0963028
CNVR5440.1	12	14105352	14107983	0,1,2		0.0962494
CNVR776.1	2	44320425	44322053	0,1,2	PPM1B,	0.0961508
CNVR5137.1	11	36603926	36611390	0,1,2	C11orf74,	0.0960576
CNVR170.1	1	48494728	48496296	1,2	SLC5A9,	0.0960097
CNVR7002.1	17	15530872	15536092	2,3,4	TRIM16,ZNF286A,	0.0955149
CNVR6699.1	16	31829002	31831658	0,1,2	ZNF267,	0.0952184
CNVR809.1	2	58058163	58060273	0,1,2		0.0952184
CNVR4372.1	9	87663274	87666070	1,2		0.0952085
CNVR2985.1	6	82232906	82234243	0,1,2		0.0951826
CNVR6180.1	14	69757619	69759169	0,1,2		0.0951571
CNVR3063.1	6	126224962	126228845	0,1,2	NCOA7,	0.0950973
CNVR1411.1	3	64508462	64510907	2,3,4	ADAMTS9,	0.094977
CNVR5360.1	11	131429444	131435546	2,3,4	NTM,	0.0945648
CNVR1041_full	2	162039479	162042198	0,1,2		0.0944669
CNVR8051.1	21	45850436	45851957	2,3,4		0.0944276
CNVR6786.1	16	75648508	75650440	0,1,2		0.0943187
CNVR5301.1	11	106291312	106294734	0,1,2	GUCY1A2,	0.0942355
CNVR4500.1	9	133607886	133611972	2,3	RAPGEF1,	0.0942153
CNVR1416.1	3	67644861	67646312	1,2	SUCLG2,	0.0942116
CNVR115.1	1	25074420	25076013	1,2		0.0942116
CNVR126.1	1	30510995	30512660	2,3,4		0.0940953
CNVR1277.1	3	7375041	7377164	0,1,2	GRM7,	0.0937859
CNVR4841.1	10	89265522	89266538	0,1,2	MINPP1,	0.093521
CNVR4741.1	10	54453085	54458922	0,1,2		0.0934995
CNVR2102_full	4	145132085	145238644	1,2,3		0.0934647
CNVR3464.1	7	76540199	76546088	2,3,4		0.0929323
CNVR923.2	2	110342773	110348620	2,3,4,5,6	NCRNA00116,	0.092569
CNVR2477.1	5	60436707	60438037	0,1,2	NDUFAF2,	0.092421
CNVR2003_full	4	93786416	93789289	0,1,2		0.0923641
CNVR8082.1	22	16506982	16509450	0,1,2	BCL2L13,	0.0921435
CNVR283.1	1	106896738	106903868	0,1,2		0.0921423
CNVR4367.1	9	86542351	86543136	0,1,2	NTRK2,	0.0920541
CNVR282.1	1	106779980	106783078	0,1,2		0.0917445
CNVR3539.1	7	115718783	115728357	1,2		0.0916962
CNVR7633.1	19	43033392	43037198	1,2		0.0916962
CNVR2205.1	4	184548881	184552195	0,1,2		0.0915726
CNVR1156.1	2	227949391	227966691	2,3	TM4SF20,	0.0914647
CNVR8396.3	23	91637128	91638527	0,1,2	PCDH11X,	0.0913423
CNVR1983.1	4	81727745	81728978	0,1,2	C4orf22,	0.0913414
CNVR8410.1	23	105693672	105694474	0,1,2		0.0913375
CNVR5123_full	11	29095953	29096982	0,1,2		0.0913361
CNVR5849.1	13	36970041	36983553	0,1,2		0.0912307
CNVR129.1	1	30942241	30944401	0,1,2		0.0910354
CNVR6302_full	15	21171375	21230237	1,2,3		0.0909535
CNVR1311.1	3	17695063	17700019	1,2	TBC1D5,	0.0909289
CNVR1807.1	4	7887358	7888726	2,3	AFAP1,	0.0906791
CNVR7372.1	18	63109995	63118458	0,1,2		0.0905847
CNVR7985.1	21	27117121	27123693	0,1,2	ADAMTS1,	0.0905729
CNVR2466.1	5	55465067	55466202	0,1,2	ANKRD55,	0.0904743
CNVR3964.1	8	89995905	89999006	1,2		0.0904669
CNVR358.1	1	150822234	150856715	0,1,2	LCE3D,LCE3C,LCE3B,LCE3A,	0.0904586
CNVR6355.1	15	33947418	33949497	0,1,2		0.0904353
CNVR1538.1	3	131139942	131140563	0,1,2		0.09033
CNVR2571.1	5	113595149	113596480	0,1,2		0.0900378
CNVR3513.2	7	100787738	100793753	0,1,2	EMID2,	0.0900007
CNVR5442.1	12	15459561	15464859	0,1,2	PTPRO,	0.0899716
CNVR5677.1	12	110460928	110464263	0,1,2	ATXN2,	0.0899419
CNVR1012.1	2	140432901	140435253	0,1,2		0.0898712
CNVR3996.1	8	104975607	104981860	1,2	RIMS2,	0.0897995
CNVR7988.1	21	28634843	28636034	0,1,2		0.0896145
CNVR5614.1	12	86054725	86057601	1,2		0.0895614
CNVR3978_full	8	97589243	97591135	0,1,2		0.0895607
CNVR3970.1	8	95716183	95717097	0,1,2	ESRP1,	0.0894274
CNVR6531_full	15	95605337	95633875	1,2		0.0891236
CNVR8226.7	23	86	1896	0,1,2		0.0890529
CNVR664.1	2	6215778	6226161	1,2		0.0889757
CNVR1133_full	2	215437065	215439115	0,1,2		0.0888058
CNVR2813.1	6	24433310	24435604	0,1,2	DCDC2,	0.0885682
CNVR3272_full	7	7011921	7020505	0,1,2		0.0885682
CNVR4039.1	8	123128177	123130121	0,1,2		0.0884681
CNVR5033.1	11	4499392	4500614	1,2		0.0884447
CNVR529.1	1	227478304	227480214	0,1,2	RAB4A,	0.0883421
CNVR1285.1	3	10201141	10203910	0,1,2	IRAK2,	0.0883421
CNVR3495.1	7	93379735	93380461	0,1,2	GNGT1,GNG11,	0.0882951
CNVR5514.1	12	41331576	41332141	2,3,4		0.0882861
CNVR7256_full	18	11499973	11501491	0,1,2		0.0882723
CNVR7023.1	17	20619355	20620809	2,3,4		0.0882501
CNVR807.1	2	57095735	57096912	0,1,2		0.0882501
CNVR3969.1	8	95627500	95630527	0,1,2	KIAA1429,	0.0880246
CNVR583.1	1	244749795	244752090	2,3,4		0.0876897
CNVR1301.1	3	14153243	14153838	0,1,2	TMEM43,XPC,	0.0876438
CNVR45.1	1	6381440	6382138	1,2	ACOT7,DIP2C,ADARB2,PFKP,C9orf98,VAV2,EXD3,CACNA1B,	0.0876067
CNVR5917.1	13	69299983	69305256	2,3,4	KLHL1,	0.0871452
CNVR6209_full	14	80947980	80950333	0,1,2		0.0871243
CNVR1878.1	4	35171722	35173290	2,3,4		0.0869863
CNVR1067_full	2	179768355	179791457	0,1,2		0.0869587
CNVR7363.1	18	61786443	61791218	1,2		0.0867077
CNVR3433.1	7	65136118	65137932	0,1,2		0.0867019
CNVR4339.2	9	74995705	74998254	1,2		0.0865743
CNVR921.1	2	110040419	110090723	2,3,4,5,6	LIMS3-LOC440895,LIMS3,LOC440895,	0.0865383
CNVR925.1	2	110588011	110634474	2,3,4,5,6	LIMS3-LOC440895,LIMS3,	0.0865383
CNVR77.1	1	13646671	13650046	0,1,2	LIM2,ZNF677,LILRB3,LILRA6,LILRB5,SUV420H2,COX6B2,ZNF835,TRIM28,CHMP2A,SNPH,SDCBP2,MACROD2,	0.086396
CNVR6147.1	14	45658766	45660834	0,1,2		0.0863596
CNVR8430.1	23	122778911	122780280	0,1,2		0.0860313
CNVR3760.1	8	5582797	5593145	1,2		0.0857998
CNVR1596.1	3	160739714	160740336	0,1,2	SCHIP1,	0.0857384
CNVR6248.1	14	98573613	98575054	1,2		0.0857334
CNVR798.1	2	53697335	53700161	1,2		0.0855825
CNVR3731.1	8	2116944	2122322	0,1,2		0.0855563
CNVR4258.1	9	38539406	38545733	1,2		0.0855093
CNVR7043.1	17	22560736	22562381	2,3,4		0.0854942
CNVR6944_full	17	2346259	2349543	0,1,2		0.0854918
CNVR3276.1	7	8430119	8432074	0,1,2	NXPH1,	0.0854773
CNVR2698.1	5	176877285	176878376	2,3,4	DOK3,DDX41,FAM193B,	0.0854773
CNVR5297.1	11	104428630	104436616	0,1,2	CARD16,	0.0854773
CNVR5619.1	12	89765846	89768909	0,1,2		0.0854361
CNVR6127.1	14	37203305	37207532	1,2		0.0854324
CNVR2856.1	6	34424989	34427595	0,1,2	NUDT3,	0.085397
CNVR2819.1	6	26451828	26459559	0,1,2		0.0853879
CNVR5355.1	11	130105204	130106721	1,2		0.0853639
CNVR7633_full	19	43033392	43037198	1,2,3,4		0.0853214
CNVR1824.1	4	11275688	11279773	0,1,2		0.0853108
CNVR1051.1	2	172541083	172549062	0,1,2	HAT1,	0.0852746
CNVR2619.1	5	140076978	140085501	0,1,2	VTRNA1-1,VTRNA1-2,VTRNA1-3,	0.0851644
CNVR6793.1	16	77434460	77435452	0,1,2	WWOX,	0.0849369
CNVR6796.1	16	77617107	77620526	0,1,2	WWOX,	0.0847982
CNVR5809_full	13	20625231	20627991	2,3,4		0.0847569
CNVR1351.1	3	37427879	37430480	0,1,2	C3orf35,	0.0847302
CNVR1791.1	4	6733229	6736218	0,1,2	LOC93622,	0.0846688
CNVR6114.1	14	34184388	34192269	0,1,2		0.0846614
CNVR2344_full	5	10326006	10327951	0,1,2		0.0846503
CNVR2772.1	6	9381868	9382879	0,1,2		0.0846269
CNVR7301.1	18	33560073	33560645	0,1,2		0.084521
CNVR2063.1	4	123630889	123631842	0,1,2		0.0844759
CNVR6187.1	14	72615971	72616650	1,2	RBM25,	0.0844675
CNVR7332.1	18	47450919	47452309	0,1,2		0.0844117
CNVR4032_full	8	120394363	120397243	0,1,2		0.0843644
CNVR4638.1	10	18157333	18161250	0,1,2	MRC1,MRC1L1,	0.0842604
CNVR4071.1	8	138870089	138871579	0,1,2		0.0840436
CNVR4079.1	8	140326800	140328335	0,1,2		0.0840436
CNVR2901.1	6	51844127	51844735	0,1,2	PKHD1,	0.0840382
CNVR8127.1	22	28010283	28011805	1,2	EWSR1,	0.0839317
CNVR2982.1	6	81340459	81350256	0,1,2		0.0838355
CNVR4044.1	8	128317932	128318937	0,1,2		0.0838255
CNVR823.1	2	66359130	66361117	0,1,2		0.0836495
CNVR8246.1	23	1870896	1874770	0,1,2		0.0834699
CNVR4426.1	9	106401430	106409145	1,2,3	OR13C5,OR13C2,	0.0833732
CNVR1022_full	2	148916260	148919137	0,1,2		0.0833212
CNVR8113.1	22	22355609	22357663	0,1,2	LOC91316,RGL4,	0.0832286
CNVR7077.7	17	31460457	31505928	2,3,4,5,6,7	CCL4,	0.0828849
CNVR4664.1	10	26725121	26729767	0,1,2		0.0828482
CNVR3144.1	6	162503730	162507147	0,1,2	PARK2,	0.0826822
CNVR4195.1	9	15147502	15149344	0,1,2		0.0826622
CNVR5261.1	11	88604143	88607552	0,1,2	TYR,	0.0826484
CNVR1675.1	3	192547425	192554326	0,1,2	CCDC50,	0.0826203
CNVR3480.1	7	87702352	87707766	0,1,2	SRI,	0.0825264
CNVR5448.1	12	18614344	18616377	0,1,2	PIK3C2G,	0.0824176
CNVR3005.1	6	95345759	95348635	0,1,2		0.0824034
CNVR5251.1	11	82806136	82813587	0,1,2		0.0823131
CNVR4009.1	8	109305024	109307311	0,1,2	EIF3E,	0.0821921
CNVR8465.1	23	144229856	144232197	0,1,2		0.0821184
CNVR3601.1	7	144547926	144552516	0,1,2		0.0820823
CNVR1923.1	4	57234975	57239248	0,1,2	HOPX,	0.0820596
CNVR299.4	1	110016535	110046454	2,3,4,5	GSTM4,GSTM2,GSTM1,GSTM5,	0.0817595
CNVR4636.1	10	17909632	17914297	0,1,2	MRC1,MRC1L1,	0.0816661
CNVR916.1	2	109056662	109061563	1,2		0.0815488
CNVR63_full	1	9518760	9520515	0,1,2		0.0815101
CNVR544.1	1	232385802	232386274	0,1,2	SLC35F3,	0.0814064
CNVR4738.1	10	53685667	53688334	0,1,2	PRKG1,	0.0813803
CNVR5075.1	11	12358308	12358973	0,1,2	PARVA,	0.0813566
CNVR1832.1	4	15236048	15236685	2,3,4	FBXL5,	0.0813196
CNVR5853_full	13	38831627	38833387	0,1,2		0.0811818
CNVR7215.1	17	74560648	74567933	1,2	C1QTNF1,	0.0810811
CNVR6709.1	16	35041786	35045325	0,1,2		0.0806871
CNVR3828.1	8	24649423	24651424	1,2		0.0806647
CNVR2841.6	6	31384505	31397416	0,1,2		0.0806092
CNVR5622.1	12	91734590	91735192	1,2	EEA1,	0.0805618
CNVR3057.1	6	121838098	121841703	0,1,2		0.0803577
CNVR2652.1	5	151494881	151499031	0,1,2		0.0802802
CNVR7340.1	18	51514726	51516780	1,2		0.0802432
CNVR8298.1	23	32554554	32555617	0,1,2	DMD,	0.080182
CNVR6357.1	15	37531690	37532136	0,1,2		0.0801519
CNVR2454_full	5	46306205	46441116	0,1,2		0.0801421
CNVR5490.1	12	33190578	33198735	0,1,2		0.0801321
CNVR7967.1	21	20543574	20545877	0,1,2		0.079863
CNVR3689.1	8	584449	589454	0,1,2		0.0798501
CNVR6367_full	15	41923774	41926088	0,1,2		0.0796787
CNVR1553.1	3	136325280	136327085	1,2	EPHB1,	0.0794781
CNVR3103.1	6	150685147	150689495	0,1,2		0.0793494
CNVR6767.2	16	69404749	69760030	2,3,4,5	HYDIN,	0.0793152
CNVR7970.1	21	20927510	20932536	0,1,2		0.0791447
CNVR51.1	1	7491802	7494108	0,1,2	CAMTA1,LUZP2,ANO3,NAT10,ABTB2,LOC440040,LRRC55,OSBP,	0.0790337
CNVR2884.1	6	47672699	47673663	1,2	CD2AP,	0.0790101
CNVR1565.1	3	143054857	143055580	0,1,2		0.0790101
CNVR1831.1	4	15215299	15216505	2,3,4	CC2D2A,FBXL5,	0.079006
CNVR894.2	2	101419843	101420750	0,1,2	RFX8,	0.078908
CNVR4249.1	9	35970780	35972060	0,1,2		0.0788297
CNVR3348.1	7	34862381	34881253	1,2	NPSR1,	0.0788068
CNVR657.1	2	3710705	3715673	0,1,2	ALLC,	0.0788039
CNVR2060.1	4	121182909	121184554	0,1,2		0.0788039
CNVR3946_full	8	82207571	82209251	0,1,2		0.0787984
CNVR1668_full	3	190845902	190874537	0,1,2		0.0786658
CNVR4139.1	9	504311	517853	1,2	KANK1,	0.0786483
CNVR2364.1	5	14593834	14594793	0,1,2		0.0786227
CNVR7147.1	17	53562575	53568434	1,2		0.0785426
CNVR3086.1	6	142152284	142156624	0,1,2		0.0784603
CNVR804.1	2	55764352	55792250	2,3	PNPT1,	0.0783415
CNVR822.1	2	66039437	66050573	1,2		0.0783415
CNVR1576.1	3	147867879	147873031	0,1,2		0.0783059
CNVR3642.1	7	156079842	156087139	0,1,2		0.0781379
CNVR1379.1	3	50318470	50324352	2,3,4	HYAL3,NAT6,HYAL1,HYAL2,	0.0780433
CNVR271.1	1	105056873	105057712	0,1,2		0.0779835
CNVR7844.1	20	38963413	38970390	0,1,2		0.0779399
CNVR4031.1	8	120222264	120230400	0,1,2		0.0779306
CNVR1413.1	3	65163961	65189775	1,2		0.0778185
CNVR8143.1	22	33230119	33231341	1,2		0.0778185
CNVR5815.1	13	22298518	22318631	2,3		0.0777309
CNVR3300.1	7	15055771	15058655	0,1,2		0.0776863
CNVR5909_full	13	66072818	66075511	0,1,2		0.0776855
CNVR4004.1	8	107926498	107931408	1,2		0.0774174
CNVR7524.1	19	8149075	8150643	0,1,2		0.0773933
CNVR332.3	1	142612557	142614315	1,2		0.0773051
CNVR5862.1	13	43940562	43941120	2,3,4	TSC22D1,	0.0772917
CNVR5395.1	12	2115759	2128242	0,1,2	CACNA1C,	0.0772284
CNVR7381.1	18	66104674	66106294	1,2	SOCS6,	0.0772187
CNVR2157.1	4	168345749	168352080	0,1,2	SPOCK3,	0.0771152
CNVR4847.1	10	91988451	91992013	0,1,2		0.0770995
CNVR7373.1	18	63447079	63468313	1,2		0.0770115
CNVR6668.2	16	21641198	21716960	2,3,4,5	OTOA,RRN3P1,	0.0769757
CNVR5509.1	12	39314324	39315241	0,1,2		0.0768047
CNVR5607_full	12	83117253	83119828	0,1,2		0.0767931
CNVR1255.1	3	1892743	1898214	0,1,2		0.0767238
CNVR6460.1	15	75795562	75799714	0,1,2		0.0766792
CNVR5088.1	11	18054181	18056642	0,1,2	SAAL1,	0.0766467
CNVR1117.1	2	205225763	205227528	0,1,2	PARD3B,	0.0762478
CNVR6686.1	16	28618738	28628417	2,3,4,5	EIF3C,EIF3CL,	0.0762242
CNVR4949.1	10	132798715	132803136	0,1,2	TCERG1L,	0.0762017
CNVR6402.1	15	53442899	53444024	0,1,2	PIGB,CCPG1,MIR628,	0.0760169
CNVR7200.1	17	71846782	71848269	1,2	PRPSAP1,	0.0758899
CNVR5767.1	12	130697891	130703518	0,1,2		0.0758533
CNVR1386.1	3	53002107	53014126	0,1,2	SFMBT1,	0.0758223
CNVR6423.1	15	63377075	63378600	0,1,2		0.0758076
CNVR7625.1	19	40353025	40358078	0,1,2	FXYD5,	0.0756333
CNVR5359.1	11	131101445	131102377	0,1,2	NTM,	0.0756265
CNVR5587.1	12	70475334	70476883	0,1,2	RAB21,	0.07559
CNVR2660.1	5	155509519	155523943	1,2		0.0755001
CNVR4444.1	9	114010614	114012556	1,2	ROD1,	0.0753627
CNVR1188.1	2	237020248	237020890	2,3,4	IQCA1,	0.0752202
CNVR1034.1	2	159330559	159331295	0,1,2		0.0752202
CNVR2023.1	4	104419672	104468290	0,1,2		0.0751078
CNVR1872.1	4	33054618	33063061	1,2		0.0750954
CNVR2411.1	5	28281240	28288839	1,2		0.0750954
CNVR2968.1	6	74889220	74890171	1,2		0.0750954
CNVR8157.1	22	36074366	36080106	0,1,2		0.0750253
CNVR4497.1	9	133250385	133255622	1,2		0.0749615
CNVR5800.1	13	18825156	18825924	2,3,4	LOC100101938,	0.0748998
CNVR6077.1	14	21096353	21105839	1,2	OR10G3,	0.07467
CNVR6667.1	16	20408602	20452697	1,2	ACSM2A,ACSM2B,	0.0746333
CNVR1468.1	3	100725928	100727559	1,2		0.0746333
CNVR6305.1	15	21543260	21547057	0,1,2		0.0746155
CNVR1900.1	4	43713055	43721952	1,2		0.0744409
CNVR4043.1	8	127470393	127474076	0,1,2		0.0743699
CNVR1089_full	2	189276085	189288584	0,1,2		0.0743167
CNVR4067.1	8	137229374	137233056	0,1,2		0.0743062
CNVR7987.1	21	27398805	27399490	1,2		0.0742473
CNVR7777.1	20	5973413	5975507	0,1,2	CRLS1,LRRN4,	0.0742414
CNVR5175.1	11	51037120	51053514	1,2,3,4,5		0.074063
CNVR7236.1	18	4496475	4500678	0,1,2		0.0739787
CNVR6638.2	16	11773595	11774503	1,2	ZC3H7A,	0.0738566
CNVR1644.1	3	178777184	178780230	0,1,2		0.0735449
CNVR267.1	1	104244763	104245258	0,1,2		0.0735097
CNVR5120.1	11	26564534	26567489	2,3,4	ANO3,	0.0730492
CNVR7216.1	17	74572818	74573353	0,1,2	ENGASE,	0.0729329
CNVR2246_full	4	190428749	190437423	0,1,2		0.0728327
CNVR3581.1	7	137646088	137646886	0,1,2		0.0727979
CNVR5065.1	11	9460052	9465431	0,1,2	ZNF143,	0.0727693
CNVR6708.1	16	34317021	34615251	2,3,4	LOC283914,LOC146481,	0.072594
CNVR890.1	2	97911231	97914342	0,1,2	TMEM131,	0.0725876
CNVR2974.1	6	77921900	77932832	0,1,2		0.0725876
CNVR6211.1	14	81568879	81573106	0,1,2		0.0725683
CNVR3901.1	8	60298115	60299046	2,3,4		0.0725551
CNVR56.1	1	8126671	8133714	2,3,4	MGAT4C,GAS2L3,CHST11,OAS1,OAS3,	0.0725519
CNVR3371.1	7	46796290	46799249	1,2		0.0722711
CNVR7998.1	21	34452459	34454968	0,1,2		0.0721769
CNVR3046.1	6	115810667	115825057	0,1,2		0.0719978
CNVR1004.1	2	132997154	133025076	2,3	GPR39,	0.0718688
CNVR4181.1	9	10394571	10395103	0,1,2	PTPRD,	0.0717261
CNVR2251.1	4	190629891	190634894	0,1,2		0.071539
CNVR1335.1	3	28367063	28368319	1,2	AZI2,	0.071486
CNVR2667.1	5	160521601	160522648	0,1,2		0.0714678
CNVR1490.1	3	110082133	110082593	1,2		0.0714094
CNVR1667.1	3	190574711	190582755	1,2		0.0714094
CNVR7742.1	19	61894710	61903742	1,2		0.0712247
CNVR6097_full	14	25353287	25354619	0,1,2		0.0709834
CNVR6767.1	16	69535364	69537819	2,3,4	HYDIN,	0.0709762
CNVR5812.1	13	21316421	21319732	1,2		0.0708519
CNVR1874.1	4	34456456	34505204	0,1,2		0.0707959
CNVR6783.1	16	75156455	75159014	0,1,2	CNTNAP4,	0.0707921
CNVR7961_full	21	18247577	18251070	0,1,2		0.0707373
CNVR5348.1	11	127590945	127591895	1,2,3		0.0707198
CNVR6760.1	16	67345074	67351437	2,3	CDH1,	0.0706638
CNVR7422.1	18	74763549	74767192	1,2		0.0706493
CNVR6556.1	15	99488278	99488817	2,3		0.0704728
CNVR3519.1	7	102135311	102152748	2,3,4		0.0704364
CNVR6667_full	16	20408602	20457738	1,2		0.0704036
CNVR1061.1	2	178449241	178450364	0,1,2	PDE11A,	0.0703477
CNVR5848_full	13	36943699	36947331	0,1,2		0.07014
CNVR5903.1	13	63122657	63135608	0,1,2		0.07014
CNVR8126.1	22	27963118	27965222	0,1,2	EMID1,	0.0701272
CNVR4432.1	9	108779403	108781894	0,1,2	ZNF462,	0.0699789
CNVR2632.1	5	144852124	144852943	0,1,2		0.0697621
CNVR7098.1	17	36785827	36793150	2,3,4,5	KRT33B,KRT34,	0.0696103
CNVR4359.1	9	82171988	82174894	0,1,2		0.0695962
CNVR3415.7	7	61754363	61756186	0,1,2		0.0693747
CNVR199.1	1	61855399	61856327	0,1,2		0.0692212
CNVR6784.1	16	75219050	75228683	0,1,2		0.0691745
CNVR6995.1	17	13472216	13473377	0,1,2		0.0691532
CNVR554.1	1	235820675	235821523	1,2	RYR2,	0.0691294
CNVR3330.1	7	26271798	26274774	1,2		0.0690614
CNVR4593.1	10	3564351	3565364	0,1,2,3		0.0690319
CNVR1857.1	4	26564987	26566733	0,1,2	STIM2,	0.0689693
CNVR2659.1	5	155409234	155427600	0,1,2		0.0688491
CNVR3584.1	7	139839943	139849968	1,2,3		0.0688101
CNVR2918.1	6	57050891	57054354	0,1,2	ZNF451,	0.0687951
CNVR6748.1	16	58026450	58028846	0,1,2		0.0687683
CNVR2900.2	6	51774942	51777307	1,2	PKHD1,	0.0686615
CNVR3056.1	6	121561180	121567799	1,2	C6orf170,	0.0686615
CNVR1544.1	3	133472275	133477702	0,1,2		0.0686215
CNVR5073.1	11	11779302	11781068	0,1,2		0.0686195
CNVR5869.1	13	49373250	49375222	0,1,2	LOC220429,C13orf1,	0.0686156
CNVR4755.1	10	57307164	57312295	0,1,2		0.0686156
CNVR5802.1	13	19358189	19369255	0,1,2		0.0686156
CNVR6035.1	13	112312139	112315600	0,1,2		0.0686156
CNVR805_full	2	56502904	56509204	0,1,2		0.068534
CNVR958.1	2	124560185	124561907	1,2	CNTNAP5,	0.0684823
CNVR7794.1	20	15249756	15251851	0,1,2	MACROD2,MACROD2,	0.068473
CNVR1265.1	3	4167417	4176134	1,2		0.0682619
CNVR1336.1	3	28644607	28646514	1,2		0.0682619
CNVR1863.1	4	28835700	28840542	1,2		0.0682619
CNVR302_full	1	112494152	113047786	1,2		0.0682619
CNVR2669.1	5	162794318	162795892	0,1,2	CCNG1,	0.0682063
CNVR3928.1	8	72377264	72380227	0,1,2	EYA1,	0.0681851
CNVR1621.1	3	167568725	167577328	2,3		0.0681781
CNVR2570.1	5	112694740	112700150	1,2	MCC,	0.0680847
CNVR2439.1	5	38008323	38010301	1,2		0.0680847
CNVR7171.1	17	62415336	62416542	0,1,2	CACNG4,	0.0680476
CNVR5328.1	11	119893011	119893591	0,1,2		0.0679448
CNVR3225.1	7	648962	649578	0,1,2	PRKAR1B,	0.0678643
CNVR5170_full	11	49072729	49077808	2,3,4		0.0677383
CNVR5836.1	13	33030861	33033198	0,1,2		0.0676774
CNVR2469.1	5	57359283	57369499	0,1,2		0.0676063
CNVR2933.2	6	62236747	62977374	1,2,3,4	KHDRBS2,	0.0675517
CNVR7227.17	17	77734865	77735485	0,1,2	CCDC57,	0.0675079
CNVR2581.1	5	117415057	117423898	0,1,2		0.0674936
CNVR1328.1	3	26407277	26414464	0,1,2,3		0.0673932
CNVR381.1	1	157915386	157916253	0,1,2		0.0672689
CNVR7525.1	19	8243134	8272327	2,3,4	LASS4,CD320,NDUFA7,	0.0671978
CNVR5431.1	12	10612667	10614209	1,2		0.0671976
CNVR6213.1	14	82224298	82225149	0,1,2		0.0671286
CNVR491.1	1	208789097	208791588	0,1,2	HHAT,	0.0671208
CNVR1953.1	4	69054922	69225094	0,1,2	TMPRSS11E,UGT2B17,UGT2B15,	0.0669469
CNVR2663.1	5	158827991	158831133	1,2	LOC285627,	0.0668876
CNVR7696.1	19	56098419	56099818	0,1,2	KLKP1,KLK4,	0.0668746
CNVR279.1	1	106109094	106119452	0,1,2		0.0667948
CNVR8150.2	22	34894430	34901494	2,3,4	APOL3,	0.0666426
CNVR4593.2	10	3563693	3565449	0,1,2		0.0664345
CNVR4217.1	9	24545934	24551311	0,1,2		0.0664058
CNVR5189_full	11	58371247	58393087	2,3,4		0.0663997
CNVR7791.1	20	14383333	14385206	0,1,2	MACROD2,	0.0661763
CNVR4250.1	9	36352611	36353818	0,1,2	RNF38,	0.0661262
CNVR2447.1	5	45040519	45050251	0,1,2		0.066049
CNVR2794.1	6	17546281	17549658	0,1,2	CAP2,	0.0660046
CNVR972.1	2	127940163	127942305	0,1,2		0.0660046
CNVR4072.1	8	138886305	138888555	1,2		0.0659568
CNVR2728.1	6	200650	329973	2,3,4,5	DUSP22,IRF4,	0.0659564
CNVR8300_full	23	32897162	32898937	0,1,2		0.0659296
CNVR5236.1	11	75820021	75826175	1,2	C11orf30,	0.0658708
CNVR7965.1	21	20134352	20135421	1,2		0.0658708
CNVR7401.1	18	73395994	73397090	0,1,2		0.0658179
CNVR3484_full	7	89357422	89369397	0,1,2		0.0657826
CNVR4342.1	9	75934642	75936716	1,2		0.0657394
CNVR3360.1	7	43591429	43598530	1,2	STK17A,	0.0656437
CNVR2436.1	5	37290450	37292618	1,2	C5orf42,	0.0656437
CNVR759.1	2	38809381	38826334	2,3,4	GALM,SFRS7,	0.0656119
CNVR1128.1	2	212892198	212900247	0,1,2	ERBB4,	0.0656119
CNVR2107.1	4	147121296	147123822	0,1,2		0.0656119
CNVR5496.1	12	34247151	34252713	0,1,2		0.0655831
CNVR537.1	1	229386536	229388661	0,1,2	TRIM67,	0.0654401
CNVR379.1	1	157384975	157390619	0,1,2		0.0654401
CNVR3026.1	6	106510544	106512924	1,2		0.0653019
CNVR6892.1	16	88659694	88664601	0,1,2	PRDM7,	0.0652454
CNVR605.1	1	247056376	247057061	0,1,2		0.0652154
CNVR224.1	1	78606682	78608443	1,2	MGC27382,	0.0651255
CNVR197.1	1	59878829	59879691	1,2	FGGY,	0.0651255
CNVR101.1	1	20279685	20283259	1,2	PLA2G5,	0.0650762
CNVR418.1	1	178495181	178497081	1,2	LHX4,	0.0650762
CNVR2125.1	4	156813655	156817732	1,2	GUCY1A3,	0.0650762
CNVR1445.1	3	83099930	83102774	1,2		0.0650762
CNVR1939.1	4	61966718	61967874	0,1,2		0.0650762
CNVR2034.1	4	108372188	108381676	1,2		0.0650762
CNVR2093.1	4	140747873	140750408	1,2		0.0650762
CNVR6855.1	16	86722175	86724907	2,3,4		0.0649748
CNVR3334_full	7	28540564	28541742	0,1,2		0.0649549
CNVR3603.1	7	145764684	145770591	1,2	CNTNAP2,	0.0649066
CNVR4827.1	10	85340553	85341977	1,2		0.0649066
CNVR2013_full	4	98573121	98577671	0,1,2		0.0647551
CNVR3827.1	8	24498730	24502747	1,2		0.0647361
CNVR5461.1	12	25486111	25486589	2,3		0.0646226
CNVR3458.1	7	75191996	75205991	1,2,3	HIP1,	0.0644847
CNVR7762.1	20	1337176	1338798	0,1,2		0.064457
CNVR7923.1	20	60774613	60775623	2,3,4	SLCO4A1,LOC100127888,	0.0643097
CNVR729.1	2	29495174	29498745	1,2	ALK,	0.064
CNVR1818.1	4	9485468	9486234	2,3	SLC2A9,	0.0639538
CNVR5840.1	13	34460555	34462757	0,1,2	NBEA,	0.0636804
CNVR7607.1	19	36008563	36010505	0,1,2		0.0636647
CNVR6602_full	16	2589819	2676116	2,3,4,6		0.063481
CNVR600.1	1	246804638	246862141	0,1,2	OR2T34,OR2T10,OR2T11,OR2T35,	0.0632085
CNVR4206.1	9	19537521	19538233	0,1,2	SLC24A2,	0.0631833
CNVR7829.1	20	29941735	29945501	2,3	TTLL9,	0.0630826
CNVR5279.1	11	96255350	96258573	0,1,2		0.0630808
CNVR593.1	1	246221157	246222161	0,1,2	OR2L13,OR2L1P,	0.0630805
CNVR7622.1	19	39720234	39720942	1,2		0.062933
CNVR5598.1	12	76622959	76624876	0,1,2		0.0628788
CNVR7721.2	19	59428653	59431829	0,1,2	LILRB3,LILRA6,	0.0628763
CNVR1099.1	2	195871405	195872565	1,2		0.0628708
CNVR3878_full	8	49255539	49256514	1,2		0.0628638
CNVR2766.1	6	7726528	7727584	0,1,2	BMP6,	0.0628552
CNVR3931.1	8	74508608	74511335	0,1,2	STAU2,	0.0628425
CNVR2444.1	5	42127774	42131656	0,1,2		0.0628425
CNVR5625.1	12	92368981	92370438	2,3,4	UBE2N,	0.0628168
CNVR5295.1	11	103821288	103825944	0,1,2		0.0626766
CNVR6074_full	14	19621390	19625018	0,1,2		0.0625905
CNVR5486_full	12	31795648	31803075	0,1,2		0.0625864
CNVR1135.1	2	217664224	217665510	0,1,2		0.0625186
CNVR123.1	1	29177014	29178897	0,1,2	EPB41,	0.0625096
CNVR2035.1	4	108730385	108734355	1,2		0.0624668
CNVR2198.1	4	183807065	183808993	0,1,2	ODZ3,	0.0624481
CNVR7885_full	20	54450555	54452040	0,1,2		0.0624481
CNVR3316.1	7	23106440	23110762	1,2	KLHL7,	0.0623041
CNVR2957.1	6	71390040	71390912	1,2		0.0623041
CNVR6524.2	15	92687327	92689599	2,3,4	MCTP2,	0.0622964
CNVR561.1	1	238459885	238461481	0,1,2	FMN2,	0.0622301
CNVR2823.1	6	27783043	27787402	1,2		0.0621934
CNVR2933.3	6	62236780	62346052	0,1,2		0.0621593
CNVR6606.1	16	3201737	3202744	0,1,2	OR1F1,OR1F2P,ZNF200,	0.0621079
CNVR297.1	1	109298220	109302661	0,1,2	CLCC1,	0.0621079
CNVR1589.1	3	154947730	154952882	1,2		0.0619657
CNVR204.1	1	63387241	63388521	1,2		0.0619657
CNVR1326.1	3	25005839	25007210	0,1,2		0.0619163
CNVR715.1	2	22542015	22543447	0,1,2		0.0618391
CNVR3391.1	7	53290476	53296172	1,2		0.0618038
CNVR2966_full	6	74621502	74703234	0,1,2,3		0.0617519
CNVR7593.1	19	32942495	32945530	1,2		0.0616409
CNVR2711.1	5	178280977	178285795	0,1,2	ZFP2,	0.0613693
CNVR7276.1	18	16990709	16994468	1,2		0.0613121
CNVR5558.1	12	58388653	58390314	0,1,2	SLC16A7,	0.061108
CNVR5713.1	12	123291421	123292703	0,1,2		0.061108
CNVR5704.1	12	120623131	120626607	1,2	TMEM120B,	0.0609669
CNVR6636.1	16	11591538	11592052	0,1,2	LITAF,	0.060957
CNVR6682.1	16	27787895	27789945	0,1,2	GSG1L,	0.0609405
CNVR3455_full	7	74603685	74612042	0,1,2		0.0607509
CNVR3461_full	7	75502182	75505632	0,1,2		0.0605308
CNVR4073.1	8	138891894	138894940	0,1,2		0.0605059
CNVR4605.1	10	6679156	6681566	0,1,2		0.0603872
CNVR6050_full	13	113077078	113085919	1,2		0.0603563
CNVR5154_full	11	42924536	42932726	2,3,4		0.0601768
CNVR5545.1	12	54066882	54070577	2,3		0.0600809
CNVR5067.1	11	9894996	9896345	0,1,2	SBF2,	0.060032
CNVR274.1	1	105469153	105469979	0,1,2	MIR548H3,	0.0599677
CNVR6174.1	14	64676323	64677672	0,1,2		0.0598693
CNVR4748.1	10	56116082	56139577	2,3	PCDH15,	0.0598593
CNVR7646.1	19	46383741	46389308	1,2	CYP2S1,	0.059828
CNVR4613.1	10	8035746	8037167	0,1,2	TAF3,	0.0598209
CNVR4702.1	10	42347705	42349809	2,3,4	ZNF37B,	0.0597266
CNVR1062_full	2	178546030	178556101	1,2		0.0597034
CNVR3605.1	7	146642455	146644108	0,1,2	CNTNAP2,	0.0596957
CNVR5284.1	11	98690591	98692173	0,1,2	CNTN5,	0.0596597
CNVR4711_full	10	45581457	45635526	1,2,3		0.059635
CNVR1387.1	3	53021777	53022570	0,1,2	SFMBT1,	0.0595692
CNVR5111.1	11	24614986	24620894	1,2	LUZP2,	0.0595465
CNVR3878.2	8	49255539	49256514	1,2		0.0595465
CNVR3983.1	8	99426390	99428543	1,2		0.0595465
CNVR5001.1	11	731240	734515	0,1,2	TALDO1,	0.0595376
CNVR4624.1	10	12933190	12934085	0,1,2		0.0595376
CNVR1969_full	4	77167593	77196804	2,3,4		0.0595156
CNVR5354.1	11	129730927	129735693	0,1,2		0.0594275
CNVR4343.1	9	75979493	75980624	1,2		0.059402
CNVR4711.1	10	45581457	45624076	2,3	FAM21C,	0.0593887
CNVR2590.1	5	121160450	121163833	1,2		0.0593087
CNVR1075.1	2	183793691	183799241	0,1,2		0.0593037
CNVR1079.1	2	184309977	184312956	0,1,2		0.0593037
CNVR2530.1	5	95992372	95992915	0,1,2		0.0591634
CNVR2751.1	6	3830174	3832767	1,2		0.0591537
CNVR1721_full	3	198791727	198798907	1,2,3		0.0591474
CNVR2134.1	4	160019454	160020171	0,1,2	FNIP2,	0.0590627
CNVR7004.1	17	15730266	15734437	0,1,2		0.0589298
CNVR2973.1	6	77495977	77517068	0,1,2		0.058914
CNVR4479.1	9	129221436	129225883	0,1,2	ZNF79,	0.0589048
CNVR558.1	1	236817476	236818661	1,2		0.0588173
CNVR4680.1	10	31539159	31539835	0,1,2		0.0588134
CNVR2001.1	4	92379345	92381464	1,2,3,4	FAM190A,	0.0587757
CNVR6837.1	16	84566187	84566657	2,3,4		0.0587048
CNVR6186.1	14	72597859	72601352	1,2	RBM25,	0.0586748
CNVR2604.1	5	129641846	129646114	1,2		0.0586631
CNVR2611.1	5	133266116	133266972	1,2		0.0586631
CNVR2675.1	5	165771504	165782543	1,2		0.0586631
CNVR7361.1	18	61351788	61358235	0,1,2,3		0.0585754
CNVR3871.1	8	47318906	47321974	1,2		0.0585079
CNVR6482.1	15	81862565	81863235	1,2		0.0585079
CNVR6986.1	17	10968957	10977235	0,1,2		0.0585014
CNVR7808.1	20	21234267	21236529	0,1,2	XRN2,	0.0583682
CNVR5143.1	11	38257246	38257699	1,2,3		0.0583571
CNVR7791.2	20	14370471	14387945	0,1,2	MACROD2,	0.0582984
CNVR4218.1	9	25020864	25021737	1,2		0.0582182
CNVR6665.1	16	19895975	19900062	1,2		0.0581949
CNVR5006_full	11	1048219	1050093	0,1,2		0.0580809
CNVR5563.1	12	60486092	60497244	0,1,2	FAM19A2,	0.0580269
CNVR4244.1	9	35160847	35165142	2,3,4	UNC13B,	0.057903
CNVR5748.1	12	129713903	129716213	1,2		0.0578799
CNVR6330.5	15	26538095	26552597	1,2,3	GOLGA8G,GOLGA8F,	0.0575726
CNVR8402.1	23	94937505	94938128	0,1,2		0.0574879
CNVR3453.1	7	74110266	74111636	0,1,2	WBSCR16,	0.0574083
CNVR4216.1	9	24492114	24509104	0,1,2		0.0573923
CNVR4149.1	9	2276439	2278022	0,1,2		0.0572929
CNVR5640.1	12	98812528	98816065	1,2	ANKS1B,	0.0572697
CNVR2043.1	4	111060203	111065206	0,1,2	EGF,	0.0571835
CNVR3533.1	7	111019447	111020231	1,2,3,4		0.0571478
CNVR1315.1	3	21686857	21687517	1,2	ZNF385D,	0.0571298
CNVR1879.1	4	35524525	35533000	0,1,2		0.0570003
CNVR3465_full	7	76607603	76627034	2,3,4		0.0569557
CNVR5164.1	11	48284248	48284754	0,1,2	OR4S1,	0.0569341
CNVR5465.1	12	27539392	27546448	0,1,2	C12orf70,	0.0568163
CNVR5488.1	12	31942677	31949429	1,2,3		0.0567743
CNVR2671.1	5	163597906	163598998	0,1,2		0.0567637
CNVR2741.1	6	2512324	2517088	0,1,2		0.0567524
CNVR4156.1	9	4491098	4493959	1,2	SLC1A1,	0.0566915
CNVR7136.1	17	50818728	50820322	0,1,2	MMD,	0.0565388
CNVR4725.1	10	50857451	50876224	2,3,4	PARG,	0.0563649
CNVR4715.1	10	47442802	47486994	2,3,4	FAM21B,	0.0563649
CNVR6651_full	16	15883340	15931383	1,2,3		0.0562784
CNVR1864.1	4	29760641	29761296	0,1,2		0.0562272
CNVR3478.1	7	87146297	87148760	0,1,2	ABCB1,RUNDC3B,	0.0561808
CNVR938.1	2	115107262	115119150	0,1,2	DPP10,	0.0561785
CNVR5962.1	13	89660713	89662792	0,1,2		0.0561657
CNVR4863.5	10	96845996	96986033	0,1,2	C10orf129,PDLIM1,	0.0561006
CNVR5605.1	12	80739639	80749438	1,2		0.0560799
CNVR4270.1	9	40128086	40222966	2,3,4,5		0.0560635
CNVR5993.1	13	103404316	103405655	0,1,2		0.05603
CNVR2955.1	6	70070809	70075228	1,2	BAI3,	0.056022
CNVR3051.1	6	119146171	119147186	1,2		0.056022
CNVR2801_full	6	19149248	19157489	0,1,2		0.0559421
CNVR5676.1	12	110431167	110431635	1,2	ATXN2,	0.055804
CNVR7161.1	17	58535919	58541738	1,2	TANC2,	0.0557432
CNVR99.1	1	19472219	19487114	1,2	AKR7L,AKR7A3,	0.0557432
CNVR1931.1	4	59659986	59670851	2,3		0.0557432
CNVR8138.1	22	32066047	32067076	0,1,2	LARGE,	0.0556029
CNVR7989.1	21	29908948	29909468	0,1,2	GRIK1,	0.0556029
CNVR3787.1	8	13643636	13653571	0,1,2		0.0556029
CNVR2487.1	5	65304211	65306468	1,2	ERBB2IP,	0.0555966
CNVR2662.1	5	157223771	157225535	1,2	CLINT1,	0.0555966
CNVR5413.1	12	6125687	6130823	0,1,2		0.0555658
CNVR2395_full	5	21485958	21561508	1,2		0.0555131
CNVR6949.1	17	3204247	3213571	0,1,2		0.0554541
CNVR225_full	1	79166231	79170324	0,1,2		0.0554494
CNVR6404.1	15	54493021	54502113	1,2	TEX9,MNS1,	0.0554491
CNVR3841.1	8	28366687	28368233	1,2	FBXO16,	0.0554491
CNVR6204.1	14	79295297	79300108	0,1,2	NRXN3,	0.0554301
CNVR6197.1	14	77365045	77366770	1,2	ADCK1,	0.0553915
CNVR2884.2	6	47672699	47674858	1,2	CD2AP,	0.0553867
CNVR456.1	1	193676715	193681254	0,1,2,3		0.0553819
CNVR1995.1	4	90646853	90647888	0,1,2		0.0553514
CNVR6967.1	17	6042627	6067580	1,2		0.0553007
CNVR7070.1	17	29087983	29088761	2,3,4	ACCN1,	0.0552694
CNVR3602.1	7	144899608	144900107	1,2		0.0551515
CNVR7304.1	18	34398561	34399297	1,2		0.0551515
CNVR6076.1	14	20419500	20493353	0,1,2,3,4	RNASE3,RNASE2,	0.0550903
CNVR5735.1	12	128321711	128324816	0,1,2	TMEM132D,	0.054965
CNVR6943.1	17	2204726	2207115	1,2	SGSM2,	0.054959
CNVR3796.1	8	15186899	15188293	0,1,2		0.0548457
CNVR7003.1	17	15573008	15618105	2,3	ZNF286A,TBC1D26,	0.0548116
CNVR5592_full	12	72390099	72391848	0,1,2		0.0548084
CNVR5249.1	11	81353548	81354564	1,2		0.0545512
CNVR4729.3	10	51158267	51158937	2,3,4,5,6	AGAP7,	0.054528
CNVR5868.1	13	49093735	49095063	1,2	ARL11,	0.0544801
CNVR7371.1	18	62928224	62930428	1,2		0.0544801
CNVR8105.1	22	21808587	21809213	0,1,2	RTDR1,RAB36,	0.0540845
CNVR7737.1	19	61405191	61414764	1,2	ZSCAN5B,ZSCAN5A,	0.0540813
CNVR603.2	1	246933508	246933989	0,1		0.0540001
CNVR3826.1	8	24201098	24207111	0,1,2	ADAM28,	0.0538684
CNVR5513.1	12	41306568	41313808	0,1,2		0.0537878
CNVR4743.1	10	54599344	54608111	0,1,2		0.0537227
CNVR7003_full	17	15573008	15628889	1,2,3		0.0537165
CNVR5412.1	12	6112654	6118295	0,1,2	VWF,	0.0536145
CNVR4778.1	10	66899442	66903700	0,1,2		0.053546
CNVR1894.1	4	39701722	39702524	0,1,2		0.0535177
CNVR6651.2	16	15921612	15922267	1,2,3		0.053492
CNVR285_full	1	107022221	107026121	0,1,2		0.0534394
CNVR4230.1	9	29581826	29582351	0,1,2		0.0533017
CNVR4358.1	9	82097434	82098927	0,1,2		0.0533017
CNVR1149.1	2	225001197	225002177	0,1,2		0.0532935
CNVR4086.1	8	142071795	142074752	2,3	PTK2,	0.0532414
CNVR3463.2	7	75982829	75985605	1,2,3,4	DTX2,DTX2,UPK3B,	0.0532221
CNVR2964.1	6	74397041	74398970	0,1,2	SLC17A5,	0.0531251
CNVR2926.1	6	58531691	58536763	2,3,4		0.0531251
CNVR2474.1	5	59525372	59532089	1,2	PDE4D,	0.0531038
CNVR533.1	1	228199470	228200805	0,1,2		0.0530055
CNVR3961.1	8	88581424	88581882	0,1,2		0.0529646
CNVR2952.1	6	69286825	69298730	2,3		0.0529641
CNVR697.1	2	14770495	14772707	1,2		0.0529641
CNVR3415.5	7	61604707	61605897	2,3		0.0529231
CNVR2071.1	4	131173867	131174423	0,1,2		0.0527961
CNVR6969.1	17	6144966	6146013	0,1,2		0.0527961
CNVR4257.1	9	38504242	38506876	1,2		0.0527448
CNVR7983.1	21	25783995	25787278	0,1,2		0.0526998
CNVR2994.1	6	89547943	89548925	1,2	RNGTT,	0.0526822
CNVR556.1	1	236383366	236384747	1,2		0.0526682
CNVR1594.1	3	160290937	160295791	1,2	IQCJ,	0.0526316
CNVR1440.1	3	81678986	81682296	1,2	GBE1,	0.0526316
CNVR2124.1	4	155487121	155489863	1,2	DCHS2,	0.0526316
CNVR1962_full	4	73637646	73668082	1,2		0.0526316
CNVR446.1	1	190093186	190135085	1,2		0.0526316
CNVR1691.3	3	195865385	195881592	2,3,4	LSG1,FAM43A,	0.0526229
CNVR3463.5	7	75982794	75988969	2,3,4	DTX2,DTX2,UPK3B,	0.0525905
CNVR7532.1	19	9724461	9732586	1,2	ZNF846,	0.0524927
CNVR7707.1	19	58008356	58014417	1,2	ZNF28,	0.0524927
CNVR3322.1	7	24326141	24330010	1,2		0.0524927
CNVR3534.1	7	111038508	111044352	1,2		0.0524927
CNVR4495.1	9	132742245	132742808	0,1,2	ABL1,	0.052443
CNVR7227.11	17	78245331	78246915	0,1,2	RAB40B,	0.0523757
CNVR6492.1	15	83750733	83755296	1,2	AKAP13,	0.0523529
CNVR3962.1	8	88591926	88598158	1,2		0.0523529
CNVR2807.1	6	22160753	22161707	0,1,2	FLJ22536,	0.0523152
CNVR5689.1	12	113570400	113571677	1,2		0.0522292
CNVR3308.1	7	17811012	17811944	1,2	SNX13,	0.0520485
CNVR6141.1	14	42252670	42255037	0,1,2		0.0519478
CNVR2769.1	6	8282687	8286532	0,1,2		0.0519124
CNVR5654.1	12	104205120	104205729	1,2		0.0518162
CNVR6168.1	14	60218431	60224768	1,2		0.0517857
CNVR1328.2	3	26400789	26414408	1,2		0.0517675
CNVR4191.1	9	13561339	13565947	1,2		0.0517641
CNVR4227.2	9	28830417	28837122	0,1,2		0.051656
CNVR484_full	1	205608618	205612197	0,1,2		0.0514781
CNVR1559_full	3	141182379	141184019	1,2		0.0514609
CNVR5158_full	11	45386459	45388164	0,1,2		0.0511163
CNVR8114.4	22	22604143	22607619	0,1,2		0.0510883
CNVR465.1	1	198522137	198526232	2,3,4		0.0509226
CNVR4140.1	9	580617	598647	0,1,2	KANK1,	0.0505934
CNVR7972.1	21	22576799	22587850	0,1,2		0.0505823
CNVR4084.1	8	141274107	141276184	1,2	TRAPPC9,	0.050555
CNVR2646.1	5	150157836	150161778	0,1,2	C5orf62,	0.0504919
CNVR4712.3	10	45898323	46105631	1,2,3	PTPN20A,PTPN20B,FRMPD2L1,	0.05048
CNVR5190.1	11	58565117	58610501	2,3,4		0.0504789
CNVR1683.1	3	193871993	193874865	0,1,2	FGF12,	0.0504493
CNVR498.1	1	211071486	211079763	0,1,2	C1orf227,	0.0504493
CNVR1354.1	3	37773472	37775197	0,1,2	ITGA9,	0.0503806
CNVR8081.1	22	16437972	16439807	0,1,2	SLC25A18,	0.0503204
CNVR2696.1	5	176457410	176461839	0,1,2	FGFR4,	0.0503155
CNVR7088.1	17	34701689	34702240	0,1,2	FBXL20,	0.0502986
CNVR1142.1	2	221102520	221104979	1,2		0.0502845
CNVR649.1	2	2562810	2564240	1,2		0.0502845
CNVR1607.1	3	163612403	163625949	0,1,2		0.0502798
CNVR7144.1	17	53042845	53044836	0,1,2	MSI2,	0.0502177
CNVR1087.1	2	188827878	188829223	0,1,2		0.0501779
CNVR5731.1	12	127795825	127798963	1,2		0.0501637
CNVR5056.2	11	7092447	7093127	1,2		0.0501444
CNVR3253.1	7	3621004	3622007	1,2	SDK1,	0.0500007
CNVR7858.1	20	44225509	44227289	1,2	CDH22,	0.0500007
CNVR6188.1	14	73064141	73121720	2,3,4	HEATR4,ACOT1,ACOT2,ACOT4,	0.0499671
CNVR7991.1	21	30560997	30566123	0,1,2	KRTAP24-1,	0.0499074
CNVR1162.1	2	230585280	230587670	1,2	FBXO36,	0.0498688
CNVR1182.1	2	235379003	235381062	1,2		0.0498688
CNVR2912.1	6	55934082	55954657	1,2		0.0498688
CNVR744.1	2	34680770	34682491	1,2		0.0498688
CNVR787.1	2	49387224	49392786	0,1,2		0.0498688
CNVR4527.1	9	137353920	137357439	0,1,2		0.0497427
CNVR385.1	1	160848403	160850569	2,3		0.049736
CNVR2445_full	5	42664005	42667027	0,1,2		0.049722
CNVR7795.1	20	15258943	15268723	0,1,2	MACROD2,MACROD2,	0.049711
CNVR3448_full	7	71907404	71913517	0,1,2,3		0.0497006
CNVR2708.1	5	178051113	178051648	0,1,2		0.0496802
CNVR8086.2	22	17004138	17009529	1,2	TUBA8,USP18,	0.0496048
CNVR5254.1	11	85963617	85964394	0,1,2	ME3,	0.049597
CNVR1378.1	3	50098801	50099740	1,2	RBM6,RBM5,	0.0495382
CNVR2044.1	4	111223489	111224439	1,2	ELOVL6,	0.0495382
CNVR184.1	1	54140226	54142306	1,2	DIO1,	0.0495382
CNVR1325.1	3	24756384	24760619	1,2		0.0495382
CNVR189.1	1	55623755	55628131	1,2		0.0495382
CNVR2227_full	4	188080721	188087480	1,2		0.0495382
CNVR8170.1	22	41047344	41050385	1,2		0.0495382
CNVR4049.1	8	130504378	130511840	0,1,2		0.049447
CNVR4304.3	9	45108988	45175101	2,3,4,5		0.0494463
CNVR369.1	1	153447113	153487867	2,3,4	THBS3,MTX1,GBAP1,GBA,FAM189B,SCAMP3,	0.0494434
CNVR4825.1	10	84702291	84707605	1,2	NRG3,	0.049407
CNVR3487.1	7	90264019	90265576	1,2	CDK14,	0.049407
CNVR3488.1	7	90316490	90317505	1,2	CDK14,	0.049407
CNVR3491.1	7	91400276	91402691	1,2	AKAP9,	0.049407
CNVR3855.1	8	37509300	37514602	1,2		0.0492751
CNVR5303_full	11	106736726	106754913	0,1,2,3		0.0491038
CNVR2599.1	5	127363687	127364753	0,1,2		0.0490485
CNVR1838.1	4	18666498	18667086	0,1,2		0.0490374
CNVR4109.1	8	144457712	144459342	1,2	ZNF696,TOP1MT,	0.0490089
CNVR6051.1	13	113098441	113102249	1,2		0.0488906
CNVR5425.1	12	8786162	8790181	1,2	RIMKLB,	0.0487845
CNVR2375.1	5	16923107	16923711	1,2	MYO10,	0.0487818
CNVR1945.1	4	65401671	65402157	0,1,2		0.0487108
CNVR7157_full	17	56009052	56011085	0,1,2		0.0486545
CNVR5276.1	11	93322901	93328209	0,1,2		0.0486099
CNVR4319.6	9	67147030	67191484	2,3,4,5		0.0485299
CNVR3864.1	8	40893875	40898691	0,1,2		0.0484627
CNVR3830.1	8	25028319	25046810	0,1,2		0.0484616
CNVR1941.1	4	63352157	63358975	0,1,2		0.0484475
CNVR6602.2	16	2589819	2676116	2,3,4,5,6	PDPK1,LOC652276,FLJ42627,KCTD5,	0.048352
CNVR2852_full	6	34045801	34051014	0,1,2		0.0482973
CNVR6527.1	15	94382691	94383998	1,2		0.0482158
CNVR298_full	1	109374784	109377082	0,1,2		0.0480473
CNVR6651.1	16	15883340	15931383	1,2,3	C16orf63,	0.0479517
CNVR6976.1	17	7277809	7278290	0,1,2	C17orf74,TMEM102,FGF11,	0.0479447
CNVR1375.1	3	47465699	47468393	0,1,2	SCAP,	0.0478429
CNVR5707_full	12	121705841	121708732	2,3		0.0477344
CNVR2141.1	4	163613458	163615903	0,1,2		0.0474807
CNVR1419.1	3	68822189	68830557	0,1,2		0.0474283
CNVR2946.2	6	67097624	67099975	0,1,2		0.0474185
CNVR1172.1	2	234208095	234209684	1,2	UGT1A8,UGT1A10,	0.0473819
CNVR1678.1	3	193372869	193373937	0,1,2	FGF12,	0.0473717
CNVR2786.1	6	14947466	14949606	0,1,2		0.0473717
CNVR6453.1	15	74123853	74134147	0,1,2	C15orf27,	0.0472521
CNVR5890.1	13	56763894	56790461	0,1,2		0.0472456
CNVR768.1	2	42199654	42200606	0,1,2		0.0472431
CNVR758.1	2	38725454	38736025	1,2		0.047212
CNVR1882.1	4	36348198	36350143	0,1,2		0.0471928
CNVR7771.1	20	4393359	4397529	0,1,2		0.0471928
CNVR5521.1	12	44917481	44918327	0,1,2	SLC38A1,	0.0471917
CNVR7725.3	19	59993438	60025972	2,3,4,5	KIR3DP1,KIR2DL1,KIR2DL4,KIR3DL1,	0.0471824
CNVR2339.1	5	8308770	8313730	0,1,2		0.0470972
CNVR5098.1	11	21144932	21172496	1,2	NELL1,	0.0470656
CNVR5307.1	11	108307725	108309335	1,2	DDX10,	0.0470656
CNVR5144.1	11	38413821	38420498	1,2		0.0470656
CNVR5139.1	11	36734378	36735005	2,3,4		0.0470231
CNVR5539.1	12	51661952	51665094	0,1,2		0.0469805
CNVR1122.1	2	207852570	207855348	0,1,2		0.0469725
CNVR4879.1	10	105298389	105301963	2,3	NEURL,	0.0469392
CNVR2371.1	5	16177833	16178678	1,2	11-Mar,	0.0469158
CNVR7201.1	17	71873457	71876602	0,1,2		0.0468887
CNVR1340.1	3	30969746	30974887	0,1,2		0.0468471
CNVR405.1	1	173289009	173292553	0,1,2		0.0468471
CNVR737.1	2	32332147	32333762	1,2	NLRC4,	0.0467916
CNVR902.1	2	105805279	105807106	1,2	NCK2,	0.0467916
CNVR3012.1	6	101487861	101491601	1,2		0.0467916
CNVR3992.1	8	103640114	103641701	1,2	ODF1,	0.0466666
CNVR1405.1	3	62686359	62690903	1,2	CADPS,	0.0466666
CNVR1446.1	3	83942605	83946311	1,2		0.0466666
CNVR6985.1	17	10831072	10836407	0,1,2		0.0466541
CNVR4780.1	10	67000866	67007303	0,1,2		0.0465724
CNVR1601.1	3	161716791	161718446	1,2	KPNA4,SCARNA7,	0.0465177
CNVR83.1	1	15199262	15199882	1,2	KIAA1026,CHST7,PPP1R3F,GAGE10,GAGE12J,"GAGE13,GAGE2E",GAGE8,GAGE2D,GAGE2A,GAGE2C,GAGE2E,GAGE8,GAGE2D,GAGE2A,GAGE2C,"GAGE2E,GAGE8","GAGE2A,GAGE2C","GAGE4,GAGE5",GAGE2E,GAGE8,"GAGE12I,GAGE7,GAGE12F","GAGE2D,GAGE2C",GAGE2B,FAM155B,DACH2,	0.0465177
CNVR1398.1	3	61102231	61103214	1,2	FHIT,	0.0465177
CNVR1617.1	3	166749487	166779334	1,2		0.0465177
CNVR1825.1	4	11763040	11771946	1,2		0.0465177
CNVR2047.1	4	112516780	112528954	1,2		0.0465177
CNVR2230.1	4	188278835	188280445	1,2		0.0465177
CNVR464_full	1	197829410	197833274	1,2		0.0465177
CNVR2894.1	6	49038836	49046464	0,1,2		0.0465144
CNVR5507.1	12	39104029	39107939	0,1,2		0.0464404
CNVR1508.1	3	121780988	121782207	1,2		0.0463941
CNVR2326.1	5	5160888	5162888	1,2		0.0463941
CNVR2369.1	5	15281040	15283988	1,2		0.0463941
CNVR2386.1	5	19258846	19267989	1,2		0.0463941
CNVR2526.1	5	90660057	90661634	1,2,3		0.0463941
CNVR2614.1	5	135372552	135374147	1,2		0.0463941
CNVR6507.1	15	88336405	88339015	1,2	ZNF710,	0.0462699
CNVR3938.1	8	78287718	78288762	1,2		0.0462699
CNVR7982.1	21	25281780	25286426	1,2		0.0462699
CNVR4264.2	9	39427162	39434754	1,2,3	LOC653501,ZNF658B,	0.0462172
CNVR7881.1	20	53671106	53671794	2,3,4		0.0461971
CNVR6745.1	16	57204759	57207180	0,1,2	CNOT1,	0.0461829
CNVR7206.1	17	72727679	72747906	2,3	SEC14L1,	0.0460191
CNVR7235.1	18	4320259	4325790	1,2		0.0460191
CNVR7287.1	18	26533456	26537861	1,2		0.0460191
CNVR6144.1	14	44680868	44682602	0,1,2	FKBP3,FANCM,	0.0459413
CNVR5462.1	12	25525290	25528357	1,2	IFLTD1,	0.045771
CNVR4215.1	9	24135509	24140358	1,2		0.0454088
CNVR8114.13	22	22604694	22723721	2,3,4	GSTT2,GSTT2B,DDTL,DDT,GSTT2,GSTTP1,LOC391322,GSTT1,GSTTP2,	0.0453093
CNVR1969.1	4	77167593	77168071	0,1,2	ART3,CXCL10,CXCL11,	0.0452
CNVR1068.1	2	179935186	179935769	0,1,2		0.0451176
CNVR1608.2	3	163994833	164008401	0,1,2		0.0448804
CNVR2943.1	6	65966622	65967401	1,2	EYS,	0.0448734
CNVR3054.1	6	120970341	120971288	1,2		0.0448734
CNVR8379.3	23	78800939	78811237	0,1,2,3		0.0448178
CNVR6430.1	15	65655646	65656282	0,1,2	MAP2K5,	0.0447403
CNVR8019_full	21	41910517	41913155	0,1,2		0.0446872
CNVR3269.1	7	6089789	6111243	0,1,2	USP42,	0.0446139
CNVR4408.1	9	96502397	96504347	0,1,2		0.0445815
CNVR7976.1	21	23345196	23357077	0,1,2		0.044535
CNVR3916.1	8	67283444	67284234	0,1,2		0.0444309
CNVR4418.1	9	103536574	103538041	0,1,2	GRIN3A,	0.0444154
CNVR4256.1	9	38479277	38488270	0,1,2		0.0444154
CNVR2554.1	5	106352579	106354328	0,1,2		0.0443086
CNVR6528.1	15	94456413	94457102	1,2		0.0442398
CNVR2376.1	5	16942714	16944025	0,1,2	MYO10,	0.0441949
CNVR3294.1	7	13071233	13097088	0,1,2		0.0441949
CNVR5233.1	11	75234963	75236308	1,2	UVRAG,	0.0440622
CNVR1320.1	3	22254443	22261402	0,1,2		0.0440308
CNVR5097_full	11	20801138	20806531	1,2		0.0440048
CNVR5126.1	11	30128604	30133428	1,2		0.0440048
CNVR5210.1	11	67086933	67088579	1,2		0.0440048
CNVR5241.1	11	79068082	79073492	1,2		0.0440048
CNVR5256.1	11	86301921	86302608	1,2		0.0440048
CNVR5308.1	11	108902054	108906103	1,2		0.0440048
CNVR2310.1	5	2332465	2333940	2,3		0.043926
CNVR2587_full	5	119405803	119410759	0,1,2		0.0438535
CNVR1981.1	4	81113151	81116012	2,3	ANTXR2,	0.0438489
CNVR2341.1	5	8755908	8801681	1,2		0.0438489
CNVR314.1	1	119284005	119285149	0,1,2	TBX15,	0.0438058
CNVR584.1	1	244806227	244808300	0,1,2	CNST,	0.0438058
CNVR251.1	1	93985447	93986230	0,1,2		0.0438058
CNVR270.1	1	104610791	104611478	0,1,2		0.0438058
CNVR1093.1	2	193727182	193728115	1,2		0.0437324
CNVR3039.1	6	112751778	112752451	1,2		0.0437324
CNVR747.1	2	35434274	35469913	1,2		0.0437324
CNVR7231.1	18	2362269	2367052	1,2,3		0.0436584
CNVR1789.1	4	6675424	6676540	0,1,2	MAN2B2,	0.0436522
CNVR7792.1	20	14425380	14426896	0,1,2	MACROD2,	0.0436522
CNVR2170.1	4	172882290	172888352	0,1,2		0.0436522
CNVR5649_full	12	103254768	103256295	1,2		0.0436319
CNVR1595.1	3	160380903	160382766	1,2	IQCJ,	0.0436152
CNVR2481_full	5	61610488	61612132	0,1,2		0.0435769
CNVR4889.1	10	110292894	110302782	0,1,2		0.0435359
CNVR1362.1	3	41754111	41764005	1,2	ULK4,	0.0434601
CNVR206.1	1	64435102	64437483	1,2	UBE2U,	0.0434601
CNVR1709.1	3	197434008	197435081	1,2	OSTalpha,	0.0434601
CNVR203.1	1	62427437	62429802	0,1,2	L1TD1,	0.0434601
CNVR1406.1	3	63103058	63116775	1,2		0.0434601
CNVR142.1	1	38375147	38377167	1,2		0.0434601
CNVR1491.1	3	110897789	110899289	1,2		0.0434601
CNVR2132.1	4	158947736	158951356	1,2		0.0434601
CNVR511.1	1	219810579	219821045	1,2		0.0434601
CNVR7811.1	20	23116907	23124009	1,2		0.0434601
CNVR7840.1	20	35549379	35549955	1,2		0.0434601
CNVR5493.1	12	33990194	34000245	0,1,2		0.0434448
CNVR738.1	2	33078009	33080817	0,1,2	LTBP1,	0.0434142
CNVR3586.3	7	141704110	141720176	0,1,2,3		0.0433791
CNVR5582.1	12	69158421	69164456	0,1,2		0.0433505
CNVR3468.1	7	78641896	78692006	1,2	MAGI2,	0.0433443
CNVR7657.1	19	47727125	47729754	1,2	CEACAM1,	0.0433443
CNVR2542.1	5	99541856	99548219	1,2,3		0.0433443
CNVR3287.1	7	11969863	11976648	1,2		0.0433443
CNVR3390.1	7	53181331	53184922	1,2		0.0433443
CNVR7307.1	18	36513895	36520704	0,1,2		0.0431881
CNVR5912.1	13	68097280	68100938	1,2		0.0431106
CNVR5593.1	12	72497049	72497655	0,1,2		0.0429627
CNVR6102.1	14	27737168	27742918	0,1,2		0.0429441
CNVR6169.1	14	62131161	62135492	0,1,2		0.0429441
CNVR7105.3	17	38792120	38797927	2,3	LOC100130581,	0.0427827
CNVR6073.1	14	19594433	19598301	2,3	OR4L1,	0.042755
CNVR5388.1	12	1235902	1236686	0,1,2	ERC1,	0.0427346
CNVR7310.1	18	38308078	38311677	0,1,2		0.0427242
CNVR7721.1	19	59424694	59435445	0,1,2,3	LILRB3,LILRA6,	0.0424614
CNVR915_full	2	108674430	108678542	1,2		0.042444
CNVR3953.1	8	85687339	85690331	0,1,2	RALYL,	0.0421888
CNVR2207_full	4	184911463	184913522	0,1,2		0.0421754
CNVR4153_full	9	4366094	4367777	0,1,2		0.0421035
CNVR7380.1	18	65359374	65368451	0,1,2	DOK6,	0.0420501
CNVR4269.1	9	39952904	39964744	1,2,3,4		0.0419951
CNVR3370.1	7	46080296	46082009	0,1,2		0.0418621
CNVR795.1	2	53103070	53105910	0,1,2		0.0418309
CNVR1091.1	2	191703504	191706931	1,2	STAT4,	0.0418274
CNVR4989.11	10	135189858	135365034	2,3	CYP2E1,SYCE1,FRG2B,"DUX4,LOC728410,LOC653543,LOC653544,LOC653545,LOC653548",LOC728410,DUX4,"LOC653543,LOC653544,LOC653545,LOC653548",	0.0418195
CNVR5178.1	11	54450844	54458929	1,2,3,4,5		0.0418167
CNVR7722.1	19	59492209	59503174	0,1,2	LILRA3,LILRA5,	0.0417722
CNVR3075.1	6	134631119	134636149	0,1,2	SGK1,	0.0417678
CNVR1035.1	2	159370154	159371129	0,1,2	DAPL1,	0.0417565
CNVR5004.1	11	965177	965832	2,3,4	AP2A2,	0.0416698
CNVR2384.1	5	18909031	18910797	0,1,2		0.0416463
CNVR2452.1	5	46201822	46221705	1,2		0.0415522
CNVR2969_full	6	75775584	75779360	1,2,3		0.0414514
CNVR6036_full	13	112358353	112374596	1,2,3		0.0414081
CNVR2061.1	4	122501689	122510124	0,1,2	QRFPR,	0.0414069
CNVR5519_full	12	44189409	44196263	0,1,2		0.041361
CNVR3113.1	6	154661490	154663386	0,1,2	IPCEF1,	0.0412681
CNVR6843.1	16	85436448	85437363	2,3,4		0.041219
CNVR269.1	1	104508146	104509480	1,2,3		0.0411853
CNVR3915.1	8	66922040	66922918	1,2	PDE7A,	0.0411813
CNVR2569.1	5	112505686	112506278	1,2	MCC,	0.0411813
CNVR3262.1	7	4383117	4386807	0,1,2		0.0411634
CNVR3546.1	7	119020058	119023400	0,1,2		0.0411634
CNVR213.1	1	71009946	71012899	1,2		0.0411077
CNVR4601.1	10	5366187	5368525	1,2		0.0410719
CNVR6791_full	16	76929120	76942453	0,1,2		0.0410305
CNVR3944.1	8	81414516	81414986	0,1,2		0.0410043
CNVR2555.1	5	107226369	107227157	0,1,2	FBXL17,	0.0410029
CNVR1358.1	3	39264685	39265733	1,2		0.0409919
CNVR5103.1	11	22427471	22429361	1,2		0.0409618
CNVR5344.1	11	126466960	126472140	1,2		0.0409618
CNVR5139.2	11	36686823	36744598	2,3,4		0.0409437
CNVR2618.1	5	139348118	139349487	1,2	NRG2,	0.0407997
CNVR1002.1	2	132896466	132897365	1,2	GPR39,	0.040691
CNVR3135.1	6	161486060	161487408	1,2	AGPAT4,	0.040691
CNVR2983.1	6	81563961	81570851	1,2		0.040691
CNVR3003.1	6	95019774	95025831	1,2		0.040691
CNVR669.1	2	7147487	7153166	1,2		0.040691
CNVR266.2	1	103954831	103962929	0,1,2	AMY2A,	0.0406854
CNVR2160.1	4	169031943	169033927	0,1,2		0.0406747
CNVR6785.1	16	75273894	75276659	0,1,2		0.0406747
CNVR5948.1	13	82948586	82949607	0,1,2		0.0406733
CNVR3353.1	7	38251784	38277712	1,2,3	TARP,	0.0405753
CNVR6493.1	15	83857919	83860178	0,1,2	AKAP13,	0.0405088
CNVR2059.1	4	120772287	120775577	1,2	PDE5A,	0.0404745
CNVR1815.3	4	9117494	9354801	1,2	MIR548I2,	0.0404745
CNVR193.1	1	58420019	58421694	1,2	DAB1,	0.0404745
CNVR1292.1	3	12234185	12236375	1,2		0.0404745
CNVR1394_full	3	58773529	58783389	1,2,3		0.0404745
CNVR1430.1	3	74230273	74237051	1,2		0.0404745
CNVR1435.1	3	77894587	77895454	1,2		0.0404745
CNVR1450.1	3	86930978	86937879	1,2		0.0404745
CNVR1662_full	3	187869271	187907276	1,2		0.0404745
CNVR1880.1	4	35549907	35551845	1,2		0.0404745
CNVR1971.1	4	78001807	78006692	1,2		0.0404745
CNVR2136.1	4	161266945	161291593	1,2		0.0404745
CNVR6772.1	16	71888584	71889214	1,2		0.0404745
CNVR7796_full	20	15657506	15660363	0,1,2		0.0404312
CNVR378.1	1	157279390	157286455	1,2,3	IFI16,	0.0404241
CNVR4919.2	10	126178275	126182405	1,2	LHPP,	0.0404019
CNVR7586.1	19	23648550	23657875	1,2	ZNF675,	0.0403663
CNVR2387.1	5	19313683	19323393	1,2		0.0403663
CNVR2564.1	5	110933830	110938939	1,2		0.0403663
CNVR3373.1	7	47250178	47256783	1,2		0.0403663
CNVR4589.1	10	2612300	2613852	1,2		0.0403663
CNVR4735.1	10	52388473	52389992	1,2		0.0403663
CNVR4863_full	10	96845996	97064746	1,2		0.0403663
CNVR7596.1	19	33097107	33102850	1,2		0.0403663
CNVR414.1	1	177722257	177724955	0,1,2	C1orf125,	0.0402814
CNVR3973.1	8	96148480	96150867	1,2	C8orf38,	0.0402574
CNVR4654.1	10	23739293	23748464	1,2		0.0402574
CNVR6427.1	15	63884839	63890799	1,2		0.0402574
CNVR6473.1	15	80183942	80188532	1,2,3		0.0402574
CNVR7969.1	21	20922059	20926060	1,2		0.0402574
CNVR5835.1	13	32037412	32038253	1,2		0.040148
CNVR5429.1	12	9524006	9626453	0,1,2		0.0401135
CNVR4023.1	8	115934593	115936874	1,2,3		0.0400885
CNVR7302.1	18	33804539	33805940	1,2		0.0400379
CNVR7331.1	18	46079011	46082808	1,2		0.0400379
CNVR7366.1	18	61982161	61985749	1,2		0.0400379
CNVR2019_full	4	102179145	102180228	0,1,2		0.03997
CNVR8457_full	23	140303275	140306858	0,1,2		0.0399667
CNVR6235.1	14	94485847	94489828	1,2		0.0398158
CNVR5737.1	12	128624327	128628217	1,2,3	TMEM132D,	0.039798
CNVR5610.1	12	83887415	83888617	1,2		0.039798
CNVR360.1	1	151026713	151037738	0,1,2	LCE1E,LCE1D,LCE1C,	0.0396863
CNVR6175.1	14	64779011	64782721	0,1,2		0.039656
CNVR375.1	1	156993484	156994714	0,1,2	OR6K6,OR6N1,	0.0395819
CNVR7746.1	19	62469653	62471324	0,1,2	ZNF805,	0.0394432
CNVR5897.1	13	60451074	60452007	0,1,2		0.0393333
CNVR5040.1	11	4923501	4934465	0,1,2,3,4	OR51A4,OR51A2,	0.0392128
CNVR1877_full	4	34916594	34920804	0,1,2		0.0387882
CNVR8140.1	22	32110263	32113473	0,1,2	LARGE,	0.0387723
CNVR7769.1	20	3769364	3773088	0,1,2	MAVS,	0.0386016
CNVR2909.1	6	54770507	54773869	0,1,2		0.0385682
CNVR6351_full	15	32447812	32662643	2,3,4,5		0.0385497
CNVR2166.1	4	171307158	171310077	0,1,2		0.0385412
CNVR1907.1	4	48414155	48416592	1,2	FRYL,	0.0385345
CNVR5547.1	12	54318141	54320945	0,1,2	OR10P1,	0.0384836
CNVR6642.1	16	13201846	13204019	0,1,2	SHISA9,	0.0384824
CNVR2740.1	6	2152442	2153324	0,1,2	GMDS,	0.0383702
CNVR7364.1	18	61874647	61883655	0,1,2		0.0383649
CNVR8274.1	23	10490516	10491080	0,1,2	MID1,	0.0383229
CNVR5914.1	13	68288608	68289624	1,2	MIR548H4,	0.0382625
CNVR5452.1	12	22020868	22022463	2,3,4		0.0382616
CNVR5303.2	11	106736726	106748680	0,1,2	CWF19L2,	0.0382518
CNVR1532.3	3	129861994	129886694	1,2,3	RPN1,	0.0382486
CNVR1598.1	3	161071550	161072267	2,3	SCHIP1,	0.0381723
CNVR6534.1	15	96578026	96579718	1,2		0.0380863
CNVR4490.1	9	131566326	131569605	0,1,2		0.0380007
CNVR1164.1	2	231272686	231275858	1,2	CAB39,	0.0379944
CNVR6393.1	15	51668290	51669064	1,2	WDR72,	0.0379848
CNVR8029.1	21	43646951	43662973	2,3	SIK1,	0.0379848
CNVR3061.1	6	124474275	124512684	2,3	NKAIN2,	0.0379848
CNVR3479.1	7	87506762	87510806	1,2,3	ADAM22,	0.0379848
CNVR5639.1	12	98318101	98326919	0,1,2	ANKS1B,	0.0379589
CNVR8235.1	23	741704	745830	0,1,2		0.0379513
CNVR1766.1	4	3029554	3039234	2,3,4	HTT,	0.0378833
CNVR2879.1	6	44619792	44623506	0,1,2		0.0378833
CNVR5327.1	11	119578548	119579874	1,2	OAF,	0.0378827
CNVR7288.1	18	27025338	27029871	0,1,2		0.0378351
CNVR4661_full	10	26385500	26401309	2,3,4		0.0378259
CNVR4238.1	9	33478744	33482628	1,2	SUGT1P1,	0.0377849
CNVR4433.1	9	109366339	109367044	1,2		0.0377849
CNVR208.1	1	65813514	65816341	0,1,2	LEPR,	0.0377812
CNVR254.1	1	94907386	94928588	0,1,2		0.0377812
CNVR4844.1	10	89642815	89643692	1,2	PTEN,	0.0377683
CNVR3337.3	7	29638482	29654212	1,2,3	LOC646762,	0.0377683
CNVR2566_full	5	111943706	111972806	1,2		0.0377683
CNVR7140.1	17	52060086	52061159	0,1,2		0.0376785
CNVR2127_full	4	157167240	157193416	0,1,2		0.037669
CNVR683.1	2	11312481	11318071	1,2	ROCK2,	0.0376673
CNVR3114.1	6	155159916	155164723	1,2	RBM16,	0.0376673
CNVR3142.1	6	162416355	162426966	1,2	PARK2,	0.0376673
CNVR1228.1	2	241954276	241957735	1,2	FARP2,	0.0376673
CNVR942.1	2	116217719	116219847	1,2	DPP10,	0.0376673
CNVR2954.1	6	69744407	69748441	1,2	BAI3,	0.0376673
CNVR800.1	2	54366555	54371160	1,2	ACYP2,	0.0376673
CNVR1125.1	2	211787142	211788860	1,2		0.0376673
CNVR2101.1	4	144932472	144973708	2,3		0.0376673
CNVR2908.1	6	54661877	54665342	1,2		0.0376673
CNVR2975.1	6	78066681	78068196	1,2		0.0376673
CNVR3085.1	6	142085081	142092231	1,2		0.0376673
CNVR3109_full	6	153268372	153269431	1,2		0.0376673
CNVR852.1	2	81665616	81670342	1,2		0.0376673
CNVR1932_full	4	59971467	59976998	0,1,2		0.0376284
CNVR2380.1	5	17517679	17524244	1,2		0.0374648
CNVR409.1	1	173678193	173678780	1,2	TNR,	0.037452
CNVR1634.1	3	174692112	174697139	1,2	NLGN1,	0.037452
CNVR202.1	1	62210387	62224964	1,2	INADL,	0.037452
CNVR2126.1	4	156893285	156898314	1,2	GUCY1B3,	0.037452
CNVR1540.1	3	131614649	131615580	1,2	COL29A1,	0.037452
CNVR1951.1	4	68063481	68065835	1,2	CENPC1,	0.037452
CNVR1248.1	3	1007760	1014425	1,2		0.037452
CNVR1249.1	3	1019155	1021237	1,2		0.037452
CNVR1451.1	3	87972520	87984963	1,2		0.037452
CNVR1578.1	3	147910164	147910947	1,2		0.037452
CNVR1827.1	4	11980734	11994829	1,2		0.037452
CNVR6774.1	16	72256927	72258261	1,2		0.037452
CNVR7732.1	19	60708172	60709528	1,2	SSC5D,	0.0373516
CNVR2615.1	5	136882819	136884196	0,1		0.0373516
CNVR2685.1	5	173022849	173023846	1,2		0.0373516
CNVR2096.1	4	142450027	142452355	0,1,2		0.0373378
CNVR8033.1	21	44057305	44065777	1,2	RRP1,LOC284837,	0.0372506
CNVR3832.1	8	25176416	25180573	1,2	DOCK5,	0.0372506
CNVR3913.1	8	65407011	65419545	1,2		0.0372506
CNVR4013.1	8	112009169	112013375	1,2		0.0372506
CNVR7984.1	21	26096911	26101599	1,2		0.0372506
CNVR5977.1	13	95717836	95724011	1,2	HS6ST3,	0.037149
CNVR5952.1	13	84610856	84611876	1,2		0.037149
CNVR3844.1	8	30723896	30725134	0,1,2	UBXN8,	0.0370608
CNVR7303.1	18	34217777	34221782	1,2		0.0370468
CNVR3801.1	8	16366558	16370954	0,1,2,3		0.0370047
CNVR5680.1	12	111503889	111504412	0,1,2		0.036989
CNVR539.1	1	230525246	230526864	0,1,2		0.03698
CNVR6224.1	14	85638378	85641518	1,2		0.0368406
CNVR5682.1	12	111958895	111963195	1,2		0.0368381
CNVR8108.1	22	22101503	22104165	2,3,4		0.0367538
CNVR5631.1	12	94534159	94536658	0,1,2		0.0365368
CNVR7740.1	19	61558276	61561655	0,1,2	ZNF542,	0.0364326
CNVR8415_full	23	114448811	114450799	0,1,2		0.0362946
CNVR4501.1	9	134612341	134617403	1,2	C9orf98,	0.0360272
CNVR1756.1	4	1572740	1573900	1,2		0.0360126
CNVR5846.1	13	35689777	35693319	2,3	SOHLH2,C13orf38,	0.0360005
CNVR2483_full	5	63733722	63739453	0,1,2		0.035981
CNVR1691.2	3	195865211	195865840	2,3,4	LSG1,	0.0359686
CNVR451_full	1	192716897	192721360	0,1,2		0.0359353
CNVR3319.1	7	24004755	24006584	0,1,2		0.0359107
CNVR4891.1	10	111135780	111136828	2,3		0.0359052
CNVR2559.1	5	108717335	108718409	1,2	PJA2,	0.0358959
CNVR1011.1	2	139833315	139833903	1,2		0.0358019
CNVR2701.1	5	177320743	177322703	1,2		0.0358008
CNVR3578.1	7	136586944	136588181	0,1,2	PTN,	0.0357372
CNVR350.3	1	147302148	147516215	0,1,2		0.0357203
CNVR5560.1	12	59039607	59044175	0,1,2		0.0356839
CNVR6009.1	13	109019334	109020423	1,2		0.0355327
CNVR5900_full	13	61552715	61556529	1,2		0.035374
CNVR5940.1	13	79579027	79584543	1,2		0.035374
CNVR6417.1	15	59474267	59485833	0,1,2		0.0352946
CNVR7169.1	17	61888436	61889221	1,2	PRKCA,	0.0352797
CNVR1539.2	3	131246442	131414704	1,2	ALG1L2,LOC729375,COL6A4P2,	0.035263
CNVR1324.1	3	23489002	23493661	1,2,3	UBE2E2,	0.0352416
CNVR1239.1	3	150899	152318	2,3		0.0351849
CNVR5248.1	11	81178140	81199336	1,2		0.0351672
CNVR2672.1	5	164074049	164075702	0,1,2		0.0351054
CNVR3123.1	6	159442717	159443322	1,2		0.0350988
CNVR4331.1	9	70927946	70933190	0,1,2	TJP2,	0.0350897
CNVR6314.3	15	22971242	22981802	1,2	SNORD115-1,SNORD115-2,SNORD115-3,SNORD115-4,"SNORD115-5,SNORD115-10,SNORD115-12,SNORD115-9",SNORD115-6,SNORD115-7,SNORD115-8,"SNORD115-10,SNORD115-12,SNORD115-9,SNORD115-5",SNORD115-10,"SNORD115-11,SNORD115-29,SNORD115-36,SNORD115-43","SNORD115-10,SNORD115-12,SNORD115-9,SNORD115-5",SNORD115-13,SNORD115-14,	0.0350633
CNVR3971.1	8	95794465	95796334	1,2	ESRP1,DPY19L4,	0.0350633
CNVR6484_full	15	82332196	82334814	0,1,2		0.0349916
CNVR1431.1	3	74890577	74895622	0,1,2		0.0349862
CNVR2471.2	5	57812526	57814541	1,2	GAPT,	0.0349856
CNVR1074.1	2	183697918	183698436	0,1,2	NUP35,	0.0348924
CNVR2784.1	6	14847459	14848791	0,1,2		0.0348924
CNVR2795.1	6	17835724	17836361	0,1,2		0.0348924
CNVR5202.1	11	65330340	65336652	1,2	OVOL1,	0.0348753
CNVR5052.1	11	6146286	6149672	1,2	OR52B2,	0.0348753
CNVR317.1	1	119906489	119915469	1,2,3		0.0348753
CNVR5116.1	11	25563211	25584913	1,2		0.0348753
CNVR300.1	1	111180085	111190659	0,1,2		0.0348617
CNVR5721_full	12	125557317	125579352	1,2		0.0348034
CNVR4200.1	9	17391160	17396972	1,2	CNTLN,	0.0348001
CNVR4190.1	9	13055810	13059741	1,2		0.0348001
CNVR7632.1	19	42661319	42661904	1,2	ZNF570,	0.0347543
CNVR152.1	1	41344450	41345732	0,1,2	SCMH1,	0.034729
CNVR474.1	1	201432090	201433290	0,1,2	CHI3L1,	0.034729
CNVR813.1	2	61135716	61138745	1,2	PEX13,KIAA1841,	0.0346611
CNVR1031.1	2	156541942	156544979	1,2		0.0346611
CNVR841.1	2	76190511	76191530	1,2		0.0346611
CNVR909.1	2	107265636	107270226	1,2		0.0346611
CNVR5405.1	12	3914181	3914947	0,1,2		0.0346254
CNVR7849.1	20	41705581	41707310	0,1,2	IFT52,	0.0345634
CNVR3903.1	8	61159082	61170318	0,1,2		0.0345416
CNVR1782.1	4	5812930	5814463	1,2	EVC,	0.0345006
CNVR1972.1	4	78711397	78716419	1,2	CXCL13,	0.0345006
CNVR7837.1	20	34956615	34957703	1,2	C20orf118,SAMHD1,	0.0345006
CNVR1487.1	3	108899440	108901911	1,2	BBX,	0.0345006
CNVR2033.1	4	108282901	108295489	1,2		0.0345006
CNVR2070.1	4	130804651	130807029	1,2		0.0345006
CNVR393.1	1	165802604	165803417	1,2		0.0345006
CNVR6608.1	16	3622891	3624167	2,3		0.0345006
CNVR914.1	2	108221762	108222763	0,1,2	SULT1C3,	0.0344736
CNVR6243.1	14	97290686	97292884	1,2		0.0344731
CNVR1572.1	3	146233185	146233687	2,3,4		0.0344543
CNVR1991.1	4	87195415	87199036	0,1,2	MAPK10,	0.0344438
CNVR7676.1	19	52030900	52032103	1,2	SNAR-E,AP2S1,	0.0344078
CNVR273.1	1	105427846	105432029	1,2	MIR548H3,	0.0344078
CNVR2630.1	5	142250677	142252413	1,2	ARHGAP26,	0.0344078
CNVR3541.1	7	117920071	117950504	1,2		0.0344078
CNVR6773.1	16	72171957	72174464	1,2		0.0344078
CNVR1069_full	2	180119664	180130418	0,1,2		0.0343794
CNVR8176.1	22	42712195	42713203	1,2	SAMM50,	0.0343145
CNVR3963.1	8	89167282	89169536	1,2	MMP16,	0.0343145
CNVR4066.1	8	136690687	136696764	1,2	KHDRBS3,	0.0343145
CNVR8379_full	23	78800939	78812607	0,1,2		0.0342581
CNVR5994.1	13	103605582	103607912	1,2		0.0342206
CNVR5995.1	13	103883892	103884407	1,2		0.0342206
CNVR3268.1	7	5847069	5853950	1,2,3	ZNF815,	0.0341369
CNVR5955.1	13	84834716	84835338	0,1,2		0.0340736
CNVR7553_full	19	15639056	15698007	2,3,4		0.0340528
CNVR6263.1	14	101642931	101644131	1,2	HSP90AA1,	0.0339357
CNVR5482.1	12	31004144	31006499	1,2	TSPAN11,	0.0338957
CNVR6468.1	15	77591716	77592865	2,3,4		0.0337961
CNVR2799.1	6	18510099	18510860	0,1,2	RNF144B,	0.0337818
CNVR4841.2	10	89138473	89180420	2,3,4,5,6		0.0337043
CNVR6531.1	15	95609052	95616364	1,2		0.0336949
CNVR5267.1	11	89332812	89340513	0,1,2	TRIM64,	0.0335579
CNVR7706.1	19	57580562	57582941	0,1,2	ZNF880,ZNF528,	0.0334865
CNVR4045.1	8	129685730	129686238	1,2		0.03343
CNVR6537.1	15	96659844	96661376	0,1,2		0.0334201
CNVR5889.1	13	56701502	56722388	1,2,3		0.0333771
CNVR5438.1	12	12144189	12145952	0,1,2	BCL2L14,	0.0333621
CNVR7009.1	17	17172009	17176308	1,2	NT5M,	0.0333061
CNVR4068.1	8	137763441	137774870	1,2		0.0331718
CNVR2692_full	5	175490429	175564447	1,2,3		0.033144
CNVR8309.1	23	36941155	36944309	1,2,3,4	FAM47C,	0.0331341
CNVR6481.2	15	81448701	81450359	1,2	FAM103A1,C15orf40,	0.0330696
CNVR4716.5	10	47725753	47774013	2,3,4,5		0.0329874
CNVR3115.1	6	155959874	155961397	1,2,3		0.0329535
CNVR1980_full	4	80579445	80581836	0,1,2		0.0329439
CNVR4163.1	9	5740200	5741316	1,2	KIAA1432,	0.0329376
CNVR4340.1	9	75208286	75217416	1,2		0.0329009
CNVR2710.2	5	178191212	178198773	1,2		0.0328247
CNVR460.1	1	196571757	196577159	0,1,2		0.0328178
CNVR4227_full	9	28830417	28837699	0,1,2		0.0327697
CNVR6233.1	14	92782265	92782904	2,3,4	BTBD7,	0.0327355
CNVR4209.1	9	20202052	20203471	0,1,2		0.0326997
CNVR4199.1	9	17250551	17252869	1,2	CNTLN,	0.0326311
CNVR481_full	1	204622578	204670033	2,3,4,5		0.0326259
CNVR5765.3	12	130627385	130633891	2,3		0.0326175
CNVR6808.1	16	80395173	80399306	2,3	PLCG2,	0.032612
CNVR6569.3	16	164519	165801	1,2	HBM,HBA2,HBA1,HBQ1,	0.0326087
CNVR3553.1	7	121128141	121130353	1,2		0.0325367
CNVR3020.1	6	103843385	103870879	0,1,2		0.0324443
CNVR5288.1	11	101808746	101812691	1,2	TMEM123,	0.0324344
CNVR3559.1	7	125833145	125838669	0,1,2		0.0323975
CNVR5109.1	11	24399596	24408892	0,1,2		0.0323839
CNVR2835.1	6	31131115	31131580	1,2	HCG22,	0.0323657
CNVR8320.1	23	44184767	44190713	1,2,3		0.0323538
CNVR4582_full	10	1623931	1626079	1,2,3		0.0323465
CNVR5981.1	13	97327968	97330991	1,2		0.0323056
CNVR5742.1	12	129429863	129431078	2,3	PIWIL1,	0.0322466
CNVR5463.1	12	25847155	25850416	1,2		0.0322223
CNVR1574_full	3	147109012	147144833	0,1,2		0.0321973
CNVR159.1	1	43466330	43468121	0,1,2		0.0321735
CNVR3899.1	8	58519676	58531070	1,2		0.0321324
CNVR3797.1	8	15446216	15457509	1,2	TUSC3,	0.0320577
CNVR3873.1	8	47491810	47496940	1,2		0.0320577
CNVR5079.1	11	13584845	13585911	0,1,2		0.0320454
CNVR2868.1	6	39176907	39180827	0,1,2	C6orf64,	0.0319703
CNVR2453.1	5	46250539	46256026	2,3,4		0.0319703
CNVR428_full	1	183276509	183278363	0,1,2		0.031887
CNVR5239.1	11	78568196	78569237	1,2	ODZ4,	0.0318853
CNVR3979.1	8	98931257	98932492	1,2	LAPTM4B,	0.0318853
CNVR3822.1	8	23055069	23078399	2,3	TNFRSF10D,	0.0318687
CNVR3014.1	6	102041250	102045717	0,1,2	GRIK2,	0.0318654
CNVR7582.1	19	23009885	23015296	1,2		0.0318111
CNVR4441.1	9	112215743	112219185	1,2	SVEP1,	0.0317798
CNVR4470.1	9	126987492	126990100	1,2	PPP6C,	0.0317798
CNVR507.1	1	216484530	216488237	0,1,2		0.0317629
CNVR7892.1	20	56593980	56595020	0,1,2		0.0317629
CNVR2798.1	6	18214830	18220881	1,2	NHLRC1,	0.0317256
CNVR648.1	2	2157376	2158472	1,2	MYT1L,	0.0317256
CNVR826.1	2	69069349	69071079	1,2	GKN1,	0.0317256
CNVR1001.1	2	132868909	132869799	1,2		0.0317256
CNVR949.1	2	120853769	120857514	1,2		0.0317256
CNVR4712_full	10	45898323	46849147	2,3,4,5,6		0.0317021
CNVR3569.1	7	130729268	130731344	0,1,2	MKLN1,	0.0316772
CNVR311_full	1	117682243	117683418	0,1,2		0.0316559
CNVR278.1	1	105965926	106016051	1,2		0.0316395
CNVR318.1	1	119943910	119951764	1,2,3		0.0316395
CNVR810.1	2	59476800	59484511	0,1,2		0.0316395
CNVR6356_full	15	37151366	37160568	0,1,2		0.0316319
CNVR3751.1	8	4014857	4016642	1,2,3	CSMD1,	0.0316143
CNVR3960.1	8	87740365	87741720	0,1,2	CNGB3,	0.0315911
CNVR7855.1	20	43637651	43640716	1,2	WFDC8,	0.0315718
CNVR6345_full	15	30231548	30468651	2,3,4,5,6		0.0315207
CNVR2022.1	4	103998378	104002729	1,2	UBE2D3,CISD2,	0.0315127
CNVR160.1	1	43868154	43879863	2,3	PTPRF,KDM4A,	0.0315127
CNVR1505.1	3	120833332	120836810	1,2	PLA1A,POPDC2,	0.0315127
CNVR1342.1	3	32313997	32314528	1,2	CMTM8,	0.0315127
CNVR186.1	1	54384801	54387753	1,2	CDCP2,	0.0315127
CNVR1885.1	4	37139569	37140158	1,2	C4orf19,	0.0315127
CNVR1826.1	4	11935915	11937175	1,2		0.0315127
CNVR1966_full	4	75297425	75302511	1,2		0.0315127
CNVR2184.1	4	178831069	178847704	1,2		0.0315127
CNVR464.2	1	197829410	197833274	1,2		0.0315127
CNVR8086_full	22	16998896	17009529	1,2,3		0.0315113
CNVR5101.1	11	21803877	21805953	0,1,2		0.0314629
CNVR3523.1	7	104252690	104263826	1,2	LHFPL3,	0.0314277
CNVR4582.2	10	1623931	1626079	2,3	ADARB2,	0.0314277
CNVR4897.1	10	116260110	116261523	1,2	ABLIM1,	0.0314277
CNVR2525.1	5	90654320	90659702	1,2,3		0.0314277
CNVR4775.1	10	65895994	65896738	1,2		0.0314277
CNVR4829.1	10	85537824	85542867	1,2		0.0314277
CNVR4941.1	10	132207254	132210968	1,2		0.0314277
CNVR5375_full	11	134238116	134239296	0,1,2		0.0314234
CNVR702_full	2	17982326	17983503	0,1,2		0.0314082
CNVR7779.1	20	7346742	7351609	0,1,2		0.0313456
CNVR6363.1	15	40508563	40510850	1,2	ZFP106,	0.0313422
CNVR3990.1	8	103123134	103125883	1,2	NCALD,	0.0313422
CNVR4105.1	8	144188813	144193250	1,2	C8orf31,	0.0313422
CNVR7992.1	21	31354018	31356250	1,2		0.0313422
CNVR5933.1	13	77069280	77069938	1,2	SCEL,	0.0312562
CNVR6188.2	14	73071536	73073419	1,2,3,4,5	HEATR4,ACOT1,	0.0312275
CNVR7450.1	18	76009800	76011900	1,2	LOC100130522,PARD6G,	0.0311697
CNVR7277.1	18	18308185	18321383	1,2		0.0311697
[truncated: 2,979 more rows]

## Sheet: CEU-ASN
CNV	Chrom	Start	End	CN States	Overlapping genes	F-stat
CNVR2807.2	6	22159124	22162663	0,1,2	FLJ22536,	0.526708		1% tail	Fst>=0.24
CNVR544.1	1	232385802	232386274	0,1,2	SLC35F3,	0.459037		5% tail	Fst>=0.14
CNVR1261.1	3	3455989	3456986	0,1,2		0.446047
CNVR7988.1	21	28634843	28636034	0,1,2		0.407066
CNVR1708.1	3	197258567	197259125	0,1,2	TFRC,	0.371798
CNVR5519_full	12	44189409	44196263	0,1,2		0.37037
CNVR5528.1	12	49259941	49261813	0,1,2	DIP2B,	0.367176
CNVR5491.1	12	33271548	33286744	0,1,2		0.351354
CNVR3347.1	7	33144325	33145881	0,1,2	BBS9,	0.346587
CNVR2029.1	4	107159561	107162712	0,1,2		0.330661
CNVR7239_full	18	5199094	5201041	0,1,2		0.328396
CNVR5860.1	13	42497429	42506401	2,3	DNAJC15,	0.326326
CNVR2344_full	5	10326006	10327951	0,1,2		0.311565
CNVR233.1	1	84484209	84488397	0,1,2	PRKACB,	0.305596
CNVR5584.1	12	69888644	69890748	0,1,2		0.304847
CNVR7114.8	17	41568592	41626007	2,3,4,5	KIAA1267,	0.301516
CNVR4067.1	8	137229374	137233056	0,1,2		0.299257
CNVR271.1	1	105056873	105057712	0,1,2		0.298508
CNVR1038_full	2	159806344	159808480	0,1,2		0.295042
CNVR491.1	1	208789097	208791588	0,1,2	HHAT,	0.283057
CNVR6791_full	16	76929120	76942453	0,1,2		0.282266
CNVR2080_full	4	135652400	135655171	0,1,2		0.281622
CNVR432.1	1	185982371	185988901	0,1,2		0.278435
CNVR4670.1	10	27678327	27682267	0,1,2		0.277747
CNVR1301.1	3	14153243	14153838	0,1,2	TMEM43,XPC,	0.275517
CNVR5522.1	12	45314664	45319594	0,1,2		0.274766
CNVR2682.1	5	170062357	170064073	0,1,2	KCNIP1,KCNIP1,	0.270235
CNVR7114.10	17	41626903	41724649	2,3,4	LRRC37A,ARL17B,	0.270088
CNVR3863.1	8	40588901	40589445	0,1,2	ZMAT4,	0.267674
CNVR7776.1	20	5800022	5800884	1,2	C20orf196,	0.262765
CNVR7722.1	19	59492209	59503174	0,1,2	LILRA3,LILRA5,	0.261438
CNVR6418.1	15	60493374	60495062	0,1,2		0.25447
CNVR1699_full	3	196267276	196269779	2,3,4		0.250364
CNVR2647_full	5	150183562	150203623	0,1,2		0.249825
CNVR1939.1	4	61966718	61967874	0,1,2		0.247012
CNVR1969.1	4	77167593	77168071	0,1,2	ART3,CXCL10,CXCL11,	0.246611
CNVR7924.1	20	60842625	60845445	0,1,2	NTSR1,	0.245814
CNVR8262.1	23	5065404	5067320	0,1,2		0.245519
CNVR203.1	1	62427437	62429802	0,1,2	L1TD1,	0.245322
CNVR3781_full	8	11273808	11284541	0,1,2		0.24532
CNVR1969_full	4	77167593	77196804	2,3,4		0.245281
CNVR1668_full	3	190845902	190874537	0,1,2		0.244397
CNVR4803.1	10	77925619	77931015	0,1,2	C10orf11,	0.24022
CNVR1045_full	2	165722938	165725072	0,1,2		0.237743
CNVR1535_full	3	130558517	130566573	0,1,2		0.237496
CNVR5480.1	12	30369560	30371920	0,1,2		0.237488
CNVR4014.1	8	112363260	112365469	0,1,2		0.236499
CNVR7372.1	18	63109995	63118458	0,1,2		0.232765
CNVR1420.1	3	69262612	69264230	0,1,2	LMOD3,	0.232623
CNVR3946_full	8	82207571	82209251	0,1,2		0.228972
CNVR3824.1	8	23462931	23463852	0,1,2	SLC25A37,	0.228911
CNVR5920.1	13	71375227	71378755	0,1,2		0.227006
CNVR3489.1	7	90870928	90880493	0,1,2		0.226301
CNVR2708.1	5	178051113	178051648	0,1,2		0.225816
CNVR7972.1	21	22576799	22587850	0,1,2		0.223624
CNVR4788.1	10	70950792	70961060	0,1,2		0.22276
CNVR2646.1	5	150157836	150161778	0,1,2	C5orf62,	0.221339
CNVR5270.1	11	89833378	89835799	0,1,2		0.219794
CNVR1608.2	3	163994833	164008401	0,1,2		0.218394
CNVR6552.1	15	99159046	99159855	0,1,2		0.218194
CNVR1934_full	4	60498806	60500358	0,1,2		0.214459
CNVR7696.1	19	56098419	56099818	0,1,2	KLKP1,KLK4,	0.209979
CNVR2060.1	4	121182909	121184554	0,1,2		0.209855
CNVR7077.8	17	31626906	31635481	2,3,4,5		0.209295
CNVR1815.1	4	9229907	9241989	2,3,4		0.209208
CNVR116_full	1	25457812	25537782	2,3,4		0.206487
CNVR7559.1	19	17122340	17122790	0,1,2	MYO9B,	0.206253
CNVR1418_full	3	68714679	68722940	0,1,2		0.203881
CNVR6511.1	15	89502483	89503571	1,2	SV2B,	0.203467
CNVR4604.1	10	5929946	5932698	0,1,2		0.202356
CNVR7401.1	18	73395994	73397090	0,1,2		0.202227
CNVR1686.1	3	194618944	194625564	0,1,2	ATP13A4,	0.201405
CNVR2945.1	6	66459437	66461414	0,1,2	EYS,	0.200606
CNVR90.1	1	16024861	16028089	0,1,2	FLJ37453,	0.198965
CNVR4773.1	10	65179245	65181130	0,1,2		0.197917
CNVR1815_full	4	9117494	9354801	2,3,4		0.19767
CNVR3426.3	7	64187507	64205734	2,3,4		0.197172
CNVR5471.1	12	29735678	29737708	0,1,2	TMTC1,	0.196151
CNVR4609_full	10	7117049	7118324	0,1,2		0.195952
CNVR6212.1	14	82065559	82067186	0,1,2		0.19478
CNVR6745.1	16	57204759	57207180	0,1,2	CNOT1,	0.194359
CNVR8181.1	22	43933465	43935464	0,1,2	NUP50,	0.193084
CNVR894.2	2	101419843	101420750	0,1,2	RFX8,	0.192516
CNVR2901.1	6	51844127	51844735	0,1,2	PKHD1,	0.191868
CNVR743.1	2	34548934	34590089	0,1,2		0.191518
CNVR1675.1	3	192547425	192554326	0,1,2	CCDC50,	0.19039
CNVR7584.1	19	23256971	23258653	0,1,2		0.187984
CNVR1306.1	3	15820169	15821532	0,1,2	ANKRD28,	0.187379
CNVR2676.1	5	166335295	166335915	0,1,2		0.186766
CNVR1648.1	3	180050314	180050862	0,1,2	KCNMB2,	0.185562
CNVR1470_full	3	101405377	101407623	0,1,2		0.18386
CNVR6985.1	17	10831072	10836407	0,1,2		0.183799
CNVR1027.1	2	153503982	153508012	0,1,2		0.18259
CNVR5765.3	12	130627385	130633891	2,3		0.181093
CNVR4211_full	9	22476721	22492830	0,1,2		0.181058
CNVR7142.1	17	52445032	52447654	0,1,2	SCPEP1,	0.18042
CNVR6372.1	15	43106211	43111066	2,3,4	SORD,	0.180143
CNVR7908.1	20	59398298	59399370	2,3	CDH4,	0.17958
CNVR2807.1	6	22160753	22161707	0,1,2	FLJ22536,	0.178212
CNVR3398.2	7	56054925	56056526	2,3,4	PSPH,	0.177664
CNVR7840.1	20	35549379	35549955	1,2		0.177384
CNVR1465.1	3	100426286	100432358	0,1,2		0.175885
CNVR2016.1	4	100032557	100037264	2,3,4	EIF4E,	0.175856
CNVR7008_full	17	16657468	16665371	2,3,4,5,6		0.175773
CNVR2841.5	6	31383960	31387412	0,1,2		0.17359
CNVR3009.1	6	100141275	100141994	0,1		0.171897
CNVR1953.2	4	69131617	69162697	0,1,2		0.171076
CNVR5446_full	12	17498636	17499712	0,1,2		0.170425
CNVR2769.1	6	8282687	8286532	0,1,2		0.168641
CNVR1608.1	3	163994833	164109307	0,1,2,3		0.168371
CNVR1610.1	3	164247638	164251756	0,1,2		0.167539
CNVR6717_full	16	47066789	47068458	0,1,2		0.16713
CNVR4443.1	9	113205679	113210045	0,1,2	KIAA0368,	0.166866
CNVR7113.8	17	40938388	40941745	2,3,4	LRRC37A4,	0.166419
CNVR4369.1	9	86964976	86966026	0,1,2		0.165541
CNVR460.1	1	196571757	196577159	0,1,2		0.165263
CNVR5127.1	11	31350354	31354052	0,1,2	DCDC1,DNAJC24,	0.165091
CNVR914.1	2	108221762	108222763	0,1,2	SULT1C3,	0.16296
CNVR5745.1	12	129590029	129590539	2,3,4		0.162178
CNVR2172_full	4	173661594	173670645	0,1,2		0.161841
CNVR8312.1	23	38469325	38472310	0,1,2		0.16112
CNVR4393.2	9	91153223	91533202	0,1,2	SECISBP2,SEMA4D,GADD45G,LOC100129066,	0.160752
CNVR1953.1	4	69054922	69225094	0,1,2	TMPRSS11E,UGT2B17,UGT2B15,	0.159455
CNVR915.2	2	108674430	108677251	0,1,2	LIMS1,	0.159395
CNVR4634.1	10	17350704	17355444	0,1,2		0.158309
CNVR1485.1	3	108520638	108522992	0,1,2	LOC344595,	0.156934
CNVR5816_full	13	22529624	22535471	0,1,2		0.155457
CNVR3006.1	6	96494360	96496120	0,1,2		0.154581
CNVR2457.1	5	50270083	50274854	2,3,4		0.154356
CNVR7543.1	19	12555939	12559475	0,1,2	ZNF490,	0.153945
CNVR5636.1	12	97194051	97197110	0,1,2		0.153481
CNVR5587.1	12	70475334	70476883	0,1,2	RAB21,	0.153107
CNVR2359.1	5	12863977	12873331	0,1,2		0.152764
CNVR1667.1	3	190574711	190582755	1,2		0.151386
CNVR1874.1	4	34456456	34505204	0,1,2		0.151061
CNVR376.1	1	157134152	157136674	0,1,2		0.150301
CNVR2669.1	5	162794318	162795892	0,1,2	CCNG1,	0.149835
CNVR5436.1	12	11917753	11918281	0,1,2	ETV6,	0.149309
CNVR4678.1	10	31286703	31291731	0,1,2	ZNF438,	0.149146
CNVR8083.1	22	16521502	16524456	0,1,2	BCL2L13,	0.149141
CNVR6384.1	15	47332068	47335163	0,1,2	GALK2,	0.148819
CNVR5546.1	12	54288545	54290486	0,1,2		0.148689
CNVR7081.1	17	32829953	32833098	0,1,2	ACACA,C17orf78,TADA2A,	0.148355
CNVR8080_full	22	16150384	16160170	0,1,2		0.147554
CNVR7047.1	17	23804530	23806501	0,1,2		0.147398
CNVR2613_full	5	135143151	135148760	0,1,2		0.147309
CNVR6097_full	14	25353287	25354619	0,1,2		0.147039
CNVR6975.2	17	7206002	7206527	0,1,2	KCTD11,TMEM95,	0.146858
CNVR2973.3	6	77506841	77509527	0,1,2		0.146399
CNVR5347_full	11	127254784	127257222	0,1,2		0.145955
CNVR2973.1	6	77495977	77517068	0,1,2		0.145875
CNVR6752.1	16	61101872	61108164	0,1,2		0.145844
CNVR360.1	1	151026713	151037738	0,1,2	LCE1E,LCE1D,LCE1C,	0.144436
CNVR2841.16	6	31378345	31387412	0,1,2		0.144176
CNVR431.1	1	185731458	185733106	0,1,2		0.143788
CNVR4427.1	9	106636036	106637657	0,1,2	ABCA1,	0.143337
CNVR4791_full	10	72118824	72121307	0,1,2		0.143324
CNVR8164.1	22	37685753	37722446	0,1,2	APOBEC3A,APOBEC3B,	0.14322
CNVR1021_full	2	147658115	147663262	0,1,2		0.143192
CNVR3622_full	7	152205655	152211207	0,1,2		0.143051
CNVR4026.1	8	118943234	118944799	0,1,2	EXT1,	0.141032
CNVR6835.1	16	84554599	84555103	0,1,2		0.140902
CNVR8081.1	22	16437972	16439807	0,1,2	SLC25A18,	0.140014
CNVR8208.1	22	48101452	48103557	0,1,2		0.139877
CNVR2523.1	5	87414712	87417880	0,1,2		0.138982
CNVR8106.1	22	21906901	21907796	0,1,2	BCR,	0.137818
CNVR2144.1	4	164833170	164834343	0,1,2	1-Mar,	0.137262
CNVR2108_full	4	147138060	147147108	0,1,2		0.13707
CNVR7702.1	19	56823616	56842035	0,1,2,3,4	SIGLEC5,SIGLEC14,	0.137055
CNVR2336.1	5	7970069	7973516	0,1,2		0.135211
CNVR4060.1	8	135128801	135137228	0,1,2		0.134428
CNVR5277.1	11	93334915	93341704	0,1,2		0.134208
CNVR2971.1	6	77073444	77085850	1,2		0.13418
CNVR5072.1	11	11336131	11337562	0,1,2	GALNTL4,CSNK2A1P,	0.133467
CNVR3494.1	7	93164739	93170322	0,1,2		0.133165
CNVR801_full	2	54419132	54420976	0,1,2		0.133025
CNVR1299.1	3	13656186	13657278	0,1,2	FBLN2,LOC285375,	0.132845
CNVR6158.1	14	53780141	53783434	0,1,2		0.132582
CNVR3107_full	6	152431681	152433972	0,1,2		0.131695
CNVR5139.1	11	36734378	36735005	2,3,4		0.131399
CNVR4527.4	9	137333987	137335528	1,2		0.129924
CNVR5139.2	11	36686823	36744598	2,3,4		0.129617
CNVR6956.1	17	3988918	3989416	2,3,4	ZZEF1,CYB5D2,	0.129385
CNVR3074.1	6	134310674	134311405	0,1,2	TBPL1,	0.128952
CNVR2147.1	4	165422353	165425767	0,1,2	1-Mar,	0.12893
CNVR5611.1	12	84950225	84957967	0,1,2	MGAT4C,	0.128684
CNVR660.1	2	4182669	4201645	0,1,2		0.127565
CNVR1037.1	2	159668040	159669209	0,1,2	TANC1,	0.127356
CNVR1937.1	4	61621762	61624843	0,1,2		0.127323
CNVR752.1	2	36186093	36193059	1,2		0.127012
CNVR6909.2	17	205453	206418	0,1,2	RPH3AL,	0.126728
CNVR6117.1	14	34675291	34684292	0,1,2	KIAA0391,	0.126224
CNVR8367_full	23	70876251	70878437	0,1,2		0.126005
CNVR4440.1	9	112064339	112069738	0,1,2	TXN,	0.125804
CNVR3475.1	7	82888354	82889107	0,1,2	SEMA3E,	0.125754
CNVR5045.1	11	5594077	5595733	0,1,2	TRIM6,TRIM6-TRIM34,TRIM6,TRIM34,	0.125642
CNVR1480.1	3	105760834	105761732	0,1,2		0.124917
CNVR3884.1	8	51387568	51390822	0,1,2	SNTG1,	0.123456
CNVR377.1	1	157228357	157232921	0,1,2		0.122982
CNVR6188.2	14	73071536	73073419	1,2,3,4,5	HEATR4,ACOT1,	0.122848
CNVR4675.1	10	29782353	29782968	0,1,2	SVIL,	0.122665
CNVR1494.1	3	112726366	112729979	2,3,4		0.122325
CNVR311_full	1	117682243	117683418	0,1,2		0.122183
CNVR1411.1	3	64508462	64510907	2,3,4	ADAMTS9,	0.120914
CNVR6843.1	16	85436448	85437363	2,3,4		0.120806
CNVR5015.1	11	1611015	1613217	0,1,2	MOB2,KRTAP5-5,	0.119346
CNVR1846.1	4	20978191	20986188	0,1,2	KCNIP4,	0.119214
CNVR5459.1	12	24832076	24832991	0,1,2		0.119183
CNVR5778.1	12	131483704	131484789	2,3,4		0.119137
CNVR250.1	1	92004671	92006010	0,1,2	TGFBR3,	0.118896
CNVR5909_full	13	66072818	66075511	0,1,2		0.118426
CNVR7021.1	17	20285952	20335955	2,3,4,5,6	LGALS9B,MGC102966,	0.117894
CNVR6975_full	17	7205490	7206527	2,3,4		0.117328
CNVR2659.1	5	155409234	155427600	0,1,2		0.116676
CNVR6188.1	14	73064141	73121720	2,3,4	HEATR4,ACOT1,ACOT2,ACOT4,	0.116528
CNVR5898.1	13	60856422	60857183	0,1,2		0.116525
CNVR3341.1	7	31282013	31285456	0,1,2		0.116433
CNVR8367.1	23	70876251	70878437	0,1,2		0.116393
CNVR2141.1	4	163613458	163615903	0,1,2		0.116135
CNVR7370.1	18	62370731	62372179	0,1,2	CDH19,	0.115593
CNVR1273.1	3	6625271	6629513	0,1,2		0.114771
CNVR5747.1	12	129697397	129699905	0,1,2		0.114527
CNVR2001.1	4	92379345	92381464	1,2,3,4	FAM190A,	0.11452
CNVR4348.1	9	78745588	78747927	0,1,2		0.114231
CNVR118.1	1	26332157	26337219	0,1,2	PDIK1L,	0.114187
CNVR2599.1	5	127363687	127364753	0,1,2		0.113847
CNVR1555_full	3	137503463	137508985	0,1,2		0.113777
CNVR1052_full	2	172614660	172618321	0,1,2		0.113776
CNVR7927.1	20	61195163	61196042	2,3,4	HAR1B,HAR1A,	0.113498
CNVR940.1	2	115344490	115345542	0,1,2	DPP10,	0.113256
CNVR1165.1	2	231592639	231593324	0,1,2		0.112946
CNVR485.3	1	205808161	205813209	2,3	CR1,	0.112885
CNVR3429.1	7	64657580	64675115	2,3,4,5,6		0.112334
CNVR3887.1	8	53863532	53864180	0,1,2		0.112206
CNVR1123.1	2	208059097	208067649	0,1,2		0.111656
CNVR6084.1	14	21951540	21952070	0,1,2		0.111331
CNVR5189_full	11	58371247	58393087	2,3,4		0.111318
CNVR3958.1	8	87257375	87264287	0,1,2		0.111196
CNVR3859_full	8	39350819	39506576	0,1,2		0.111184
CNVR5154_full	11	42924536	42932726	2,3,4		0.111125
CNVR739_full	2	33617977	33621197	0,1,2		0.110952
CNVR8113.1	22	22355609	22357663	0,1,2	LOC91316,RGL4,	0.110647
CNVR5583.1	12	69818942	69819932	2,3,4	TSPAN8,	0.110605
CNVR2138.1	4	162668957	162671032	0,1,2	FSTL5,	0.110345
CNVR2019_full	4	102179145	102180228	0,1,2		0.110062
CNVR5405.1	12	3914181	3914947	0,1,2		0.10981
CNVR149.1	1	40739619	40742447	1,2	ZNF642,DEM1,	0.109408
CNVR6556.1	15	99488278	99488817	2,3		0.109388
CNVR315.1	1	119814376	119815139	2,3,4		0.109044
CNVR6178.1	14	69086625	69092295	0,1,2		0.10877
CNVR4280.1	9	41552631	41641509	2,3,4,5	LOC653501,ZNF658B,	0.10821
CNVR3867.3	8	43534427	43939867	2,3,4		0.108162
CNVR2535_full	5	98373056	98375260	0,1,2		0.108159
CNVR7588_full	19	24343380	24423484	2,3,4		0.107838
CNVR3075.1	6	134631119	134636149	0,1,2	SGK1,	0.106993
CNVR1129.1	2	213078490	213079158	0,1,2	ERBB4,	0.105963
CNVR2515_full	5	82098901	82101868	0,1,2		0.10559
CNVR625.2	2	913733	915448	2,3,4		0.104436
CNVR5594.1	12	72930893	72934060	0,1,2		0.104061
CNVR3589_full	7	142134204	142184405	0,1,2		0.10406
CNVR7332.1	18	47450919	47452309	0,1,2		0.103897
CNVR6869_full	16	87389488	87390959	0,1,2		0.103757
CNVR163.1	1	44794057	44794784	0,1,2	RNF220,	0.103322
CNVR5581.1	12	68966151	68968162	0,1,2	CNOT2,	0.103214
CNVR6203.1	14	79176033	79184746	0,1,2	NRXN3,	0.102978
CNVR4357.1	9	81217994	81223222	1,2		0.102696
CNVR1448.1	3	84782295	84785705	0,1,2		0.102528
CNVR1574_full	3	147109012	147144833	0,1,2		0.102034
CNVR5255_full	11	85980916	85984169	0,1,2		0.101998
CNVR5654.1	12	104205120	104205729	1,2		0.101147
CNVR2977.1	6	79024187	79093007	0,1,2		0.101034
CNVR3978_full	8	97589243	97591135	0,1,2		0.100911
CNVR1286.1	3	11083322	11088177	0,1,2		0.100619
CNVR1419.1	3	68822189	68830557	0,1,2		0.100527
CNVR764.1	2	41629512	41634678	0,1,2		0.100465
CNVR4167.1	9	6690598	6700717	0,1,2		0.100082
CNVR7762.1	20	1337176	1338798	0,1,2		0.100039
CNVR2304.1	5	1977604	1978111	0,1,2		0.0996951
CNVR5190.1	11	58565117	58610501	2,3,4		0.0990758
CNVR6664.1	16	19853044	19874003	0,1,2		0.0985207
CNVR319_full	1	120328470	120498601	0,1,2		0.09847
CNVR2106.1	4	146658284	146660448	0,1,2	SMAD1,	0.0980598
CNVR3516.1	7	101511108	101514218	0,1,2	CUX1,	0.0976122
CNVR4667_full	10	27264678	27269584	2,3		0.0974463
CNVR1838.1	4	18666498	18667086	0,1,2		0.0971676
CNVR2408.1	5	27559816	27562150	0,1,2		0.097166
CNVR217.1	1	72538870	72584557	0,1,2		0.097121
CNVR1685.1	3	194358041	194368093	0,1,2		0.0969867
CNVR476.1	1	202647732	202651622	0,1,2	PPP1R15B,PIK3C2B,	0.0967859
CNVR372.1	1	155440279	155443057	0,1,2		0.0967716
CNVR5960.1	13	88219960	88221178	0,1,2		0.0967309
CNVR1648.2	3	180032900	180033574	0,1,2	KCNMB2,	0.096327
CNVR5073.1	11	11779302	11781068	0,1,2		0.0958392
CNVR8226.3	23	10075	10705	0,1,2		0.0958069
CNVR384.1	1	160497369	160497846	0,1,2	NOS1AP,	0.0955543
CNVR7779.1	20	7346742	7351609	0,1,2		0.0955036
CNVR1471.1	3	102004367	102005202	0,1,2	ABI3BP,	0.0948907
CNVR1945.1	4	65401671	65402157	0,1,2		0.0946673
CNVR2162.1	4	169353056	169355005	2,3,4	ANXA10,	0.0943391
CNVR4203.1	9	17900038	17901633	0,1,2		0.0941385
CNVR3356.1	7	39512840	39518302	0,1,2		0.0938821
CNVR5708.2	12	121751048	121753991	1,2,3	GPR109A,	0.0937066
CNVR1184.1	2	235675473	235676118	2,3,4		0.0934122
CNVR4020.1	8	115148622	115149858	0,1,2		0.0930868
CNVR397.1	1	167270951	167271957	0,1,2		0.0925738
CNVR5888.2	13	56685165	56686272	0,1,2		0.0925612
CNVR485.1	1	205763104	205821509	2,3,4,5	CR1,	0.0925005
CNVR7227.8	17	78639027	78654713	1,2	METRNL,	0.0924884
CNVR7492_full	19	2860172	2861422	0,1,2		0.0922382
CNVR5372.1	11	134107133	134112853	0,1,2		0.0921345
CNVR3689.1	8	584449	589454	0,1,2		0.0919877
CNVR7796_full	20	15657506	15660363	0,1,2		0.0916709
CNVR1562.1	3	142027117	142029739	0,1,2		0.090831
CNVR7125_full	17	45181434	45183173	0,1,2		0.0906397
CNVR5564.1	12	60680247	60680746	0,1,2	FAM19A2,	0.0904629
CNVR7585.1	19	23597810	23599889	0,1,2		0.0903943
CNVR2414.2	5	28963356	28968486	1,2		0.0903633
CNVR20_full	1	2042821	2045835	1,2		0.0902821
CNVR7588.2	19	24343380	24423484	2,3,4		0.090256
CNVR7642.1	19	46029141	46085096	1,2,3,4	CYP2A6,CYP2A7,	0.090089
CNVR5578.1	12	67542035	67542783	0,1,2	CPM,	0.0897821
CNVR742_full	2	34377193	34379324	0,1,2		0.0897805
CNVR2139.1	4	163497048	163501441	1,2		0.0896817
CNVR2171.1	4	173225255	173229491	0,1,2	GALNTL6,	0.0894813
CNVR1158.1	2	228972648	228976580	0,1,2		0.0890269
CNVR8226.7	23	86	1896	0,1,2		0.0887197
CNVR6209_full	14	80947980	80950333	0,1,2		0.088498
CNVR8255.1	23	2525135	2526329	0,1,2		0.0882427
CNVR5580.1	12	68575998	68577013	2,3,4		0.0880665
CNVR793.1	2	51780138	51781276	0,1,2		0.0879041
CNVR4031.1	8	120222264	120230400	0,1,2		0.0875501
CNVR2587_full	5	119405803	119410759	0,1,2		0.0870142
CNVR6248.1	14	98573613	98575054	1,2		0.0867009
CNVR5850.1	13	37955318	37958191	0,1,2		0.086473
CNVR3563.1	7	127002221	127004934	0,1,2	GCC1,	0.0860568
CNVR8421.1	23	117338231	117338831	0,1,2		0.085963
CNVR1980_full	4	80579445	80581836	0,1,2		0.0859014
CNVR7280.1	18	22001856	22005785	2,3,4	PSMA8,	0.0858447
CNVR1035.1	2	159370154	159371129	0,1,2	DAPL1,	0.0858146
CNVR2483_full	5	63733722	63739453	0,1,2		0.0858146
CNVR267.1	1	104244763	104245258	0,1,2		0.0852952
CNVR5739.1	12	128861249	128864395	0,1,2	TMEM132D,	0.0852338
CNVR2326.1	5	5160888	5162888	1,2		0.0847815
CNVR1623.1	3	168327065	168331117	0,1,2		0.0846359
CNVR216.1	1	72527959	72536624	0,1,2	NEGR1,	0.0845259
CNVR2711.1	5	178280977	178285795	0,1,2	ZFP2,	0.0841072
CNVR5434_full	12	11109242	11141947	0,1,2		0.0837139
CNVR8226.8	23	86	7505	2,3,4		0.0836766
CNVR4824.1	10	84117850	84120281	0,1,2	NRG3,	0.0836729
CNVR6517_full	15	90475894	90478000	0,1,2		0.0834992
CNVR6810.1	16	80722834	80723308	2,3,4		0.0833844
CNVR1532.1	3	129861994	129862931	0,1,2	RPN1,	0.0832744
CNVR463.1	1	197376789	197380534	0,1,2		0.0832744
CNVR706.1	2	18866351	18866847	0,1,2		0.0832408
CNVR6000.1	13	105247361	105247931	0,1,2		0.0830486
CNVR6887.1	16	88423599	88425903	0,1,2	SPIRE2,	0.0829697
CNVR1111.1	2	203607766	203612122	0,1,2	NBEAL1,	0.0829683
CNVR7378.1	18	65143723	65145055	0,1,2		0.082568
CNVR5212.1	11	67824417	67825626	0,1,2		0.0819482
CNVR6484_full	15	82332196	82334814	0,1,2		0.0818753
CNVR7526.1	19	8318084	8319600	0,1,2	KANK3,	0.0817369
CNVR3334_full	7	28540564	28541742	0,1,2		0.0817048
CNVR7709.2	19	58208979	58221490	2,3,4		0.0816249
CNVR593.1	1	246221157	246222161	0,1,2	OR2L13,OR2L1P,	0.0816025
CNVR7633.2	19	43035678	43036926	0,1,2		0.0815739
CNVR7001.1	17	15124209	15126335	0,1,2		0.0811494
CNVR1877_full	4	34916594	34920804	0,1,2		0.0811067
CNVR5274.1	11	92660785	92661933	0,1,2		0.0808084
CNVR1841.1	4	20016666	20017955	0,1,2	SLIT2,	0.0803779
CNVR4911.1	10	124206745	124207345	0,1,2	ARMS2,HTRA1,	0.0802437
CNVR2157.1	4	168345749	168352080	0,1,2	SPOCK3,	0.0799416
CNVR1539.1	3	131245607	131289737	2,3,4	ALG1L2,LOC729375,	0.0799176
CNVR4007.1	8	108850513	108851309	0,1,2		0.0796431
CNVR5445.1	12	17336026	17337197	0,1		0.0794029
CNVR2667.1	5	160521601	160522648	0,1,2		0.0792835
CNVR2813.1	6	24433310	24435604	0,1,2	DCDC2,	0.0792325
CNVR404.1	1	173063237	173068473	0,1,2	RABGAP1L,	0.079021
CNVR1138.3	2	219760351	219762572	0,1,2	FAM134A,	0.0789492
CNVR6005.1	13	107745068	107749813	0,1,2	TNFSF13B,	0.078739
CNVR2996.1	6	89978350	89978942	0,1,2	GABRR1,	0.0785979
CNVR5254.1	11	85963617	85964394	0,1,2	ME3,	0.0784368
CNVR2388_full	5	19410578	19412168	0,1,2		0.0781999
CNVR2648.1	5	150769996	150772876	0,1,2		0.0779882
CNVR7500.1	19	3924264	3925945	2,3,4,5	DAPK3,EEF2,SNORD37,	0.0779127
CNVR5122.1	11	28963726	28969302	0,1,2		0.0777772
CNVR1015.1	2	142041483	142044679	0,1,2	LRP1B,	0.0777447
CNVR4847.1	10	91988451	91992013	0,1,2		0.0777152
CNVR3967_full	8	94141318	94146382	0,1,2		0.0776859
CNVR3461_full	7	75502182	75505632	0,1,2		0.0776607
CNVR7721.1	19	59424694	59435445	0,1,2,3	LILRB3,LILRA6,	0.0775648
CNVR3875.1	8	47643059	47665068	2,3,4		0.0775208
CNVR1693.1	3	196037038	196037973	2,3,4		0.0775196
CNVR7571.1	19	20387675	20509639	0,1,2	ZNF826,ZNF737,	0.0773876
CNVR785.1	2	48704713	48711350	0,1,2	STON1-GTF2A1L,GTF2A1L,	0.0772925
CNVR1561.1	3	141750193	141753596	1,2	CLSTN2,	0.0771419
CNVR2406.1	5	26420914	26421420	0,1,2		0.0769645
CNVR1391.1	3	56582763	56596571	1,2	CCDC66,	0.0769151
CNVR4912.3	10	124330302	124350392	2,3,4,5,6	DMBT1,	0.0769021
CNVR4767.1	10	61031953	61035063	0,1,2		0.076439
CNVR7335.1	18	48716526	48717028	0,1,2	DCC,	0.0763944
CNVR1648.3	3	180032900	180050862	0,1,2	KCNMB2,	0.0763014
CNVR5592_full	12	72390099	72391848	0,1,2		0.0762291
CNVR2610.1	5	133162369	133164390	0,1,2		0.0760755
CNVR1138.2	2	219761436	219762572	0,1,2	FAM134A,	0.0758355
CNVR738.1	2	33078009	33080817	0,1,2	LTBP1,	0.0757404
CNVR8180_full	22	43513946	43517622	0,1,2		0.0756906
CNVR5637_full	12	97477836	97483764	1,2		0.0756706
CNVR4565.1	10	753692	754352	2,3,4		0.0755955
CNVR3448_full	7	71907404	71913517	0,1,2,3		0.0754172
CNVR2032.1	4	107823695	107828683	0,1,2		0.0752589
CNVR7865.1	20	50192829	50194166	0,1,2	ZFP64,	0.0751934
CNVR6426_full	15	63602275	63606175	0,1,2		0.0750677
CNVR4019.1	8	114125735	114127903	0,1,2	CSMD3,	0.0750528
CNVR8140.1	22	32110263	32113473	0,1,2	LARGE,	0.0750304
CNVR4729.3	10	51158267	51158937	2,3,4,5,6	AGAP7,	0.0748526
CNVR3561_full	7	126301909	126340192	2,3,4,5		0.0747308
CNVR4402_full	9	95539234	95543145	0,1,2		0.074608
CNVR4228_full	9	29082325	29088033	0,1,2		0.0745658
CNVR6719.1	16	47462815	47463296	0,1,2		0.0745257
CNVR4760.1	10	58879765	58881893	0,1,2		0.0745037
CNVR8114.13	22	22604694	22723721	2,3,4	GSTT2,GSTT2B,DDTL,DDT,GSTT2,GSTTP1,LOC391322,GSTT1,GSTTP2,	0.0741159
CNVR6061.1	13	113607192	113608417	0,1,2	FAM70B,	0.0739917
CNVR4168.1	9	6719261	6719815	0,1,2	KDM4C,	0.0736951
CNVR7227.17	17	77734865	77735485	0,1,2	CCDC57,	0.0736869
CNVR5906.1	13	64250105	64251483	0,1,2		0.0735312
CNVR5537.1	12	51372654	51374194	1,2	KRT77,	0.0730328
CNVR2238.1	4	190032287	190033212	2,3,4		0.0727547
CNVR6334.1	15	27688002	27690442	0,1,2		0.0727145
CNVR300.1	1	111180085	111190659	0,1,2		0.0726245
CNVR2414_full	5	28963356	28968756	2,3,4		0.0724504
CNVR5388.1	12	1235902	1236686	0,1,2	ERC1,	0.0720555
CNVR3498.1	7	96381159	96384381	0,1,2		0.0719724
CNVR6116_full	14	34498571	34500965	0,1,2		0.0719389
CNVR1467.1	3	100690174	100699313	2,3,4		0.0718469
CNVR2004.1	4	94076386	94078623	0,1,2	GRID2,	0.0716655
CNVR2046.1	4	112456179	112462075	1,2		0.0715415
CNVR398_full	1	167326252	167887892	0,1,2		0.071317
CNVR6180.1	14	69757619	69759169	0,1,2		0.0711705
CNVR5834.1	13	31430622	31437038	0,1,2	EEF1DP3,	0.0709014
CNVR8131.1	22	29750065	29750768	0,1,2		0.0706494
CNVR4946.1	10	132526022	132528726	0,1,2		0.0706107
CNVR3430.1	7	64732214	64750224	2,3,4,5	INTS4L2,	0.0705159
CNVR238.1	1	86173335	86177263	0,1,2	COL24A1,	0.0703194
CNVR4046_full	8	129825984	129835558	0,1,2		0.0699747
CNVR3079.1	6	136893366	136894626	0,1,2	MAP7,	0.0698539
CNVR8396_full	23	91427226	92258448	0,1,2		0.0697725
CNVR7367.1	18	62058470	62062636	0,1,2		0.0697343
CNVR7186.1	17	68326764	68332721	1,2	SLC39A11,	0.0696058
CNVR5623.1	12	92028441	92029515	0,1,2		0.0695522
CNVR2749.1	6	3564460	3566864	1,2		0.0695187
CNVR1538.1	3	131139942	131140563	0,1,2		0.0694631
CNVR8472.1	23	147317384	147318910	0,1,2		0.0693476
CNVR6747_full	16	57503291	57510574	0,1,2		0.0692476
CNVR4249.1	9	35970780	35972060	0,1,2		0.0690844
CNVR1679.1	3	193471177	193479383	2,3	FGF12,	0.0689655
CNVR8183_full	22	44032095	44035259	0,1,2		0.0689655
CNVR5180.1	11	56196356	56196846	0,1,2	OR8U8,OR5AR1,	0.0688536
CNVR3485.1	7	89648395	89650524	0,1,2		0.0687466
CNVR1887_full	4	37940894	37942076	0,1,2		0.0686778
CNVR3430_full	7	64711813	64786202	2,3,4,5		0.0685088
CNVR8111_full	22	22231256	22233578	0,1,2		0.0684898
CNVR3429.2	7	64612545	64679379	2,3,4,5		0.0683719
CNVR2671.1	5	163597906	163598998	0,1,2		0.0682521
CNVR746.1	2	34819216	34820134	0,1,2		0.0679735
CNVR5514.1	12	41331576	41332141	2,3,4		0.0676101
CNVR1943.1	4	64376730	64396746	0,1,2		0.0674215
CNVR7798_full	20	16322155	16325056	2,3,4		0.0673416
CNVR5922.1	13	71705611	71710584	0,1,2		0.0672821
CNVR2850.1	6	33691917	33693857	0,1,2	ITPR3,	0.0672458
CNVR7070.1	17	29087983	29088761	2,3,4	ACCN1,	0.0669996
CNVR963.1	2	126084727	126086746	0,1,2		0.0669049
CNVR6832_full	16	83859817	83862162	2,3,4		0.0667931
CNVR1756.1	4	1572740	1573900	1,2		0.0662195
CNVR3897.1	8	57939821	57942903	2,3,4		0.0661276
CNVR7826_full	20	28033715	28124670	2,3,4		0.0660561
CNVR461.1	1	197040425	197041994	0,1,2		0.0659927
CNVR3426.2	7	64204377	64274741	2,3,4,5	INTS4L1,	0.0657584
CNVR4500.1	9	133607886	133611972	2,3	RAPGEF1,	0.0651892
CNVR126.1	1	30510995	30512660	2,3,4		0.0651643
CNVR8251.1	23	2302139	2304700	0,1,2	DHRSX,	0.0650694
CNVR5639.1	12	98318101	98326919	0,1,2	ANKS1B,	0.0647172
CNVR6305.1	15	21543260	21547057	0,1,2		0.0645876
CNVR4849.1	10	92451865	92455345	0,1,2		0.064378
CNVR810.1	2	59476800	59484511	0,1,2		0.0643625
CNVR3528.1	7	109969207	109975675	0,1,2		0.064304
CNVR910.1	2	107383126	107385883	0,1,2		0.0640342
CNVR5712.1	12	123062059	123065943	2,3	ZNF664,	0.0640175
CNVR513.1	1	220440566	220447122	0,1,2		0.0640021
CNVR4162.1	9	5631648	5632801	0,1,2	KIAA1432,	0.063922
CNVR2121.1	4	153209834	153213385	1,2		0.0636812
CNVR458.1	1	194869365	194870659	1,2		0.0635556
CNVR4374.1	9	88344772	88345596	0,1,2		0.0635179
CNVR1156.1	2	227949391	227966691	2,3	TM4SF20,	0.0631131
CNVR7633.1	19	43033392	43037198	1,2		0.0631131
CNVR5923.1	13	71743783	71744892	0,1,2		0.0631054
CNVR7709.1	19	58208979	58246055	2,3,4		0.0629341
CNVR6468.1	15	77591716	77592865	2,3,4		0.0627729
CNVR3539.1	7	115718783	115728357	1,2		0.0626741
CNVR2734.1	6	719091	719831	0,1,2		0.0624599
CNVR2759.1	6	5843382	5843837	0,1,2		0.0624236
CNVR5677.1	12	110460928	110464263	0,1,2	ATXN2,	0.0622533
CNVR4081.1	8	140672973	140676202	2,3,4		0.0620137
CNVR2407.1	5	26832459	26837664	0,1,2		0.0620091
CNVR2119.2	4	152981534	152998426	0,1,2		0.0618927
CNVR2992.1	6	88857912	88859176	0,1,2		0.0617848
CNVR3513.2	7	100787738	100793753	0,1,2	EMID2,	0.0615889
CNVR2631.1	5	143386668	143389627	1,2		0.0614949
CNVR3799.1	8	16245622	16251869	0,1,2		0.0613587
CNVR2910.1	6	54954057	54959624	0,1,2		0.0613421
CNVR4723.1	10	50673386	50681048	1,2		0.0613166
CNVR3867.1	8	43750503	43755226	2,3,4,5,6		0.0612831
CNVR5614.1	12	86054725	86057601	1,2		0.0610038
CNVR794.1	2	52602921	52638820	0,1,2		0.0609973
CNVR6316.1	15	23739059	23739742	1,2		0.0607692
CNVR4776_full	10	66068601	66070766	0,1,2		0.0606923
CNVR3629_full	7	153550727	153554373	0,1,2		0.0606914
CNVR1028.1	2	154603861	154607559	0,1,2	GALNT13,	0.0604169
CNVR595_full	1	246612917	246614970	1,2		0.060205
CNVR2652.1	5	151494881	151499031	0,1,2		0.0600218
CNVR3447.1	7	71682534	71684330	2,3,4	TYW1B,	0.0599306
CNVR6642.1	16	13201846	13204019	0,1,2	SHISA9,	0.0598699
CNVR4114.1	8	144771634	144785886	0,1,2	PYCRL,TSTA3,ZNF623,	0.0596812
CNVR2772.1	6	9381868	9382879	0,1,2		0.0596103
CNVR1328.1	3	26407277	26414464	0,1,2,3		0.0595998
CNVR915_full	2	108674430	108678542	1,2		0.059531
CNVR7256_full	18	11499973	11501491	0,1,2		0.059453
CNVR3436.1	7	66335018	66336838	2,3,4	TYW1,	0.0593932
CNVR7909.1	20	59546452	59547047	2,3,4	CDH4,	0.0590888
CNVR5161.1	11	46117604	46118980	0,1,2		0.0590805
CNVR1941.1	4	63352157	63358975	0,1,2		0.0590716
CNVR5171.1	11	49666184	49714391	0,1,2	LOC440040,	0.059068
CNVR141.1	1	37196768	37198598	1,2	GRIK3,	0.058976
CNVR1646.1	3	178865818	178866301	0,1,2		0.0587177
CNVR6357.1	15	37531690	37532136	0,1,2		0.058701
CNVR3276.1	7	8430119	8432074	0,1,2	NXPH1,	0.0586561
CNVR5178.5	11	54784823	54795083	2,3,4	TRIM48,	0.0586501
CNVR5151.1	11	41774815	41775603	0,1,2		0.0586359
CNVR475_full	1	201951054	201952979	0,1,2		0.0586209
CNVR6739.1	16	56282886	56285606	0,1,2	GPR97,CCDC135,	0.0586022
CNVR4099.1	8	143395378	143396678	0,1,2,3	TSNARE1,	0.0585154
CNVR2619.1	5	140076978	140085501	0,1,2	VTRNA1-1,VTRNA1-2,VTRNA1-3,	0.0584863
CNVR7633_full	19	43033392	43037198	1,2,3,4		0.0584342
CNVR388.1	1	163870187	163871072	0,1,2	MGST3,	0.0582156
CNVR2762.1	6	6898601	6899513	1,2		0.0582081
CNVR8246.1	23	1870896	1874770	0,1,2		0.0581974
CNVR6127.1	14	37203305	37207532	1,2		0.0581186
CNVR5162.1	11	47014463	47020023	0,1,2	C11orf49,	0.0579684
CNVR296.1	1	109168559	109173476	0,1,2	AKNAD1,	0.0579555
CNVR2785.1	6	14848851	14853716	0,1,2		0.0577964
CNVR988.1	2	131030431	131038196	2,3,4	LOC150527,	0.0575886
CNVR2063.1	4	123630889	123631842	0,1,2		0.057543
CNVR6460.1	15	75795562	75799714	0,1,2		0.0575391
CNVR5272_full	11	91009684	91011226	0,1,2		0.0573655
CNVR956_full	2	123193761	123198939	0,1,2		0.057261
CNVR8238.4	23	1017582	1054126	0,1,2		0.0568751
CNVR1345.1	3	34224641	34225830	2,3,4		0.0566521
CNVR223.1	1	78421767	78424207	0,1,2		0.0566521
CNVR5508_full	12	39154141	39171424	0,1,2		0.0566351
CNVR95_full	1	17548473	17551517	1,2,3,4		0.0566129
CNVR5337.1	11	123583988	123584649	0,1,2		0.0564156
CNVR1328.2	3	26400789	26414408	1,2		0.0564094
CNVR4841_full	10	89138473	89266538	1,2		0.0563877
CNVR108_full	1	22166472	22214926	1,2		0.056099
CNVR916.1	2	109056662	109061563	1,2		0.0560811
CNVR8396.1	23	91565066	91567002	0,1,2	PCDH11X,	0.0559999
CNVR95.2	1	17548473	17549976	0,1,2	PADI4,	0.0559091
CNVR8046.1	21	45272399	45273154	1,2		0.0557842
CNVR1573.1	3	146371193	146371693	0,1,2		0.0557296
CNVR2946.2	6	67097624	67099975	0,1,2		0.0555361
CNVR533.1	1	228199470	228200805	0,1,2		0.0554184
CNVR5375_full	11	134238116	134239296	0,1,2		0.0553505
CNVR849.1	2	79185041	79193270	0,1,2,3,4,5	REG1A,	0.0551258
CNVR6731.1	16	54399626	54422880	2,3,4	CES1,	0.0550863
CNVR5600_full	12	78677389	78687028	1,2,3,4		0.0550172
CNVR6725.1	16	50970003	50971496	0,1,2		0.0549774
CNVR3747_full	8	3567454	3569091	1,2		0.0549608
CNVR5862.1	13	43940562	43941120	2,3,4	TSC22D1,	0.0548841
CNVR7260.1	18	12493702	12494211	0,1,2	SPIRE1,	0.0547886
CNVR6709.1	16	35041786	35045325	0,1,2		0.0546975
CNVR6367_full	15	41923774	41926088	0,1,2		0.0546647
CNVR7144.1	17	53042845	53044836	0,1,2	MSI2,	0.0545434
CNVR2884.1	6	47672699	47673663	1,2	CD2AP,	0.054336
CNVR2221_full	4	187330507	187348434	0,1,2		0.0542897
CNVR3455_full	7	74603685	74612042	0,1,2		0.0542702
CNVR4401.1	9	95510165	95511320	0,1,2		0.0542407
CNVR4661_full	10	26385500	26401309	2,3,4		0.0541754
CNVR5618.1	12	89496185	89498734	0,1,2		0.0541631
CNVR5708.1	12	121744059	121776624	2,3	GPR109A,GPR109B,GPR81,	0.0541163
CNVR4841.1	10	89265522	89266538	0,1,2	MINPP1,	0.0540819
CNVR3081.1	6	141096813	141097430	0,1,2		0.0538498
CNVR7147.1	17	53562575	53568434	1,2		0.0538167
CNVR822.1	2	66039437	66050573	1,2		0.0538167
CNVR1805.1	4	7686159	7686684	0,1,2	SORCS2,	0.0537358
CNVR3453.1	7	74110266	74111636	0,1,2	WBSCR16,	0.0534549
CNVR2632.1	5	144852124	144852943	0,1,2		0.0534117
CNVR6375.1	15	43769884	43770349	2,3,4	SQRDL,	0.0533536
CNVR2151.1	4	166377398	166378505	2,3,4	KLHL2,	0.0533311
CNVR966.1	2	126159644	126168438	0,1,2		0.053297
CNVR3415.8	7	61799847	62097673	0,1,2		0.0532653
CNVR7365.1	18	61917905	61920159	0,1,2		0.0531864
CNVR5395.1	12	2115759	2128242	0,1,2	CACNA1C,	0.053045
CNVR159.1	1	43466330	43468121	0,1,2		0.0529263
CNVR5088.1	11	18054181	18056642	0,1,2	SAAL1,	0.0528545
CNVR7381.1	18	66104674	66106294	1,2	SOCS6,	0.0526566
CNVR2061.1	4	122501689	122510124	0,1,2	QRFPR,	0.0525609
CNVR4495.1	9	132742245	132742808	0,1,2	ABL1,	0.0524807
CNVR7740.1	19	61558276	61561655	0,1,2	ZNF542,	0.0524778
CNVR3586.3	7	141704110	141720176	0,1,2,3		0.0522583
CNVR1295.1	3	13116525	13117575	0,1,2		0.0522052
CNVR4750.1	10	56352786	56354292	0,1,2		0.0520444
CNVR4092.1	8	142709773	142714238	2,3,4		0.0518473
CNVR1229.1	2	242154846	242156009	0,1,2	BOK,	0.0518469
CNVR4502.1	9	134934317	134947466	2,3,4	CEL,CELP,	0.051826
CNVR5186.1	11	57923640	57924844	2,3,4	OR5B3,	0.051712
CNVR6531_full	15	95605337	95633875	1,2		0.0517093
CNVR8051.1	21	45850436	45851957	2,3,4		0.0516328
CNVR1034.1	2	159330559	159331295	0,1,2		0.0516178
CNVR8157.1	22	36074366	36080106	0,1,2		0.0516178
CNVR3734.1	8	2241102	2251073	0,1,2,3		0.0515601
CNVR2663.1	5	158827991	158831133	1,2	LOC285627,	0.05153
CNVR6854.1	16	86670393	86673640	0,1,2	BANP,	0.0514566
CNVR2916.1	6	56373294	56373780	2,3,4		0.0514222
CNVR2785.2	6	14853211	14853706	0,1,2		0.0513632
CNVR8237.9	23	919451	967488	0,1,2		0.0513423
CNVR8402.1	23	94937505	94938128	0,1,2		0.0513333
CNVR7132_full	17	49208291	49216229	0,1,2		0.0512959
CNVR7718.1	19	59247515	59252299	0,1,2	VSTM1,	0.0511444
CNVR6790.1	16	76729164	76729811	0,1,2	WWOX,	0.0511113
CNVR8019_full	21	41910517	41913155	0,1,2		0.0510567
CNVR81.1	1	14308898	14311535	0,1,2	HIC2,PI4KAP2,"RIMBP3B,RIMBP3C",UBE2L3,ADRBK2,APOL2,DMC1,LOC646851,SERHL,RRP7A,SERHL2,RRP7B,POLDIP3,RNU12,CYB5R3,NUP50,	0.051033
CNVR8235.1	23	741704	745830	0,1,2		0.0510045
CNVR8417_full	23	115051762	115066995	0,1,2		0.0509357
CNVR2524.1	5	90535526	90537843	0,1,2		0.0508908
CNVR2668.1	5	161475750	161476438	1,2	GABRG2,	0.0508907
CNVR1152.1	2	226873606	226879267	0,1,2		0.05072
CNVR3072.1	6	133787627	133789056	0,1,2	EYA4,	0.0505933
CNVR7238.1	18	4525436	4526716	0,1,2		0.050547
CNVR1644.1	3	178777184	178780230	0,1,2		0.0504839
CNVR4882.1	10	107047047	107052393	0,1,2		0.0502213
CNVR787.1	2	49387224	49392786	0,1,2		0.0500135
CNVR2972_full	6	77154212	77160412	0,1,2		0.0498436
CNVR5164.1	11	48284248	48284754	0,1,2	OR4S1,	0.0498107
CNVR4712_full	10	45898323	46849147	2,3,4,5,6		0.0496984
CNVR56.1	1	8126671	8133714	2,3,4	MGAT4C,GAS2L3,CHST11,OAS1,OAS3,	0.0496104
CNVR6730.1	16	54353245	54381169	0,1,2	CES4,	0.0494787
CNVR3311.1	7	20715360	20720071	1,2	ABCB5,	0.0493956
CNVR3835.1	8	25633694	25649822	2,3		0.0493027
CNVR2168_full	4	172610978	172616208	0,1,2		0.049282
CNVR6708.1	16	34317021	34615251	2,3,4	LOC283914,LOC146481,	0.0490721
CNVR3083_full	6	141590326	141591658	0,1,2		0.0486916
CNVR4717.1	10	48865577	48871539	2,3,4,5,6	FAM25B,FAM25C,FAM25G,	0.0485954
CNVR7310.1	18	38308078	38311677	0,1,2		0.0481639
CNVR459.4	1	195046026	195048396	0,1,2	CFHR1,	0.0481563
CNVR1853.1	4	24575561	24576199	0,1,2	CCDC149,	0.0480537
CNVR2321.1	5	3712736	3713509	0,1,2		0.0480382
CNVR5903.1	13	63122657	63135608	0,1,2		0.0480075
CNVR1126.1	2	212479871	212483340	1,2	ERBB4,	0.0479884
CNVR70.1	1	11912455	11916071	1,2	KIAA2013,PLOD1,LLGL1,LGALS9B,MGC102966,ABHD15,TP53I13,GIT1,ACCN1,ACACA,C17orf78,TADA2A,KRTAP3-3,KRTAP3-2,KRTAP3-1,	0.0478083
CNVR5386.1	12	736993	745259	0,1,2	WNK1,	0.0478078
CNVR3753_full	8	4110308	4112335	0,1,2		0.0478046
CNVR2845.36	6	32537894	32540555	1,2		0.0477542
CNVR6321.1	15	24300291	24303491	0,1,2		0.0472613
CNVR3260_full	7	4124707	4126756	0,1,2		0.0471258
CNVR8364.1	23	70054630	70056504	0,1,2	TEX11,SLC7A3,	0.0471217
CNVR6062.1	13	113620149	113621419	2,3,4	FAM70B,	0.0470017
CNVR5625.1	12	92368981	92370438	2,3,4	UBE2N,	0.0469666
CNVR5250.1	11	81534064	81541768	0,1,2		0.0468559
CNVR8060_full	21	46212484	46214618	0,1,2		0.0466861
CNVR3389_full	7	52930599	52932663	1,2		0.0466799
CNVR5170_full	11	49072729	49077808	2,3,4		0.046655
CNVR6004_full	13	107338708	107359369	0,1,2		0.0465817
CNVR6736.1	16	55884184	55884708	0,1,2	PLLP,	0.0465723
CNVR5607_full	12	83117253	83119828	0,1,2		0.0464361
CNVR275.1	1	105817336	105824920	0,1,2		0.0464104
CNVR5143.1	11	38257246	38257699	1,2,3		0.0457581
CNVR923.2	2	110342773	110348620	2,3,4,5,6	NCRNA00116,	0.0457017
CNVR6825.1	16	83058850	83062414	0,1,2	ATP2C2,KIAA1609,	0.0456022
CNVR5913.1	13	68142711	68166731	0,1,2		0.0455908
CNVR3370.1	7	46080296	46082009	0,1,2		0.0454652
CNVR7749.1	19	62726477	62727008	1,2	ZNF549,	0.0453971
CNVR6312.1	15	22658154	22660948	0,1,2	SNRPN,	0.0453158
CNVR6133.1	14	39679595	39687469	0,1,2		0.0453067
CNVR795.1	2	53103070	53105910	0,1,2		0.0451513
CNVR4674_full	10	28703488	28705670	0,1,2		0.0450634
CNVR8030.1	21	43794624	43797920	0,1,2	HSF2BP,	0.0449907
CNVR3.1	1	554403	560267	2,3,4	MIR1977,LOC100133331,LOC441897,LOC100130000,FLJ39739,LOC100286793,PPIAL4G,NOTCH2NL,NBPF10,"PPIAL4A,PPIAL4C",LOC728855,HIST2H2BF,FCGR1A,HIST2H2BF,HIST2H3D,"HIST2H4A,HIST2H4B",IVL,YY1AP1,DAP3,ASCC3,GRIK2,FBXO5,MTRF1L,IPCEF1,RBM16,ARID1B,FAM20C,ABCB5,DNAH11,KLHL7,IGF2BP3,MUC12,MUC17,EMID2,CUX1,SH2B2,SPDYE6,ALKBH4,LRWD1,POLR2J,POLR2J3,"SPDYE2,SPDYE2L",RASA4,POLR2J2,UPLP,"SPDYE2,SPDYE2L",CUL1,ZNF777,G…	0.0449575
CNVR4234.1	9	31281284	31282768	0,1,2		0.0449513
CNVR8163.1	22	37623842	37628611	0,1,2		0.0448894
CNVR759.1	2	38809381	38826334	2,3,4	GALM,SFRS7,	0.0448781
CNVR1128.1	2	212892198	212900247	0,1,2	ERBB4,	0.0448781
CNVR1069_full	2	180119664	180130418	0,1,2		0.0448781
CNVR756.1	2	37811582	37859388	2,3,4,5		0.0448261
CNVR4309.1	9	46608158	46622405	2,3,4	KGFLP1,	0.0447888
CNVR2436.1	5	37290450	37292618	1,2	C5orf42,	0.0447812
CNVR5616.1	12	89011704	89016192	0,1,2		0.0444682
CNVR3360.1	7	43591429	43598530	1,2	STK17A,	0.0444637
CNVR8086.2	22	17004138	17009529	1,2	TUBA8,USP18,	0.0443461
CNVR3458.1	7	75191996	75205991	1,2,3	HIP1,	0.0440535
CNVR1277.1	3	7375041	7377164	0,1,2	GRM7,	0.0440535
CNVR2198.1	4	183807065	183808993	0,1,2	ODZ3,	0.0436993
CNVR1058.1	2	176973956	176980168	0,1,2		0.0436848
CNVR3976.1	8	96944244	96948758	0,1,2		0.0435644
CNVR4492.1	9	132070528	132074979	0,1,2		0.0435618
CNVR5840.1	13	34460555	34462757	0,1,2	NBEA,	0.0434909
CNVR5413.1	12	6125687	6130823	0,1,2		0.0434119
CNVR138.1	1	34874894	34884557	0,1,2		0.0432599
CNVR5955.1	13	84834716	84835338	0,1,2		0.0430753
CNVR3878_full	8	49255539	49256514	1,2		0.0429966
CNVR6356_full	15	37151366	37160568	0,1,2		0.0429633
CNVR6670.1	16	22955370	22957061	0,1,2		0.0429332
CNVR7550_full	19	14592794	14595049	2,3,4		0.0427768
CNVR5985.1	13	98052424	98055249	0,1,2		0.0427294
CNVR3396.1	7	55201497	55202826	1,2	EGFR,	0.0426527
CNVR1326.1	3	25005839	25007210	0,1,2		0.0425714
CNVR2574_full	5	114283181	114290476	0,1,2		0.0423844
CNVR2035.1	4	108730385	108734355	1,2		0.0422654
CNVR4332.1	9	71085050	71086301	0,1,2		0.0422581
CNVR8151.1	22	34942923	34944355	0,1,2	APOL2,	0.0422317
CNVR413.1	1	177596451	177601717	0,1,2	SOAT1,C1orf125,	0.0421817
CNVR3777.1	8	9535218	9538345	0,1,2	TNKS,	0.0419379
CNVR1591.1	3	157574746	157576258	0,1,2	KCNAB1,	0.0418123
CNVR428_full	1	183276509	183278363	0,1,2		0.0417095
CNVR378.1	1	157279390	157286455	1,2,3	IFI16,	0.0416813
CNVR4177.1	9	9507036	9507778	1,2	PTPRD,	0.0415661
CNVR4426.1	9	106401430	106409145	1,2,3	OR13C5,OR13C2,	0.0414919
CNVR4073.1	8	138891894	138894940	0,1,2		0.0412784
CNVR1942.1	4	63816888	63837479	0,1,2		0.041205
CNVR2447.1	5	45040519	45050251	0,1,2		0.0411517
CNVR4716.5	10	47725753	47774013	2,3,4,5		0.0411176
CNVR1201.1	2	239165211	239166379	0,1,2		0.04109
CNVR2622.1	5	140202333	140219069	0,1,2	PCDHA1,PCDHA2,PCDHA3,PCDHA4,PCDHA5,PCDHA6,PCDHA7,PCDHA8,PCDHA9,PCDHA10,PCDHA11,	0.0410314
CNVR7364.1	18	61874647	61883655	0,1,2		0.0409919
CNVR1991.1	4	87195415	87199036	0,1,2	MAPK10,	0.0408823
CNVR4748.1	10	56116082	56139577	2,3	PCDH15,	0.0407915
CNVR3878.2	8	49255539	49256514	1,2		0.0407915
CNVR5120.1	11	26564534	26567489	2,3,4	ANO3,	0.0407589
CNVR3605.1	7	146642455	146644108	0,1,2	CNTNAP2,	0.0406051
CNVR4716.14	10	47725753	47900156	2,3,4,5,6	LOC642826,"FAM25B,FAM25C,FAM25G","ANXA8,ANXA8L1",	0.0406043
CNVR2620.2	5	140194728	140195842	2,3,4	PCDHA1,PCDHA2,PCDHA3,PCDHA4,PCDHA5,PCDHA6,PCDHA7,PCDHA8,	0.0404825
CNVR1075.1	2	183793691	183799241	0,1,2		0.040477
CNVR3573.1	7	133435541	133448555	0,1,2		0.0404018
CNVR2590.1	5	121160450	121163833	1,2		0.0403726
CNVR5553.1	12	56314371	56315233	0,1,2	SLC26A10,B4GALNT1,	0.0402729
CNVR2821.2	6	26878702	26883319	2,3,4,5		0.0402263
CNVR2581.1	5	117415057	117423898	0,1,2		0.0402093
CNVR4685.1	10	33229325	33230534	2,3,4	ITGB1,	0.0401222
CNVR2310.1	5	2332465	2333940	2,3		0.0400222
CNVR5508.3	12	39154141	39171194	2,3,4		0.0400203
CNVR8136.1	22	31257932	31258517	2,3,4	SYN3,	0.0400126
CNVR5492.1	12	33606396	33608182	0,1,2		0.040004
CNVR3509.1	7	100165798	100181151	0,1,2	EPO,ZAN,	0.0399829
CNVR2620.1	5	140194552	140195197	2,3,4	PCDHA1,PCDHA2,PCDHA3,PCDHA4,PCDHA5,PCDHA6,PCDHA7,PCDHA8,	0.0398445
CNVR6186.1	14	72597859	72601352	1,2	RBM25,	0.0395458
CNVR6118.1	14	34772026	34772624	1,2	KIAA0391,	0.0395458
CNVR274.1	1	105469153	105469979	0,1,2	MIR548H3,	0.0395035
CNVR6167.1	14	60127839	60129190	0,1,2		0.0394927
CNVR3427.3	7	64354006	64359878	1,2,3,4		0.0394796
CNVR1820.1	4	10001049	10012579	0,1,2		0.0393403
CNVR3826.1	8	24201098	24207111	0,1,2	ADAM28,	0.0393211
CNVR414.1	1	177722257	177724955	0,1,2	C1orf125,	0.039258
CNVR6602_full	16	2589819	2676116	2,3,4,6		0.0392384
CNVR8086.1	22	16998896	17005431	2,3,4	TUBA8,USP18,	0.0392131
CNVR4712.3	10	45898323	46105631	1,2,3	PTPN20A,PTPN20B,FRMPD2L1,	0.0391961
CNVR4216.1	9	24492114	24509104	0,1,2		0.039184
CNVR2511.1	5	79981609	79984011	2,3,4	DHFR,MSH3,	0.0391586
CNVR6315.1	15	23482489	23483487	0,1,2	ATP10A,	0.0391561
CNVR5640.1	12	98812528	98816065	1,2	ANKS1B,	0.0391088
CNVR4596.1	10	4698559	4700493	0,1,2	LOC100216001,LOC338588,	0.0389885
CNVR2538_full	5	98864739	98870808	2,3,4		0.0389364
CNVR4479.1	9	129221436	129225883	0,1,2	ZNF79,	0.0389344
CNVR1684.1	3	194260078	194265257	0,1,2		0.0387663
CNVR5488.1	12	31942677	31949429	1,2,3		0.038727
CNVR1894.1	4	39701722	39702524	0,1,2		0.0386935
CNVR7422.1	18	74763549	74767192	1,2		0.0386732
CNVR1160_full	2	229467553	229471907	2,3,4		0.0383894
CNVR2466.1	5	55465067	55466202	0,1,2	ANKRD55,	0.0383595
CNVR6628.1	16	8595739	8596923	0,1,2		0.0383035
CNVR7708.1	19	58014801	58053170	2,3,4,5	ZNF28,ZNF468,	0.0382559
CNVR144.1	1	38856971	38858162	0,1,2		0.0381809
CNVR4888.1	10	109628660	109629658	0,1,2		0.038156
CNVR4218.1	9	25020864	25021737	1,2		0.0380825
CNVR7535.1	19	11156091	11157445	0,1,2	KANK2,	0.0380312
CNVR1807.1	4	7887358	7888726	2,3	AFAP1,	0.0379732
CNVR1315.1	3	21686857	21687517	1,2	ZNF385D,	0.0379088
CNVR6187.1	14	72615971	72616650	1,2	RBM25,	0.0377819
CNVR1697.1	3	196261751	196262356	1,2	C3orf21,	0.0377666
CNVR453.1	1	193280577	193286328	1,2		0.0377666
CNVR6513.1	15	89782788	89784409	0,1,2		0.0376692
CNVR1341.1	3	32077088	32082966	0,1,2		0.0376542
CNVR8154.1	22	35473303	35476957	0,1,2	RABL4,	0.0376109
CNVR1931.1	4	59659986	59670851	2,3		0.0375948
CNVR1518.2	3	127155055	127161736	2,3,4	ROPN1B,	0.0375807
CNVR8364.2	23	70054630	70058042	1,2,3,4	TEX11,SLC7A3,	0.0375267
CNVR2884.2	6	47672699	47674858	1,2	CD2AP,	0.0373697
CNVR921.1	2	110040419	110090723	2,3,4,5,6	LIMS3-LOC440895,LIMS3,LOC440895,	0.0371424
CNVR925.1	2	110588011	110634474	2,3,4,5,6	LIMS3-LOC440895,LIMS3,	0.0371424
CNVR5868.1	13	49093735	49095063	1,2	ARL11,	0.0371257
CNVR1791.1	4	6733229	6736218	0,1,2	LOC93622,	0.0370825
CNVR8438_full	23	126425597	126430121	0,1,2		0.0368851
CNVR3993.1	8	104063932	104065762	0,1,2		0.0368417
CNVR4414.1	9	100348856	100350948	0,1,2	GABBR2,	0.0368129
CNVR2520.1	5	86150925	86153588	0,1,2		0.0366851
CNVR4022.1	8	115703020	115712660	0,1,2		0.0366449
CNVR4855.1	10	93623391	93624515	0,1,2	TNKS2,	0.0365892
CNVR1576.1	3	147867879	147873031	0,1,2		0.0365567
CNVR5412.1	12	6112654	6118295	0,1,2	VWF,	0.0365328
CNVR3861.1	8	40301941	40309124	0,1,2		0.0363954
CNVR5059_full	11	7769434	7789226	0,1,2		0.0362052
CNVR2926.1	6	58531691	58536763	2,3,4		0.0361844
CNVR6402.1	15	53442899	53444024	0,1,2	PIGB,CCPG1,MIR628,	0.0361725
CNVR6371.1	15	43011780	43022783	1,2,3		0.0360887
CNVR2474.1	5	59525372	59532089	1,2	PDE4D,	0.0360728
CNVR2852_full	6	34045801	34051014	0,1,2		0.0360117
CNVR8415_full	23	114448811	114450799	0,1,2		0.0359596
CNVR6395.1	15	51987236	51990450	0,1,2		0.0359524
CNVR2351.1	5	10813952	10814943	1,2,3	DAP,	0.0358569
CNVR6313_full	15	22845622	22885529	2,3,4		0.0357571
CNVR1691.2	3	195865211	195865840	2,3,4	LSG1,	0.0357516
CNVR1440.1	3	81678986	81682296	1,2	GBE1,	0.0357143
CNVR3484_full	7	89357422	89369397	0,1,2		0.035592
CNVR2217.1	4	186678622	186681078	0,1,2	PDLIM3,	0.0354983
CNVR2962_full	6	72920581	72931239	0,1,2		0.0354778
CNVR3004.1	6	95250114	95251113	0,1,2		0.0354222
CNVR768.2	2	42199654	42200167	1,2		0.0353962
CNVR1518_full	3	127155055	127161736	2,3,4		0.0353537
CNVR6345.3	15	30296440	30304624	1,2,3		0.0352619
CNVR1559_full	3	141182379	141184019	1,2		0.0348008
CNVR976.1	2	129354960	129363051	0,1,2		0.0347715
CNVR1071.1	2	182565161	182565820	0,1,2	PPP1R1C,	0.034696
CNVR4250.1	9	36352611	36353818	0,1,2	RNF38,	0.0345851
CNVR1683.1	3	193871993	193874865	0,1,2	FGF12,	0.0343617
CNVR843.1	2	76698302	76698967	0,1,2		0.0343418
CNVR3378.1	7	50075343	50076699	1,2	ZPBP,	0.0343122
CNVR2766.1	6	7726528	7727584	0,1,2	BMP6,	0.0342457
CNVR3800.1	8	16306425	16319028	1,2		0.0342429
CNVR5056.2	11	7092447	7093127	1,2		0.0342429
CNVR1607.1	3	163612403	163625949	0,1,2		0.0341261
CNVR2968.1	6	74889220	74890171	1,2		0.0340354
CNVR63_full	1	9518760	9520515	0,1,2		0.0340155
CNVR1162.1	2	230585280	230587670	1,2	FBXO36,	0.0339292
CNVR7858.1	20	44225509	44227289	1,2	CDH22,	0.0339292
CNVR2912.1	6	55934082	55954657	1,2		0.0339292
CNVR1067_full	2	179768355	179791457	0,1,2		0.0338879
CNVR3393.1	7	54348136	54355770	2,3,4		0.033804
CNVR3253.1	7	3621004	3622007	1,2	SDK1,	0.0336859
CNVR1378.1	3	50098801	50099740	1,2	RBM6,RBM5,	0.03358
CNVR8170.1	22	41047344	41050385	1,2		0.03358
CNVR6454_full	15	74671070	74683868	0,1,2		0.0335415
CNVR3750.1	8	3982307	3991880	1,2	CSMD1,	0.033522
CNVR6583_full	16	923425	944273	2,3,4,5		0.0334263
CNVR3113.1	6	154661490	154663386	0,1,2	IPCEF1,	0.033367
CNVR2939.3	6	65405092	65405828	0,1,2	EYS,	0.033361
CNVR4450.1	9	116740484	116742104	1,2,3	TNFSF8,	0.0331495
CNVR4154.1	9	4387534	4388316	1,2		0.0331495
CNVR4841.2	10	89138473	89180420	2,3,4,5,6		0.0331342
CNVR7846.1	20	39339977	39340793	0,1,2	ZHX3,	0.0331296
CNVR3314.1	7	22401347	22403248	0,1,2		0.0330641
CNVR932.1	2	112761633	112766181	2,3,4	ZC3H6,	0.0329804
CNVR6668.2	16	21641198	21716960	2,3,4,5	OTOA,RRN3P1,	0.032947
CNVR3618.4	7	151532774	151539767	1,2,3,4	MLL3,	0.0329042
CNVR2287.1	5	1231138	1233723	0,1,2		0.0328663
CNVR5880.1	13	53132774	53138265	0,1,2		0.0325791
CNVR3843.1	8	29957137	29957822	0,1,2		0.0325512
CNVR5707_full	12	121705841	121708732	2,3		0.0325244
CNVR199.1	1	61855399	61856327	0,1,2		0.032363
CNVR2829_full	6	29761933	30036820	2,3,4		0.0323155
CNVR6266.1	14	102020212	102020737	0,1,2,3	TECPR2,	0.0322411
CNVR3269.1	7	6089789	6111243	0,1,2	USP42,	0.0321825
CNVR3464.1	7	76540199	76546088	2,3,4		0.0321289
CNVR2786.1	6	14947466	14949606	0,1,2		0.0320011
CNVR2339.1	5	8308770	8313730	0,1,2		0.0319276
CNVR4339.2	9	74995705	74998254	1,2		0.0318803
CNVR7344.1	18	53097735	53099702	0,1,2		0.0318037
CNVR2371.1	5	16177833	16178678	1,2	11-Mar,	0.0318027
CNVR1281.1	3	9132386	9132839	2,3,4	SRGAP3,	0.0317637
CNVR5293.1	11	103511169	103511628	1,2	PDGFD,	0.0316633
CNVR1398.1	3	61102231	61103214	1,2	FHIT,	0.0315002
CNVR464_full	1	197829410	197833274	1,2		0.0315002
CNVR2091.1	4	139185878	139186660	0,1,2		0.0314178
CNVR7314.1	18	41092113	41092725	0,1,2		0.0314033
CNVR6092.1	14	24332137	24332912	0,1,2		0.0313587
CNVR6233.1	14	92782265	92782904	2,3,4	BTBD7,	0.0312889
CNVR1825.1	4	11763040	11771946	1,2		0.0312734
CNVR2230.1	4	188278835	188280445	1,2		0.0312734
CNVR1516.1	3	126419034	126419675	0,1,2	SLC12A8,ZNF148,	0.0312695
CNVR853.1	2	82889186	82889939	0,1,2		0.031269
CNVR3112.1	6	154000228	154003169	0,1,2		0.0312405
CNVR5469.1	12	29052717	29056090	0,1,2		0.03124
CNVR3587.1	7	141905025	141908626	1,2		0.0311089
CNVR6330.5	15	26538095	26552597	1,2,3	GOLGA8G,GOLGA8F,	0.0310048
CNVR3527_full	7	109217746	109241159	0,1,2		0.0310036
CNVR2721.2	5	180494899	180495398	0,1,2		0.0309127
CNVR8099.5	22	19363919	19369607	2,3,4,5,6	POM121L4P,	0.0307924
CNVR5267.1	11	89332812	89340513	0,1,2	TRIM64,	0.0306865
CNVR484_full	1	205608618	205612197	0,1,2		0.0306404
CNVR3581.1	7	137646088	137646886	0,1,2		0.0306344
CNVR5266.2	11	89324164	89328039	2,3,4,5,6		0.030599
CNVR8072.2	22	14960816	14993907	1,2		0.0305844
CNVR7538.1	19	11641159	11642844	1,2	ZNF833,	0.0305149
CNVR459.5	1	195088605	195147464	0,1,2	CFHR4,	0.0303881
CNVR3627.1	7	153109678	153129896	1,2,3		0.0303338
CNVR5108_full	11	24241229	24244783	0,1,2		0.0303319
CNVR6782.1	16	75096634	75101530	0,1,2	CNTNAP4,	0.0303262
CNVR5814.1	13	22223233	22224926	0,1,2		0.030249
CNVR1240.1	3	203631	209368	0,1,2	CHL1,	0.0301988
CNVR4418.1	9	103536574	103538041	0,1,2	GRIN3A,	0.0301648
CNVR3916.1	8	67283444	67284234	0,1,2		0.0301203
CNVR2842_full	6	31462308	31561028	1,2		0.0299905
CNVR5097_full	11	20801138	20806531	1,2		0.0299888
CNVR5210.1	11	67086933	67088579	1,2		0.0299888
CNVR6528.1	15	94456413	94457102	1,2		0.0299888
CNVR8377.1	23	77008367	77010498	0,1,2	MAGT1,	0.0299656
CNVR4431.1	9	108316243	108319719	1,2,3,4		0.029913
CNVR5962.1	13	89660713	89662792	0,1,2		0.0299059
CNVR365.1	1	151938268	151961933	2,3,4	NPR1,INTS3,	0.0298834
CNVR293.1	1	108534878	108538928	0,1,2	SLC25A24,	0.0297296
CNVR1236.9	2	242570661	242572486	1,2		0.0296929
CNVR2341.1	5	8755908	8801681	1,2		0.0296929
CNVR696.1	2	14621617	14627496	1,2		0.0296929
CNVR5649_full	12	103254768	103256295	1,2		0.0296311
CNVR5809_full	13	20625231	20627991	2,3,4		0.0296261
CNVR3268.1	7	5847069	5853950	1,2,3	ZNF815,	0.0296098
CNVR5615.1	12	88626071	88627536	1,2,3	LOC338758,	0.0296077
CNVR4215.1	9	24135509	24140358	1,2		0.0295643
CNVR5325.1	11	117983997	117987962	1,2,3	ARCN1,PHLDB1,	0.0295548
CNVR895.1	2	101599029	101599823	0,1,2		0.0295357
CNVR1709.1	3	197434008	197435081	1,2	OSTalpha,	0.0293993
CNVR142.1	1	38375147	38377167	1,2		0.0293993
CNVR1959_full	4	70501386	70508909	0,1,2		0.029211
CNVR3478.1	7	87146297	87148760	0,1,2	ABCB1,RUNDC3B,	0.0291502
CNVR6214.1	14	82504494	82507281	0,1,2		0.0291114
CNVR252.1	1	94060875	94063950	0,1,2		0.0286884
CNVR424.1	1	180626201	180628113	1,2,3	GLUL,TEDDM1,	0.0286732
CNVR1020.1	2	146579068	146593582	0,1,2		0.0285968
CNVR5231.1	11	73702578	73705038	0,1,2	P4HA3,	0.0285143
CNVR3495.1	7	93379735	93380461	0,1,2	GNGT1,GNG11,	0.0284506
CNVR94.3	1	17078749	17093217	2,3,4,5		0.0283984
CNVR6602.2	16	2589819	2676116	2,3,4,5,6	PDPK1,LOC652276,FLJ42627,KCTD5,	0.0282491
CNVR5849.1	13	36970041	36983553	0,1,2		0.0282476
CNVR4698.1	10	41852994	41866576	2,3		0.0281636
CNVR5969.1	13	92042574	92043966	1,2	GPC5,	0.0281384
CNVR1316.1	3	21698730	21700965	0,1,2	ZNF385D,	0.0281173
CNVR3915.1	8	66922040	66922918	1,2	PDE7A,	0.0278868
CNVR2569.1	5	112505686	112506278	1,2	MCC,	0.0278868
CNVR5103.1	11	22427471	22429361	1,2		0.0278868
CNVR5824.1	13	23798029	23799959	2,3,4	C1QTNF9,	0.0278482
CNVR3089_full	6	144237012	144241548	0,1,2		0.0277859
CNVR4613.1	10	8035746	8037167	0,1,2	TAF3,	0.0277841
CNVR266.2	1	103954831	103962929	0,1,2	AMY2A,	0.0277787
CNVR5858.1	13	41951216	41951830	0,1,2		0.0277587
CNVR2555.1	5	107226369	107227157	0,1,2	FBXL17,	0.0277391
CNVR2741.1	6	2512324	2517088	0,1,2		0.0277391
CNVR532.1	1	227879149	227887254	0,1,2		0.0276455
CNVR3022.1	6	105367477	105369570	0,1,2	HACE1,	0.0276172
CNVR2618.1	5	139348118	139349487	1,2	NRG2,	0.0275998
CNVR688_full	2	11936443	11945511	1,2		0.0275998
CNVR948.1	2	118597881	118598728	1,2		0.0275998
CNVR6786.1	16	75648508	75650440	0,1,2		0.0274
CNVR6112.1	14	33583803	33584597	0,1,2		0.0273854
CNVR7281.1	18	22018116	22020426	0,1,2	PSMA8,	0.0273567
CNVR1662_full	3	187869271	187907276	1,2		0.027352
CNVR5925.1	13	73606585	73607925	1,2,3	KLF12,	0.0272712
CNVR2952.1	6	69286825	69298730	2,3		0.0271589
CNVR2136.1	4	161266945	161291593	1,2		0.0271542
CNVR5513.1	12	41306568	41313808	0,1,2		0.0271174
CNVR2039.1	4	109940121	109941459	0,1,2		0.0270963
CNVR5897.1	13	60451074	60452007	0,1,2		0.0270531
CNVR3786.5	8	12240283	12286313	1,2	FAM66A,DEFB109P1,	0.0270352
CNVR7524.1	19	8149075	8150643	0,1,2		0.0269054
CNVR3415.4	7	61608481	62270454	2,3,4		0.026894
CNVR7855.1	20	43637651	43640716	1,2	WFDC8,	0.026848
CNVR3126_full	6	160006217	160008613	0,1,2		0.0268058
CNVR4493.1	9	132373363	132377325	0,1,2	ASS1,	0.0266121
CNVR6175.1	14	64779011	64782721	0,1,2		0.0265525
CNVR8320.1	23	44184767	44190713	1,2,3		0.026534
CNVR3308.1	7	17811012	17811944	1,2	SNX13,	0.026279
CNVR6189.1	14	73309902	73315434	0,1,2	C14orf43,	0.0262736
CNVR4136.1	9	310105	312509	1,2	DOCK8,	0.0261738
CNVR8069.1	21	46626372	46629012	0,1,2	PCNT,	0.0260453
CNVR8479.1	23	150019173	150021481	0,1,2		0.0260429
CNVR4885.1	10	107985851	107987694	0,1,2		0.025969
CNVR7273.1	18	14789518	14805415	1,2,3,4	ANKRD30B,	0.0259284
CNVR1454.1	3	89752751	89760753	0,1,2		0.0259146
CNVR1532.3	3	129861994	129886694	1,2,3	RPN1,	0.0258284
CNVR6686.1	16	28618738	28628417	2,3,4,5	EIF3C,EIF3CL,	0.0258277
CNVR4416.1	9	102800334	102802029	1,2		0.0258182
CNVR3043.1	6	114330722	114331939	0,1,2	FLJ34503,	0.0257773
CNVR6393.1	15	51668290	51669064	1,2	WDR72,	0.0257641
CNVR6534.1	15	96578026	96579718	1,2		0.0257641
CNVR2225.1	4	187590518	187594803	1,2		0.0257552
CNVR2906.1	6	54036723	54042793	0,1,2	C6orf142,	0.0256897
CNVR2982.1	6	81340459	81350256	0,1,2		0.0256574
CNVR5248.1	11	81178140	81199336	1,2		0.0256274
CNVR4423.1	9	105608155	105609556	0,1,2		0.0256197
CNVR5539.1	12	51661952	51665094	0,1,2		0.0256091
CNVR6543.1	15	97474099	97474934	0,1,2	SYNM,	0.0255974
CNVR8029.1	21	43646951	43662973	2,3	SIK1,	0.0255781
CNVR3061.1	6	124474275	124512684	2,3	NKAIN2,	0.0255781
CNVR8072.6	22	14969740	14985230	2,3,4,5		0.0255367
CNVR3114.1	6	155159916	155164723	1,2	RBM16,	0.025523
CNVR4844.1	10	89642815	89643692	1,2	PTEN,	0.025523
CNVR942.1	2	116217719	116219847	1,2	DPP10,	0.025523
CNVR2566_full	5	111943706	111972806	1,2		0.025523
CNVR3258_full	7	4039859	4049085	0,1,2		0.0255141
CNVR8238.1	23	1026768	1027413	0,1,2		0.0254877
CNVR3479.1	7	87506762	87510806	1,2,3	ADAM22,	0.0254855
CNVR7106.1	17	38872802	38874073	0,1,2	MIR2117,	0.0254608
CNVR2396.1	5	21648363	21650531	0,1,2		0.0254523
CNVR4712.5	10	46573577	46591751	2,3,4,5,6	ANXA8,ANXA8L1,"FAM25B,FAM25C,FAM25G",	0.0254296
CNVR488.1	1	206483039	206484784	1,2,3	PLXNA2,	0.0254046
CNVR768.1	2	42199654	42200606	0,1,2		0.0253628
CNVR3917.1	8	68319392	68324342	0,1,2	ARFGEF1,	0.0253618
CNVR1540.1	3	131614649	131615580	1,2	COL29A1,	0.0252837
CNVR2127_full	4	157167240	157193416	0,1,2		0.0252477
CNVR2799.1	6	18510099	18510860	0,1,2	RNF144B,	0.0251519
CNVR1963.1	4	73770982	73777311	0,1,2		0.0251004
CNVR627.1	2	1079649	1080699	2,3,4	SNTG2,	0.0249625
CNVR3438.1	7	66495893	66497038	1,2		0.0249491
CNVR4477_full	9	128559045	128562860	0,1,2		0.0248499
CNVR4455.1	9	120073517	120074702	1,2		0.0247296
CNVR6225.1	14	86122632	86124230	0,1,2		0.0246907
CNVR5429.1	12	9524006	9626453	0,1,2		0.0246647
CNVR1423.1	3	71713365	71715728	1,2,3	FOXP1,	0.024647
CNVR299_full	1	109988369	110060631	1,2,3,4,5,6		0.0245429
CNVR5178.1	11	54450844	54458929	1,2,3,4,5		0.0245321
CNVR2559.1	5	108717335	108718409	1,2	PJA2,	0.0245017
CNVR2811_full	6	23819527	23854465	0,1,2		0.0244675
CNVR7361.1	18	61351788	61358235	0,1,2,3		0.0244667
CNVR6669.1	16	22459409	22619691	2,3,4	LOC100132247,NPIPL3,LOC653786,	0.0244412
CNVR7545.1	19	13636994	13637717	0,1,2		0.02443
CNVR5846.1	13	35689777	35693319	2,3	SOHLH2,C13orf38,	0.0244036
CNVR4891.1	10	111135780	111136828	2,3		0.0244036
CNVR7337.1	18	49459896	49464733	0,1,2		0.0242593
CNVR6009.1	13	109019334	109020423	1,2		0.0241838
CNVR1704.3	3	196983462	196984082	1,2	MUC4,	0.024167
CNVR3928.1	8	72377264	72380227	0,1,2	EYA1,	0.0239443
CNVR5940.1	13	79579027	79584543	1,2		0.0239295
CNVR6439_full	15	69668658	69669934	0,1,2		0.0238967
CNVR3831.1	8	25122647	25126577	0,1,2	DOCK5,	0.0238954
CNVR2471.2	5	57812526	57814541	1,2	GAPT,	0.0238668
CNVR6417.1	15	59474267	59485833	0,1,2		0.0238532
CNVR5888.1	13	56650416	56686891	0,1,2	PRR20A,PRR20B,PRR20C,PRR20D,PRR20E,	0.0238435
CNVR5175.1	11	51037120	51053514	1,2,3,4,5		0.0237972
CNVR447_full	1	190183033	190185190	0,1,2		0.0237799
CNVR5721_full	12	125557317	125579352	1,2		0.0236975
CNVR6314.3	15	22971242	22981802	1,2	SNORD115-1,SNORD115-2,SNORD115-3,SNORD115-4,"SNORD115-5,SNORD115-10,SNORD115-12,SNORD115-9",SNORD115-6,SNORD115-7,SNORD115-8,"SNORD115-10,SNORD115-12,SNORD115-9,SNORD115-5",SNORD115-10,"SNORD115-11,SNORD115-29,SNORD115-36,SNORD115-43","SNORD115-10,SNORD115-12,SNORD115-9,SNORD115-5",SNORD115-13,SNORD115-14,	0.0236951
CNVR3971.1	8	95794465	95796334	1,2	ESRP1,DPY19L4,	0.0236951
CNVR2295.1	5	1498329	1499876	1,2,3	SLC6A3,	0.0236732
CNVR1582.1	3	150446304	150452401	1,2		0.0236179
CNVR5438.1	12	12144189	12145952	0,1,2	BCL2L14,	0.0235494
CNVR2672.1	5	164074049	164075702	0,1,2		0.0235068
CNVR7632.1	19	42661319	42661904	1,2	ZNF570,	0.0234624
CNVR1031.1	2	156541942	156544979	1,2		0.0234624
CNVR4758.1	10	58183067	58196919	1,2		0.0234624
CNVR4501.1	9	134612341	134617403	1,2	C9orf98,	0.0233761
CNVR990.1	2	131331321	131337936	2,3,4,5,6,7		0.0233329
CNVR7837.1	20	34956615	34957703	1,2	C20orf118,SAMHD1,	0.023268
CNVR6608.1	16	3622891	3624167	2,3		0.023268
CNVR2173.1	4	174326589	174327752	1,2,3	GALNT7,	0.0232667
CNVR1857.1	4	26564987	26566733	0,1,2	STIM2,	0.0231095
CNVR8445.1	23	130833308	130836266	0,1,2		0.0231077
CNVR2033.1	4	108282901	108295489	1,2		0.023099
CNVR3150.1	6	164463229	164467413	0,1,2		0.0230213
CNVR6976.1	17	7277809	7278290	0,1,2	C17orf74,TMEM102,FGF11,	0.0230055
CNVR5264.1	11	89249646	89257073	0,1,2	TRIM64B,	0.0229947
CNVR6769_full	16	70646001	70669798	2,3,4,5		0.0229947
CNVR6990.1	17	11352286	11353191	0,1,2	SHISA6,	0.0229829
CNVR6029.1	13	111865723	111867430	1,2		0.022952
CNVR6531.1	15	95609052	95616364	1,2		0.0229489
CNVR1572.1	3	146233185	146233687	2,3,4		0.0228471
CNVR2721.1	5	180493121	180495727	0,1,2		0.0227633
CNVR3014.1	6	102041250	102045717	0,1,2	GRIK2,	0.0227564
CNVR213.1	1	71009946	71012899	1,2		0.0227145
CNVR6764.3	16	68702855	68754003	2,3,4,5,6,7	PDPR,	0.0226879
CNVR4728.1	10	50970749	50983278	1,2,3	PARG,LOC728407,	0.0226802
CNVR4726.1	10	50876240	50880872	1,2,3	PARG,	0.0226802
CNVR4731_full	10	51349528	51381525	1,2,3		0.0226802
CNVR970.1	2	127433919	127438770	0,1,2		0.0226585
CNVR7368.1	18	62158130	62159001	1,2		0.0226381
CNVR4153_full	9	4366094	4367777	0,1,2		0.0226374
CNVR1705.1	3	197085690	197086725	1,2	TNK2,	0.0224492
CNVR7964.1	21	19758733	19766154	0,1,2		0.0224359
CNVR3008.1	6	99495881	99497552	1,2	FBXL4,	0.0224084
CNVR4711.2	10	45622760	45635526	1,2,3	AGAP4,	0.0224084
CNVR2775.1	6	10766024	10767491	0,1,2		0.0224084
CNVR4724_full	10	50723502	50762886	1,2,3		0.0224084
CNVR5192.1	11	59984819	59985890	1,2	MS4A1,	0.0223673
CNVR3754_full	8	4433493	4437639	2,3		0.0223673
CNVR3758.1	8	5137801	5149011	2,3		0.0223673
CNVR6051.1	13	113098441	113102249	1,2		0.0223413
CNVR7842.1	20	36488458	36489263	0,1,2	LOC388796,SNORA71B,SNORA71A,SNORA71C,SNORA71D,	0.0221605
CNVR6850_full	16	86385927	86390257	0,1,2		0.0221085
CNVR5463.1	12	25847155	25850416	1,2		0.022104
CNVR7191.1	17	69234006	69234625	0,1,2		0.0220773
CNVR7569_full	19	19693965	19700599	0,1,2		0.0220694
CNVR5288.1	11	101808746	101812691	1,2	TMEM123,	0.0220588
CNVR952.1	2	121513996	121515257	0,1,2		0.0220161
CNVR2381.6	5	17666675	17708900	1,2		0.0220053
CNVR5109.1	11	24399596	24408892	0,1,2		0.022004
CNVR2967.1	6	74765644	74773575	2,3,4		0.0219609
CNVR2664.1	5	159282379	159283692	2,3,4	ADRA1B,	0.0219602
CNVR5373.1	11	134214576	134215482	1,2,3		0.0218996
CNVR5981.1	13	97327968	97330991	1,2		0.0218313
CNVR3952.1	8	85423543	85431720	0,1,2	RALYL,	0.0216421
CNVR5239.1	11	78568196	78569237	1,2	ODZ4,	0.0216421
CNVR3873.1	8	47491810	47496940	1,2		0.0216421
CNVR1135.1	2	217664224	217665510	0,1,2		0.0216215
CNVR294.3	1	108826110	108827761	0,1,2		0.0216215
CNVR6082.1	14	21844683	21845214	0,1,2		0.0215855
CNVR6922.1	17	670962	671412	1,2,3,4	NXN,	0.0214721
CNVR4784.1	10	68709321	68710242	0,1,2	CTNNA3,	0.0214542
CNVR2953.1	6	69527894	69528390	0,1,2	BAI3,	0.0214542
CNVR7582.1	19	23009885	23015296	1,2		0.0214542
CNVR7582.2	19	23008548	23014947	1,2,3		0.0214542
CNVR949.1	2	120853769	120857514	1,2		0.0214542
CNVR3304.1	7	16138321	16140500	0,1,2	ISPD,	0.0213521
CNVR4340.1	9	75208286	75217416	1,2		0.0213233
CNVR2793_full	6	17484707	17489591	0,1,2		0.0212958
CNVR6636.1	16	11591538	11592052	0,1,2	LITAF,	0.0212723
CNVR1505.1	3	120833332	120836810	1,2	PLA1A,POPDC2,	0.0212315
CNVR1342.1	3	32313997	32314528	1,2	CMTM8,	0.0212315
CNVR7874.1	20	52080513	52091487	1,2	BCAS1,	0.0212315
CNVR464.2	1	197829410	197833274	1,2		0.0212315
CNVR1098.1	2	195687880	195692616	0,1,2		0.0212087
CNVR5490.1	12	33190578	33198735	0,1,2		0.0211311
CNVR539.1	1	230525246	230526864	0,1,2		0.0211187
CNVR7773_full	20	4960937	4965804	0,1,2		0.0211075
CNVR8167.1	22	39123895	39124858	0,1,2	SGSM3,	0.0210921
CNVR2479.1	5	61273372	61275011	2,3		0.0210919
CNVR2022.1	4	103998378	104002729	1,2	UBE2D3,CISD2,	0.021077
CNVR7174.1	17	63255728	63270086	2,3	BPTF,	0.0210394
CNVR5489.1	12	32222151	32226899	1,2	BICD1,	0.0208263
CNVR1994.1	4	90320131	90326529	2,3,4		0.0207855
CNVR8171_full	22	41209145	41335158	2,3,4,5,6,7		0.0207267
CNVR4779.1	10	66976955	66985336	0,1,2		0.0207139
CNVR3069.2	6	132148313	132160223	0,1,2		0.0206655
CNVR2829.7	6	29761933	30031389	2,3,4	ZFP57,HLA-F,LOC285830,IFITM4P,HCG4,HLA-G,HCP5P10,HLA-H,HCG2P7,HCG4P6,HLA-A,	0.0206584
CNVR272.1	1	105101788	105102722	1,2,3		0.0206167
CNVR3337.3	7	29638482	29654212	1,2,3	LOC646762,	0.0204686
CNVR7947.11	21	9917388	10023771	1,2	TPTE,	0.0204134
CNVR677.1	2	9842985	9846510	0,1,2		0.0203501
CNVR3598.2	7	143539578	143541360	0,1,2,3,4,5		0.0203165
CNVR1278.1	3	8300612	8301814	0,1,2		0.0202011
CNVR3069.1	6	132148313	132150449	0,1,2		0.020133
CNVR4420.1	9	104366769	104367994	2,3,4		0.0198918
CNVR6526.1	15	93844438	93847015	0,1,2	LOC145820,	0.019786
CNVR3194_full	6	169375147	169377202	1,2		0.019786
CNVR5838.1	13	33090603	33091366	1,2		0.019786
CNVR6807.1	16	80035585	80037111	1,2,3	CMIP,	0.0197671
CNVR7130.1	17	46979028	46982066	0,1,2		0.0197238
CNVR6676.1	16	25247611	25250595	0,1,2		0.0196664
CNVR6137.1	14	40678351	40739320	0,1,2		0.0196519
CNVR3281.1	7	9642715	9646944	1,2	PER4,	0.0196426
CNVR2481_full	5	61610488	61612132	0,1,2		0.0196067
CNVR5131.1	11	34128668	34130763	2,3	NAT10,ABTB2,	0.0196049
CNVR3804.1	8	17624937	17626103	1,2	MTUS1,	0.0196049
CNVR1025.1	2	150739394	150746450	1,2		0.0196049
CNVR4068.1	8	137763441	137774870	1,2		0.0196049
CNVR5219.1	11	69752455	69761328	1,2		0.0196049
CNVR7004.1	17	15730266	15734437	0,1,2		0.0195919
CNVR1469.1	3	101111485	101112308	0,1,2	C3orf26,FILIP1L,	0.0195876
CNVR6937_full	17	1859674	1864144	0,1,2		0.0195552
CNVR4334.1	9	71952058	71953288	0,1,2	MAMDC2,	0.0195127
CNVR2346_full	5	10615851	10618401	1,2		0.0194474
CNVR2488.1	5	65927362	65928656	1,2,3	MAST4,	0.0194415
CNVR2717.1	5	180108619	180128369	2,3	OR2Y1,	0.0194252
CNVR2616.1	5	137835616	137844524	1,2	EGR1,	0.0194252
CNVR662.1	2	5653565	5654755	1,2		0.0194252
CNVR3157.1	6	166417534	166422591	0,1,2		0.0194104
CNVR3631_full	7	154023089	154035505	0,1,2		0.0193637
CNVR2939.2	6	65401412	65406139	0,1,2	EYS,	0.0193374
CNVR5004.1	11	965177	965832	2,3,4	AP2A2,	0.0193335
CNVR3545.1	7	118932023	118933014	1,2		0.0192838
CNVR6785.1	16	75273894	75276659	0,1,2		0.019257
CNVR394.1	1	166031981	166033855	1,2	MPZL1,	0.0192467
CNVR1253.1	3	1756975	1763544	1,2		0.0192467
CNVR7785.1	20	11595495	11596765	1,2		0.0192467
CNVR2841.6	6	31384505	31397416	0,1,2		0.0192465
CNVR6696.1	16	30289504	30290234	1,2	TBC1D10B,MYLPF,1-Sep,	0.0192359
CNVR3319.1	7	24004755	24006584	0,1,2		0.0192157
CNVR2533.1	5	97961061	97967719	1,2,3		0.0191957
CNVR8021.1	21	42223189	42226495	0,1,2	C2CD2,	0.0191267
CNVR7529.1	19	9084144	9085660	0,1,2	OR7G2,OR7G1,	0.0191256
CNVR6540.1	15	97392250	97392985	0,1,2		0.0191093
CNVR1819.6	4	9783252	9843664	0,1,2		0.0191056
CNVR6218.1	14	84208915	84209380	0,1,2		0.0190834
CNVR6151.1	14	48741623	48742128	1,2		0.0190612
CNVR7769.1	20	3769364	3773088	0,1,2	MAVS,	0.0190416
CNVR2382.1	5	17744739	17751224	0,1,2,3		0.0190194
CNVR708.1	2	19631016	19634043	0,1,2		0.01899
CNVR1794_full	4	6946083	6951471	0,1,2		0.0188561
CNVR7138.1	17	51515261	51527716	1,2		0.0188388
CNVR2710.2	5	178191212	178198773	1,2		0.0188231
CNVR1443.1	3	82951406	82955860	0,1,2		0.0187942
CNVR1691.3	3	195865385	195881592	2,3,4	LSG1,FAM43A,	0.0187705
CNVR5597.1	12	76198181	76198845	0,1,2		0.0186506
CNVR1372.1	3	46758249	46758772	2,3	PRSS45,	0.0186421
CNVR2583_full	5	117896136	117906168	1,2		0.0186044
CNVR6768.1	16	70314327	70315774	1,2,3	PHLPP2,AP1G1,	0.0185628
CNVR5084.1	11	17166514	17167872	0,1,2		0.0184707
CNVR4738.1	10	53685667	53688334	0,1,2	PRKG1,	0.0184544
CNVR7352.1	18	56823209	56823716	1,2		0.0183977
CNVR4620.1	10	11995143	11998442	1,2,3	UPF2,	0.0183527
CNVR5867.1	13	48431530	48434856	0,1,2		0.0183034
CNVR1638.1	3	176563149	176566309	0,1,2	NAALADL2,	0.0182646
CNVR7525.1	19	8243134	8272327	2,3,4	LASS4,CD320,NDUFA7,	0.0181545
CNVR1583.1	3	150751025	150752792	0,1,2	WWTR1,	0.0180972
CNVR7820.1	20	25646651	25655971	2,3		0.0180952
CNVR715.1	2	22542015	22543447	0,1,2		0.01807
CNVR5468.1	12	27986837	27989532	0,1,2		0.0180541
CNVR5874.1	13	51781468	51792885	1,2,3		0.0180411
CNVR2803.1	6	19793546	19794532	0,1,2		0.0180364
CNVR4863.5	10	96845996	96986033	0,1,2	C10orf129,PDLIM1,	0.0180096
CNVR3544.1	7	118618449	118621941	0,1,2		0.0178911
CNVR4906.1	10	122216913	122218702	0,1,2	PPAPDC1A,	0.0178781
CNVR1933.1	4	60007499	60013530	2,3,4		0.0178306
CNVR4409.1	9	97376343	97377188	1,2		0.0178174
CNVR7286.1	18	25743035	25744853	1,2		0.0177648
CNVR5114.1	11	25040160	25042309	1,2	LUZP2,	0.0177204
CNVR1198.1	2	238808974	238810014	1,2	LOC151174,LOC643387,HES6,PER2,	0.017719
CNVR5731.1	12	127795825	127798963	1,2		0.0176545
CNVR796.1	2	53411428	53413564	0,1,2		0.0176391
CNVR3295.1	7	13244570	13247388	0,1,2		0.0175916
CNVR882.1	2	96031154	96038890	2,3	LOC729234,	0.0175835
CNVR3905.1	8	62543127	62549882	2,3	CLVS1,	0.0175835
CNVR3940.1	8	79343130	79350308	1,2		0.0175835
CNVR6306.1	15	21606451	21612788	1,2		0.0175835
CNVR5475.1	12	30128500	30134835	0,1,2		0.0175827
CNVR7850.1	20	41914857	41917438	0,1,2		0.0175434
CNVR2835.1	6	31131115	31131580	1,2	HCG22,	0.0174947
CNVR1394_full	3	58773529	58783389	1,2,3		0.017417
CNVR7854.1	20	42760735	42762946	0,1,2		0.017417
CNVR780.1	2	45611617	45613496	1,2	SRBD1,	0.0174118
CNVR2549.1	5	104460808	104531562	1,2	RAB9P1,	0.0174118
CNVR1153.1	2	227050691	227055696	1,2		0.0174118
CNVR2493.1	5	68355327	68356514	1,2		0.0174118
CNVR7808.1	20	21234267	21236529	0,1,2	XRN2,	0.0173852
CNVR4070.1	8	138812140	138813038	0,1,2		0.0173191
CNVR4428.1	9	106838671	106843096	1,2		0.0173025
CNVR4912.4	10	124295811	124350502	1,2	DMBT1,	0.0172954
CNVR3293.1	7	12988797	12995065	1,2		0.0172848
CNVR1593.1	3	159770225	159770980	1,2	MLF1,	0.0172414
CNVR301.1	1	111730544	111736420	1,2	LOC441897,	0.0172414
CNVR1640_full	3	177370622	177428646	1,2		0.0172414
CNVR286.1	1	107456827	107465258	1,2		0.0172414
CNVR6764.4	16	68748870	68754003	2,3,4,5	PDPR,	0.0172049
CNVR2873.2	6	41503465	41505463	1,2,3		0.0171886
CNVR7485.1	19	2383885	2384730	1,2	TMPRSS9,TIMM13,LMNB2,	0.0171752
CNVR5946.1	13	82063946	82070153	0,1,2		0.0171515
CNVR2153.1	4	167328397	167331440	1,2		0.0171154
CNVR74.6	1	13199031	13202118	2,3,4,5	PRAMEF3,PRAMEF22,PQLC1,C2CD4C,HCN2,POLRMT,MEX3D,MBD3,GNG7,C19orf77,	0.0171103
CNVR2954.1	6	69744407	69748441	1,2	BAI3,	0.0170743
CNVR2166.1	4	171307158	171310077	0,1,2		0.0170741
CNVR3532_full	7	110809909	110887301	0,1,2		0.0168984
CNVR4213.1	9	23352830	23367665	0,1,2		0.0168814
CNVR1329.1	3	26425966	26427261	0,1,2		0.016874
CNVR6044.2	13	112809611	112811417	1,2	MCF2L,F7,	0.0167751
CNVR1269.1	3	5509615	5514260	0,1,2		0.0167327
CNVR4893.1	10	114102095	114106660	0,1,2	GUCY2G,	0.0166898
CNVR3642.1	7	156079842	156087139	0,1,2		0.016673
CNVR8226.4	23	86	5143	1,2		0.0166458
CNVR5628.1	12	93065984	93068278	1,2,3	PLXNC1,	0.0166055
CNVR1855.1	4	25899575	25904442	1,2		0.0165514
CNVR5465.1	12	27539392	27546448	0,1,2	C12orf70,	0.0165288
CNVR5188_full	11	58351105	58352597	2,3,4		0.016522
CNVR4379.1	9	89255546	89256135	0,1,2		0.0164146
CNVR5258.1	11	87561909	87562672	2,3,4		0.0163826
CNVR6837.1	16	84566187	84566657	2,3,4		0.0163383
CNVR7028.1	17	21417034	21417694	2,3		0.0162286
CNVR977.1	2	129500983	129503644	0,1,2		0.0162126
CNVR5081.1	11	14336615	14337592	1,2	RRAS2,	0.0161765
CNVR2684.1	5	172905608	172907328	0,1,2		0.0161039
CNVR7673.1	19	51314420	51320101	0,1,2	IGFL3,	0.0160753
CNVR7626_full	19	40449880	40452896	1,2		0.0160552
CNVR3802.3	8	16866207	16866669	0,1,2		0.0160513
CNVR4711_full	10	45581457	45635526	1,2,3		0.0160267
CNVR294.2	1	108716192	108802432	2,3,4	NBPF6,	0.0160165
CNVR7088.1	17	34701689	34702240	0,1,2	FBXL20,	0.0160037
CNVR1904.1	4	45897575	45900235	0,1,2		0.0158833
CNVR7227.4	17	77910127	77912898	2,3	TEX19,	0.0158734
CNVR4625.1	10	13096562	13100613	0,1,2		0.0158119
CNVR7223.1	17	75606643	75615557	0,1,2	TBC1D16,CCDC40,	0.0158014
CNVR7573_full	19	20592635	20593903	0,1,2		0.0157642
CNVR920.1	2	109800216	109804879	2,3,4		0.0157623
CNVR2857.1	6	34807974	34808940	0,1,2		0.0157099
CNVR885.2	2	97125873	97129964	2,3	FAHD2B,	0.0157066
CNVR5964.1	13	89822170	89825490	1,2		0.0157066
CNVR2841.9	6	31395810	31397416	0,1,2,3,4		0.0156519
CNVR3035.1	6	110676417	110678584	0,1,2	C6orf186,	0.0156355
CNVR4035.1	8	121941787	121943573	1,2		0.0156086
CNVR8090.1	22	17951645	17953028	0,1,2		0.0155725
CNVR842.1	2	76627234	76628943	0,1,2		0.015561
CNVR3883.1	8	51345445	51358248	2,3	SNTG1,	0.0155418
CNVR885.1	2	97125873	97132949	2,3	FAHD2B,	0.0155418
CNVR6453.1	15	74123853	74134147	0,1,2	C15orf27,	0.0155418
CNVR5284.1	11	98690591	98692173	0,1,2	CNTN5,	0.0155054
CNVR4714_full	10	47216309	47262427	2,3,4,5,6		0.0154733
CNVR5301.1	11	106291312	106294734	0,1,2	GUCY1A2,	0.0154681
CNVR299.3	1	109988369	109992645	0,1,2	GSTM4,	0.015466
CNVR1100.1	2	195880637	195882338	1,2		0.0154139
CNVR2402.1	5	25857601	25859545	0,1,2		0.0154139
CNVR4894.1	10	115197573	115206921	1,2		0.0154139
CNVR3601.1	7	144547926	144552516	0,1,2		0.015376
CNVR4350.1	9	78960222	78967213	2,3		0.0153336
CNVR6493.1	15	83857919	83860178	0,1,2	AKAP13,	0.0153229
CNVR232.1	1	84160949	84161528	0,1,2	TTLL7,	0.015322
CNVR3579.1	7	137223645	137224311	1,2	CREB3L2,	0.0153012
CNVR3492.1	7	92832249	92838789	1,2	CCDC132,	0.0153012
CNVR3305.1	7	16666668	16668777	1,2	BZW2,	0.0153012
CNVR3572.1	7	131425039	131431154	1,2		0.0153012
CNVR3683_full	7	158810149	158821302	1,2		0.0153012
CNVR1287.1	3	11385253	11389707	1,2	ATG7,	0.0152514
CNVR7926.1	20	61094350	61095735	0,1,2		0.0152514
CNVR6220.1	14	84366768	84372004	0,1,2		0.0152152
CNVR1815.3	4	9117494	9354801	1,2	MIR548I2,	0.0151687
CNVR2075.1	4	133191305	133192473	1,2		0.0151398
CNVR2089.1	4	138399432	138411300	1,2		0.0151398
CNVR2167.1	4	171505393	171510324	1,2		0.0151398
CNVR2713.1	5	178636986	178637798	1,2	ADAMTS2,	0.0151134
CNVR4582_full	10	1623931	1626079	1,2,3		0.0150854
CNVR4730.1	10	51186740	51188228	0,1,2		0.0150854
CNVR7443.1	18	75723358	75725743	1,2	KCNG2,	0.0150572
CNVR4263.1	9	39305460	39323721	2,3		0.0150572
CNVR2600_full	5	127435714	127438780	0,1,2		0.015025
CNVR2475.1	5	60037408	60039465	0,1,2	DEPDC1B,	0.0150057
CNVR7062.1	17	27130696	27131638	0,1,2		0.0149207
CNVR5602.1	12	79348033	79352341	0,1,2	PTPRQ,	0.0149129
CNVR5579.1	12	68148410	68149058	1,2	FRS2,	0.0149129
CNVR5399.1	12	2773689	2775772	1,2	FKBP4,	0.0149129
CNVR558.1	1	236817476	236818661	1,2		0.0149103
CNVR6910.1	17	225231	225761	2,3		0.0148863
CNVR7707.1	19	58008356	58014417	1,2	ZNF28,	0.014883
CNVR2794.1	6	17546281	17549658	0,1,2	CAP2,	0.014883
CNVR5487.1	12	31843758	31845690	0,1,2	H3F3C,	0.014879
CNVR2421.1	5	30953814	30954359	1,2		0.0148676
CNVR3990.1	8	103123134	103125883	1,2	NCALD,	0.0148555
CNVR6328.1	15	26121887	26158746	2,3	HERC2,	0.0148555
CNVR6557.1	15	99572156	99572635	1,2	CHSY1,	0.0148555
CNVR317.1	1	119906489	119915469	1,2,3		0.0148555
CNVR5033.1	11	4499392	4500614	1,2		0.0148278
CNVR830.1	2	71195714	71201320	0,1,2	MCEE,MPHOSPH10,	0.0147999
CNVR740_full	2	33836740	33847668	2,3		0.0147999
CNVR244.1	1	89249007	89251114	0,1,2	GBP3,	0.0146843
CNVR6737.1	16	55923615	55924606	0,1,2		0.0146596
CNVR3136_full	6	161646237	161648784	0,1,2		0.0145479
CNVR3063.1	6	126224962	126228845	0,1,2	NCOA7,	0.0144697
CNVR8139.1	22	32085873	32090446	0,1,2	LARGE,	0.0144632
CNVR112.1	1	24392931	24396291	0,1,2	IL28RA,LOC284632,	0.014429
CNVR5626.1	12	92488513	92490064	1,2,3	SOCS2,	0.0144219
CNVR7154_full	17	55766887	55768922	0,1,2		0.0143935
CNVR8103.3	22	20783535	20935345	0,1,2	VPREB1,MIR650,	0.0143852
CNVR8114.4	22	22604143	22607619	0,1,2		0.0143774
CNVR7575_full	19	21540540	21558083	2,3,4		0.0142312
CNVR3984.1	8	100004702	100005651	2,3,4		0.0141804
CNVR5028.1	11	3193954	3200653	2,3,4	MRGPRG,C11orf36,MRGPRE,	0.0140775
CNVR1307.1	3	16214126	16216320	0,1,2	GALNTL2,	0.0139486
CNVR2246_full	4	190428749	190437423	0,1,2		0.0139403
CNVR4196_full	9	15805327	15812312	0,1,2		0.0139218
CNVR5567.1	12	62523587	62524472	1,2,3	SRGAP1,	0.0139055
CNVR6200.1	14	78229273	78235380	1,2	NRXN3,	0.0138727
CNVR1669.1	3	191219955	191223268	0,1,2	LEPREL1,	0.0137704
CNVR5049.1	11	5741435	5765861	0,1,2	OR52N4,OR52N5,OR52N1,	0.0137414
CNVR2532.1	5	97427298	97428511	0,1,2		0.0137367
CNVR2920.4	6	57730820	57739182	2,3,4		0.0137289
CNVR7870.1	20	51719098	51725481	0,1,2		0.0136788
CNVR3101.1	6	150416978	150418278	1,2	ULBP3,	0.0136726
CNVR5822.1	13	23529623	23531048	1,2		0.0136726
CNVR5947.1	13	82686251	82690615	1,2		0.0136726
CNVR6767.1	16	69535364	69537819	2,3,4	HYDIN,	0.0136645
CNVR6767.2	16	69404749	69760030	2,3,4,5	HYDIN,	0.0136283
CNVR4410.1	9	98288625	98289461	0,1,2	HABP4,	0.0135916
CNVR3340.1	7	31019686	31020356	2,3		0.0135729
CNVR8067.1	21	46481946	46483100	0,1,2	LSS,MCM3APAS,MCM3AP,	0.0135577
CNVR3853.1	8	36392979	36398258	1,2		0.0135515
CNVR1172.1	2	234208095	234209684	1,2	UGT1A8,UGT1A10,	0.0134312
CNVR3064.1	6	128474463	128479266	1,2	PTPRK,	0.0134312
CNVR4590.2	10	2678857	3124214	1,2,3	PFKP,	0.0134312
CNVR2621.1	5	140195897	140202238	1,2	PCDHA1,PCDHA2,PCDHA3,PCDHA4,PCDHA5,PCDHA6,PCDHA7,PCDHA8,PCDHA9,	0.0134312
CNVR1236.6	2	242503102	242597218	1,2		0.0134312
CNVR2379.1	5	17395748	17410008	1,2		0.0134312
CNVR1544.1	3	133472275	133477702	0,1,2		0.0134165
CNVR1144.1	2	223573334	223578127	0,1,2		0.013403
CNVR7380.1	18	65359374	65368451	0,1,2	DOK6,	0.0133499
CNVR3490.1	7	91196493	91198343	1,2		0.0133329
CNVR6865.1	16	87166324	87169584	1,2	ZC3H18,	0.0133119
CNVR425.1	1	181043260	181048506	1,2	NPL,	0.0133119
CNVR575.1	1	243703417	243714597	1,2	KIF26B,	0.0133119
CNVR1400.1	3	61391187	61391913	1,2		0.0133119
CNVR1616.1	3	166523684	166566049	1,2		0.0133119
CNVR7847.1	20	39770462	39773694	1,2		0.0133119
CNVR5698.1	12	117421242	117422145	1,2		0.0133107
CNVR5604.1	12	80663827	80668820	0,1,2	PPFIA2,	0.0132988
CNVR7246.1	18	7134225	7136816	2,3,4		0.0132876
CNVR7136.1	17	50818728	50820322	0,1,2	MMD,	0.0132691
CNVR4313.2	9	65708247	65711847	2,3		0.0132284
CNVR1916.1	4	54236744	54238060	1,2		0.0132142
CNVR2128.1	4	157524751	157526398	1,2		0.0132142
CNVR294.1	1	108580145	108655448	2,3,4	NBPF4,	0.0132135
CNVR3020.1	6	103843385	103870879	0,1,2		0.0132038
CNVR3434_full	7	65225235	65229472	0,1,2		0.0130819
CNVR5178.2	11	54713505	54729697	0,1,2		0.0130768
CNVR4042.1	8	127261409	127263721	0,1,2		0.0130504
CNVR2829.8	6	29923588	29982956	1,2	HCP5P10,HLA-H,HCG2P7,	0.0130112
CNVR4174_full	9	8630898	8632335	0,1,2		0.0129128
CNVR5466.1	12	27679968	27680667	2,3,4	PPFIBP1,	0.0129012
CNVR8311.1	23	38271489	38272316	0,1,2		0.0128747
CNVR7562.1	19	17304249	17311279	2,3	DDA1,ANO8,GTPBP3,	0.0128026
CNVR4.1	1	714177	717108	2,3	RASAL2,C1orf49,PPP1R12B,SRGAP2,HHAT,ITIH5,TAF3,CUGBP2,FAM21C,AGAP4,"PTPN20A,PTPN20B",FRMPD2L1,"BMS1P1,BMS1P5",FAM35B,SYT15,GPRIN2,PPYR1,LOC728643,"ANXA8,ANXA8L1","FAM25B,FAM25C,FAM25G",LOC642826,FAM35B2,ANTXRL,ANXA8L2,FAM21B,LOC642826,"FAM25B,FAM25C,FAM25G","ANXA8,ANXA8L1",ZNF488,RBP3,GDF2,GDF10,"PTPN20A,PTPN20B","FAM25B,FAM25C,FAM25G",LOC399753,FRMPD2,ARHGAP22,ZMIZ1,ZCCHC24,LOC650623,LOC650623,L…	0.0127677
CNVR518.1	1	222265979	222271108	2,3		0.0127677
CNVR5512.1	12	40984186	40986093	0,1,2	ZCRB1,	0.0127355
CNVR4222.1	9	28037275	28041288	0,1,2	LINGO2,	0.0126813
CNVR1132.1	2	214582951	214584088	0,1,2	SPAG16,	0.0126176
CNVR7148.1	17	54587338	54587862	1,2	SKA2,MIR301A,PRR11,	0.0125937
CNVR550_full	1	234650974	234653136	0,1,2		0.0125507
CNVR5582.1	12	69158421	69164456	0,1,2		0.0125194
CNVR2707_full	5	178041781	178045925	0,1,2		0.0124949
CNVR6351.3	15	32450046	32662643	2,3,4,5	LPCAT4,GOLGA8A,GOLGA8B,	0.0124541
CNVR6701.3	16	32364447	32569534	2,3,4,5,6		0.0124335
CNVR6250.1	14	98710289	98712045	1,2,3	BCL11B,	0.0124114
CNVR5435_full	12	11395846	11460239	0,1,2,3,4		0.0124054
CNVR381.1	1	157915386	157916253	0,1,2		0.0123318
CNVR2445_full	5	42664005	42667027	0,1,2		0.0123078
CNVR7377.1	18	64379656	64380332	0,1,2		0.0123045
CNVR5529.1	12	49502991	49504604	1,2	ATF1,	0.0122989
CNVR5504_full	12	37744489	37769756	1,2		0.0122989
CNVR5598.1	12	76622959	76624876	0,1,2		0.0122989
CNVR5609.1	12	83560320	83564927	1,2		0.0122989
CNVR5742.1	12	129429863	129431078	2,3	PIWIL1,	0.0122979
CNVR7720.1	19	59332695	59333370	1,2	PRPF31,CNOT3,	0.0122697
CNVR4679_full	10	31483544	31485487	0,1,2		0.0122457
CNVR7710.1	19	58323411	58324031	1,2	ZNF415,	0.0122446
CNVR5545.1	12	54066882	54070577	2,3		0.0122384
CNVR995.1	2	131938233	131941074	2,3,4,5	TUBA3D,	0.0121897
CNVR7888.1	20	55020804	55021298	2,3,4		0.0121268
CNVR2438.1	5	37875393	37876513	1,2,3	GDNF,	0.0120846
CNVR5525.1	12	47962269	47976666	2,3	TUBA1C,PRPH,	0.0120638
CNVR2271.1	5	525279	526889	1,2,3	EXOC3,LOC25845,SLC9A3,	0.0120459
CNVR4018.1	8	114109647	114115689	0,1,2	CSMD3,	0.0120452
CNVR3465_full	7	76607603	76627034	2,3,4		0.0120269
CNVR6561.1	15	99846435	99848319	1,2,3	PCSK6,	0.0120108
CNVR8240.6	23	1330585	1403955	1,2,3	CSF2RA,	0.0120101
CNVR4856.1	10	93658078	93658710	1,2,3	FGFBP3,	0.011996
CNVR6921.1	17	659844	660329	2,3,4	NXN,	0.011971
CNVR5848_full	13	36943699	36947331	0,1,2		0.0119593
CNVR6399.1	15	52747967	52754150	2,3		0.0119351
CNVR3164.1	6	167408121	167409138	0,1,2		0.01192
CNVR4628.1	10	13858919	13859380	2,3	FRMD4A,	0.011919
CNVR6105.1	14	29887045	29889176	1,2		0.0118595
CNVR4665.1	10	27039121	27041860	0,1,2	PDSS1,	0.0118506
CNVR4649.1	10	20890579	20897455	0,1,2		0.0118406
CNVR7587.1	19	24250953	24255966	1,2,3		0.0118212
CNVR5113.1	11	25035290	25040104	2,3	LUZP2,	0.0118039
CNVR6310.4	15	21881157	21930943	2,3		0.0118039
CNVR979.1	2	129958916	129967401	1,2,3		0.0117446
CNVR6098.1	14	25660604	25662842	0,1,2		0.011743
CNVR7346.1	18	54082087	54088134	1,2	NEDD4L,	0.0117178
CNVR7388.1	18	68872295	68877800	1,2		0.0117178
CNVR5176.5	11	51198010	51204092	1,2		0.0117015
CNVR5937.1	13	77662996	77665835	1,2		0.0116897
CNVR7553_full	19	15639056	15698007	2,3,4		0.0116833
CNVR4148.1	9	2138145	2141403	0,1,2	SMARCA2,	0.0116823
CNVR1568.1	3	143332644	143334768	0,1,2		0.0116681
CNVR187_full	1	54861813	54868562	0,1,2		0.011632
CNVR1864.1	4	29760641	29761296	0,1,2		0.0116093
CNVR6126.1	14	36839404	36840949	0,1,2	MIPOL1,	0.0116042
CNVR2375.1	5	16923107	16923711	1,2	MYO10,	0.0115995
CNVR7465_full	19	515001	520307	1,2		0.0115995
CNVR3410.1	7	57944220	58058160	2,3		0.011591
CNVR6437.1	15	69261498	69265201	1,2	THSD4,	0.0115763
CNVR6515.1	15	90378252	90380212	1,2	SLCO3A1,	0.0115763
CNVR4126.1	8	145688500	145691595	1,2	PPP1R16A,GPT,	0.0115763
CNVR7530.1	19	9106106	9107371	1,2	OR7G3,ZNF317,	0.0115763
CNVR6390.1	15	50052548	50060663	1,2	LEO1,	0.0115763
CNVR3888.1	8	54059188	54059754	1,2		0.0115763
CNVR6629_full	16	8663044	8664235	0,1,2		0.0115727
CNVR6351_full	15	32447812	32662643	2,3,4,5		0.0115654
CNVR3166.4	6	167618618	167619320	2,3,4,5	UNC93A,	0.0115436
CNVR1412.1	3	65092777	65094831	0,1,2		0.011522
CNVR2055.1	4	117587096	117587942	0,1,2		0.011497
CNVR982_full	2	130410408	130484698	2,3		0.0114915
CNVR2856.1	6	34424989	34427595	0,1,2	NUDT3,	0.0114637
CNVR900.1	2	105714269	105719711	1,2	NCK2,	0.0114637
CNVR3071.1	6	132749344	132754170	1,2	MOXD1,	0.0114637
CNVR4834.1	10	87942313	87949772	1,2	GRID1,	0.0114637
CNVR4633.1	10	17134463	17141618	1,2	CUBN,	0.0114637
CNVR8221.1	22	49414530	49425590	1,2,3	ARSA,	0.0114637
CNVR2688.1	5	174368607	174373166	1,2		0.0114637
CNVR2930.1	6	58726284	58732164	1,2		0.0114637
CNVR3073.1	6	133991394	133992160	1,2		0.0114637
CNVR4663.1	10	26648235	26651066	1,2		0.0114637
CNVR7592.1	19	32906838	32911395	2,3		0.0114637
CNVR964_full	2	126094787	126102434	1,2		0.0114637
CNVR2088.1	4	138311476	138320204	0,1,2		0.0114626
CNVR7655.1	19	47464296	47465248	1,2		0.0114609
CNVR8008.1	21	38971922	38973286	2,3,4		0.0114341
CNVR1819.3	4	9745207	9762583	1,2		0.0113917
CNVR607.1	2	22585	24787	1,2	FAM110C,	0.011388
CNVR3252.1	7	3577056	3585481	1,2	SDK1,	0.0113796
CNVR3242.1	7	1822496	1830007	1,2	MAD1L1,	0.0113796
CNVR3598.3	7	143508477	143541289	0,1,2	CTAGE4,ARHGEF5L,	0.0113796
CNVR3285.1	7	11887119	11889213	1,2		0.0113796
CNVR3375_full	7	48551969	48562717	1,2		0.0113796
CNVR3540.1	7	115820467	115821550	1,2		0.0113796
CNVR3641.1	7	155991340	156006660	1,2		0.0113796
CNVR2013_full	4	98573121	98577671	0,1,2		0.0113617
CNVR7845.1	20	39315935	39319596	1,2	ZHX3,	0.011352
CNVR1337.1	3	28785035	28792822	1,2		0.011352
CNVR231.1	1	83898773	83899674	1,2		0.011352
CNVR6727.1	16	52965514	52977127	1,2		0.011352
CNVR7899.1	20	58546997	58558274	1,2		0.011352
CNVR7126.1	17	45278412	45280247	2,3	TAC4,	0.011352
CNVR6211.1	14	81568879	81573106	0,1,2		0.0113402
CNVR2166.2	4	171308659	171309833	0,1,2		0.0112947
CNVR3444.1	7	70058925	70063775	0,1,2		0.0112733
CNVR2161.1	4	169045158	169229560	1,2		0.0112686
CNVR2161.2	4	169045158	169079982	1,2		0.0112686
CNVR1221.1	2	241407206	241408572	1,2,3	KIF1A,	0.0112676
CNVR3472_full	7	81279416	81280521	0,1,2		0.0112247
CNVR862.2	2	88061106	88068613	1,2,3	RGPD1,	0.011214
CNVR3418.1	7	62957213	62966216	1,2		0.0111795
CNVR318.1	1	119943910	119951764	1,2,3		0.0111208
CNVR6897.1	17	51239	51734	2,3		0.0111132
CNVR8300_full	23	32897162	32898937	0,1,2		0.0110649
CNVR5477.1	12	30198424	30198901	2,3		0.0109823
CNVR3830.1	8	25028319	25046810	0,1,2		0.0109816
CNVR8465.1	23	144229856	144232197	0,1,2		0.0109635
CNVR2920.5	6	57640531	58195582	1,2,3		0.0109141
CNVR5989.1	13	100692149	100694523	0,1,2	NALCN,	0.0108707
CNVR6164.1	14	57834527	57835000	1,2	FLJ31306,ARID4A,	0.0107516
CNVR5663.1	12	107386327	107387092	1,2		0.0107155
CNVR479.3	1	204304390	204305130	1,2	FAM72A,	0.0107062
CNVR986.1	2	130682838	130684330	2,3,4,5,6		0.0106509
CNVR2554.1	5	106352579	106354328	0,1,2		0.0106466
CNVR7561.1	19	17238697	17239172	1,2	USHBP1,C19orf62,	0.0106011
CNVR5420.1	12	7713851	7715100	0,1,2	APOBEC1,	0.0105728
CNVR2494.24	5	69319374	69373991	2,3,4,5	LOC653391,"SERF1A,SERF1B","SMN1,SMN2",	0.0105693
CNVR3751.1	8	4014857	4016642	1,2,3	CSMD1,	0.0104654
CNVR1596.1	3	160739714	160740336	0,1,2	SCHIP1,	0.0104416
CNVR2865.1	6	37959222	37960568	0,1,2	ZFAND3,	0.0104011
CNVR332.4	1	142624524	142625150	1,2		0.0103707
CNVR4304.3	9	45108988	45175101	2,3,4,5		0.0102958
CNVR3032.2	6	108138045	108139210	2,3,4	SCML4,	0.0102898
CNVR1907.1	4	48414155	48416592	1,2	FRYL,	0.0102759
CNVR5695.1	12	115571626	115572553	0,1,2		0.0102564
CNVR6171.1	14	62793848	62794407	0,1,2	RHOJ,	0.0102414
CNVR6545_full	15	98157425	98239518	0,1,2		0.0102366
CNVR6961.1	17	5536463	5538252	0,1,2		0.0102346
CNVR6113.1	14	33785268	33787225	1,2		0.0102095
CNVR5978.1	13	96789828	96790340	1,2	MBNL2,	0.0101911
CNVR5621.1	12	90246220	90248009	1,2		0.0101911
CNVR8088.2	22	17315547	17390700	2,3	DGCR5,DGCR9,DGCR10,	0.0101909
CNVR4231.1	9	30052404	30053096	1,2		0.0101571
CNVR6085.1	14	21977832	21987926	1,2		0.0101163
CNVR7131.1	17	47252967	47254370	1,2,3	CA10,	0.0100934
CNVR2454_full	5	46306205	46441116	0,1,2		0.0100458
CNVR5416.1	12	6376809	6378245	0,1,2	LTBR,	0.0100082
CNVR3092.1	6	145747091	145748193	0,1,2		0.00998734
CNVR7087.1	17	34445738	34446405	1,2,3		0.00998004
CNVR4319.6	9	67147030	67191484	2,3,4,5		0.00993942
CNVR5044.1	11	5478244	5479526	0,1,2	UBQLN3,	0.00989329
CNVR2637_full	5	147533287	147535392	0,1,2		0.00984538
CNVR4421.1	9	104815539	104818297	1,2	CYLC2,	0.00983944
CNVR3598.11	7	143692626	143705959	2,3	ARHGEF5,	0.00982732
CNVR6142.1	14	43784212	43790756	1,2		0.009827
CNVR3463.2	7	75982829	75985605	1,2,3,4	DTX2,DTX2,UPK3B,	0.00981564
CNVR2572.1	5	114040545	114045143	0,1,2		0.00979437
CNVR7312.1	18	40230687	40236035	1,2		0.00978834
CNVR2716.2	5	179974371	179978092	1,2,3	FLT4,	0.00973885
CNVR6802.1	16	79534303	79540933	0,1,2		0.00970364
CNVR5870.1	13	49411126	49413316	0,1,2	C13orf1,	0.0096867
CNVR5173.2	11	50293606	50310740	2,3		0.0096867
CNVR8334_full	23	52249031	52283521	1,2,3,4,5,6,7,8		0.00968062
CNVR3880.1	8	50171347	50171897	0,1,2		0.00967817
CNVR7371.1	18	62928224	62930428	1,2		0.00965342
CNVR8150.2	22	34894430	34901494	2,3,4	APOL3,	0.00964936
CNVR2937_full	6	63655618	63657565	0,1,2		0.00963321
CNVR3927.1	8	71817510	71820228	1,2	XKR9,	0.00961604
CNVR4030.1	8	120178246	120181094	1,2	COLEC10,	0.00961604
CNVR3737.1	8	2575570	2580452	1,2		0.00961604
CNVR3775.1	8	8620532	8626781	1,2		0.00961604
CNVR5340_full	11	124580187	124590551	1,2		0.00961604
CNVR8027.1	21	43543049	43543564	2,3		0.00961578
CNVR3100.1	6	149670808	149675011	1,2	TAB2,	0.00961249
CNVR861.7	2	87689165	87693016	2,3,4,5		0.00960351
CNVR4615.3	10	8602563	8603842	0,1,2		0.00960261
CNVR3519.1	7	102135311	102152748	2,3,4		0.00956575
CNVR719.1	2	24453732	24464909	0,1,2		0.00956181
CNVR8032.1	21	43983691	43985291	1,2	PDXK,	0.00954549
CNVR1897.1	4	42457499	42464276	0,1,2		0.0095423
CNVR2534.1	5	98117879	98126353	1,2	RGMB,	0.00951115
CNVR1113.1	2	203890300	203899719	1,2	ABI2,	0.00951115
CNVR1044.2	2	165563659	165573275	1,2		0.00951115
CNVR2332.1	5	7229867	7253482	1,2		0.00951115
CNVR2417.1	5	29657546	29673180	2,3		0.00951115
CNVR824.1	2	66831848	66836988	1,2		0.00951115
CNVR2728.1	6	200650	329973	2,3,4,5	DUSP22,IRF4,	0.00945356
CNVR5194.1	11	60721181	60777607	1,2	PGA3,PGA4,PGA5,VWCE,	0.00944458
CNVR1361.1	3	41707000	41708770	1,2	ULK4,	0.00944165
CNVR7120.1	17	43755512	43757256	1,2	SKAP1,	0.00944165
CNVR1373.1	3	46769428	46826524	0,1,2	PRSS45,	0.00944165
CNVR1586.1	3	152994179	153033690	1,2	LOC201651,AADAC,	0.00944165
CNVR1590.1	3	156961941	156995468	2,3	C3orf33,	0.00944165
CNVR130.1	1	31347232	31348424	1,2		0.00944165
CNVR444.1	1	189923760	189927690	1,2		0.00944165
CNVR7864.1	20	50085498	50087763	1,2		0.00944165
CNVR3372.1	7	47056105	47059180	1,2		0.00944123
CNVR3510_full	7	100386920	100402171	1,2		0.00944123
CNVR7087.2	17	34445738	34447572	1,2		0.00942937
CNVR1988.1	4	84260667	84261926	1,2	PLAC8,	0.00937211
CNVR1998.1	4	91506911	91511512	1,2	FAM190A,	0.00937211
CNVR1876.1	4	34823213	34828562	1,2		0.00937211
CNVR1936.1	4	61182802	61184744	0,1,2		0.00935866
CNVR3451.1	7	73467042	73469172	0,1,2	CLIP2,	0.00930762
CNVR6366.1	15	41780690	41782899	1,2,3	CKMT1A,	0.00929572
CNVR4949.1	10	132798715	132803136	0,1,2	TCERG1L,	0.00927322
CNVR6405.1	15	54577184	54586741	0,1,2		0.0092609
CNVR6339_full	15	28638295	28881038	1,2,3		0.00923967
CNVR4314.2	9	66205599	66218229	2,3		0.00922421
CNVR4989.9	10	135091477	135092421	2,3,4,5	MTG1,SPRN,	0.00920958
CNVR1413.1	3	65163961	65189775	1,2		0.00918902
CNVR3463.5	7	75982794	75988969	2,3,4	DTX2,DTX2,UPK3B,	0.00914529
CNVR5125.1	11	29924150	29925025	0,1,2		0.0091054
CNVR547.1	1	232978568	233024889	2,3,4,5,6,7,8,9		0.00910119
CNVR7688.1	19	55137612	55138851	0,1,2	ATF5,SIGLEC11,	0.00904783
CNVR6174.1	14	64676323	64677672	0,1,2		0.00904301
CNVR6345_full	15	30231548	30468651	2,3,4,5,6		0.00897459
CNVR2940.1	6	65767740	65771776	0,1,2	EYS,	0.00893511
CNVR2260.1	5	126979	129390	1,2,3		0.00889871
CNVR7891.1	20	55717330	55718832	2,3,4	PMEPA1,	0.00889552
CNVR5266.3	11	89316403	89324061	1,2,3		0.00889277
CNVR7625.1	19	40353025	40358078	0,1,2	FXYD5,	0.00887005
CNVR1386.1	3	53002107	53014126	0,1,2	SFMBT1,	0.00885939
CNVR1061.1	2	178449241	178450364	0,1,2	PDE11A,	0.00884487
CNVR3214.4	7	116010	176478	1,2,3		0.008771
CNVR4817.3	10	81495386	81567953	2,3,4,5,6	LOC642361,	0.0087645
CNVR7763.2	20	1504955	1509014	2,3,4,5,6	SIRPB1,	0.00876241
CNVR905.1	2	106246513	106252930	0,1,2		0.00874697
CNVR8015.1	21	40442959	40443680	2,3,4	DSCAM,	0.00873821
CNVR332.3	1	142612557	142614315	1,2		0.00860261
CNVR3440.1	7	66768613	66769584	2,3,4		0.00859982
CNVR5048_full	11	5716659	5718948	0,1,2		0.00856968
CNVR5451.1	12	21706766	21708255	1,2	LDHB,	0.00855237
CNVR8227_full	23	85035	169438	2,3		0.00854544
CNVR1062_full	2	178546030	178556101	1,2		0.0085043
CNVR5179.1	11	55121253	55209637	0,1,2	OR4C11,OR4P4,OR4S2,OR4C6,	0.00848861
CNVR6273.1	14	103057782	103059577	2,3	CKB,TRMT61A,	0.00848322
CNVR2593.1	5	123572996	123573756	1,2		0.00848322
CNVR4594.1	10	4280100	4281628	0,1,2		0.00847877
CNVR6339.4	15	28699787	28731802	1,2	ARHGAP11B,	0.00843976
CNVR5074.1	11	11832299	11833259	0,1,2	USP47,	0.0084165
CNVR6072.17	14	19445969	19449462	1,2,3,4,5,6	OR4K5,	0.00836347
CNVR4519.1	9	136495846	136499121	1,2		0.00834807
CNVR6408.1	15	56563751	56565057	2,3,4	LIPC,	0.00834773
CNVR6666.1	16	20403543	20407769	1,2,3	ACSM2A,	0.00834554
CNVR7540.1	19	11900599	11907033	2,3,4	ZNF700,	0.00833434
CNVR4499.1	9	133380845	133381679	2,3	POMT1,UCK1,	0.00830946
CNVR2899.1	6	51307432	51308104	0,1,2		0.00830837
CNVR3232.1	7	1007397	1010192	1,2,3	C7orf50,	0.0083045
CNVR1995.1	4	90646853	90647888	0,1,2		0.00823787
CNVR4990.2	11	185929	186614	2,3	SCGB1C1,ODF3,BET1L,	0.0081946
CNVR5292_full	11	103421582	103423692	0,1,2		0.00814645
CNVR5561.1	12	59220144	59222272	1,2		0.0081352
CNVR5629.1	12	93809752	93811112	1,2		0.0081352
CNVR1499.1	3	116348748	116349298	1,2	ZBTB20,	0.00812815
CNVR882.2	2	96035445	96038499	2,3	LOC729234,	0.00812815
CNVR7686.1	19	54871783	54872263	1,2	BCL2L12,PRMT1,	0.00812815
CNVR5140.1	11	36762792	36763470	2,3		0.00812815
CNVR8244_full	23	1774407	1789545	2,3		0.00811654
CNVR4815.2	10	81128690	81226767	2,3,4,5,6		0.00808896
CNVR351.5	1	147974282	148061895	1,2	HIST2H2BF,FCGR1A,HIST2H2BF,HIST2H3D,"HIST2H4A,HIST2H4B",	0.00806911
CNVR5976.1	13	95540205	95541380	2,3	HS6ST3,	0.00802691
CNVR6172.1	14	64084537	64090168	2,3	HSPA2,C14orf50,	0.00800961
CNVR7588.1	19	24394940	24423484	2,3		0.00798054
CNVR5304.1	11	107158231	107177500	2,3	SLC35F2,	0.00797793
CNVR5249.1	11	81353548	81354564	1,2		0.0079616
CNVR928.1	2	112191129	112298835	2,3	ANAPC1,	0.00794965
CNVR7015_full	17	18469595	18491220	2,3		0.00794919
CNVR162.1	1	44548961	44549591	1,2	ERI3,	0.00794646
CNVR4198.1	9	16872532	16874965	0,1,2		0.00792307
CNVR6152_full	14	48963438	50012277	1,2		0.00790961
CNVR8026_full	21	43524038	43530613	2,3		0.00790354
CNVR1320.1	3	22254443	22261402	0,1,2		0.00789695
CNVR5096.1	11	20710247	20710828	1,2	NELL1,	0.00789678
CNVR524.1	1	225209574	225211649	1,2	CABC1,	0.00787917
CNVR8045.1	21	45225941	45227021	2,3	C21orf70,	0.00785028
CNVR6086.1	14	22163381	22169124	0,1,2		0.00784502
CNVR6130.1	14	37871086	37873365	1,2		0.00784502
CNVR6242.1	14	97223006	97225787	1,2		0.00784502
CNVR1545.1	3	134003980	134004452	1,2	NCRNA00119,	0.00780762
CNVR7956_full	21	15510264	15513034	0,1,2		0.00777589
CNVR3383_full	7	51558704	51571221	0,1,2		0.00776795
CNVR19.1	1	2014403	2017263	1,2,3	PRKCZ,KCTD8,CENPC1,NPFFR2,ANTXR2,MAPK10,	0.0077669
CNVR4442.1	9	112516996	112519963	0,1,2	MUSK,	0.0077669
CNVR7003_full	17	15573008	15628889	1,2,3		0.00776335
CNVR6076.1	14	20419500	20493353	0,1,2,3,4	RNASE3,RNASE2,	0.00773441
CNVR5980.1	13	96901934	96906403	1,2	RAP2A,	0.00773385
CNVR5075.1	11	12358308	12358973	0,1,2	PARVA,	0.00773385
CNVR2357_full	5	12480290	12481975	0,1,2		0.00773385
CNVR5918.2	13	69633734	69645928	1,2		0.00773385
CNVR6298.6	15	20197602	20198809	2,3		0.00772662
CNVR7077.7	17	31460457	31505928	2,3,4,5,6,7	CCL4,	0.0077241
CNVR556.1	1	236383366	236384747	1,2		0.00769617
CNVR8245.1	23	1842480	1844100	1,2		0.00767711
CNVR6398.1	15	52678097	52680354	1,2	UNC13C,	0.0076706
CNVR5323.1	11	116241050	116242308	1,2	SIK3,	0.0076706
CNVR5207.1	11	66599951	66601483	1,2	RHOD,	0.0076706
CNVR473.1	1	201330729	201331890	1,2	MYOG,	0.0076706
CNVR7620.1	19	39419344	39422528	1,2	LSM14A,	0.0076706
CNVR7699.1	19	56201266	56202928	1,2	KLK8,KLK9,KLK10,	0.0076706
CNVR5956.1	13	85477430	85478264	1,2		0.0076706
CNVR6525.1	15	92917064	92917968	1,2		0.0076706
CNVR695.1	2	14283523	14284134	2,3		0.0076706
CNVR2649.1	5	150860656	150863376	2,3,4	SLC36A1,FAT2,	0.00765745
CNVR44.1	1	6360781	6368422	1,2	ACOT7,FAM22G,HIATL2,CYLC2,SVEP1,TNC,GGTA1,PBX3,NAIF1,USP20,	0.00765491
CNVR1427.1	3	72862677	72868750	1,2		0.00765491
CNVR5177_full	11	51424138	51450673	2,3		0.00764327
CNVR3170.2	6	168076579	168341749	2,3	MLLT4,HGC6.3,KIF25,FRMD1,	0.00761421
CNVR8001.1	21	35523151	35524232	1,2		0.00761421
CNVR2196.1	4	182293552	182294187	0,1,2		0.00761387
CNVR5829_full	13	25936326	25950101	1,2,3,4		0.00760215
CNVR6134.1	14	39960330	39960892	2,3		0.00760009
CNVR6224.1	14	85638378	85641518	1,2		0.00760009
CNVR3088.1	6	143911071	143914070	1,2	LOC285740,	0.00757335
CNVR4900.1	10	118756128	118758916	1,2	KIAA1598,	0.00757335
CNVR7521.1	19	7554267	7558758	1,2	KIAA1543,	0.00757335
CNVR7533.1	19	10073175	10075414	1,2	C19orf66,ANGPTL6,PPAN,PPAN-P2RY11,SNORD105,SNORD105B,P2RY11,	0.00757335
CNVR7605.1	19	34877738	34881162	2,3	C19orf12,	0.00757335
CNVR6741.1	16	56617029	56618844	2,3	C16orf57,MMP15,	0.00757335
CNVR2767.1	6	7737952	7738649	1,2	BMP6,	0.00757335
CNVR1121.1	2	207568968	207574008	1,2		0.00757335
CNVR2412.1	5	28526764	28531371	1,2		0.00757335
CNVR2448.1	5	45227446	45229576	1,2		0.00757335
CNVR2770.1	6	8869867	8877952	1,2		0.00757335
CNVR3070.1	6	132417263	132420688	1,2		0.00757335
CNVR4606.1	10	6694438	6704207	1,2		0.00757335
CNVR4848.1	10	92077697	92078291	1,2		0.00757335
CNVR656_full	2	3695384	3698202	1,2		0.00757335
CNVR6643.1	16	14407244	14413177	1,2		0.00757335
CNVR7143_full	17	52563474	52565332	2,3		0.00757335
CNVR7611.1	19	36881050	36884750	1,2		0.00757335
CNVR792.1	2	51626042	51635323	1,2		0.00757335
CNVR816.1	2	64149705	64156923	2,3		0.00757335
CNVR1914.1	4	53764260	53774471	1,2	SCFD2,	0.0075223
CNVR2125.1	4	156813655	156817732	1,2	GUCY1A3,	0.0075223
CNVR356_full	1	150540839	150554163	2,3		0.0075223
CNVR3566.1	7	128557502	128559173	1,2	LOC407835,	0.00751757
CNVR3531_full	7	110605299	110670708	1,2		0.00751757
CNVR164.1	1	45407164	45418038	1,2	ZSWIM5,	0.00751117
CNVR419.1	1	179017029	179022129	1,2	XPR1,	0.00751117
CNVR133.1	1	32317183	32320556	1,2	TMEM39B,	0.00751117
CNVR7173.1	17	62868854	62874004	1,2	PITPNC1,	0.00751117
CNVR1376.1	3	47959770	47961378	1,2	MAP4,	0.00751117
CNVR255.1	1	99177456	99179919	1,2	LPPR5,	0.00751117
CNVR1371.1	3	45518291	45527068	1,2	LARS2,	0.00751117
CNVR7095.4	17	36637902	36644347	0,1,2	KRTAP9-2,KRTAP9-3,KRTAP9-9,KRTAP9-8,	0.00751117
CNVR7194.1	17	69846115	69847415	1,2	KIF19,	0.00751117
CNVR7208.1	17	72777229	72784171	1,2	9-Sep,	0.00751117
CNVR1611.1	3	165141653	165147820	1,2		0.00751117
CNVR6777.1	16	72855989	72857342	1,2		0.00751117
CNVR1639.1	3	176663223	176663776	1,2	NAALADL2,	0.00750852
CNVR3337.2	7	29638465	29733840	2,3	LOC646762,	0.00750852
CNVR1766.1	4	3029554	3039234	2,3,4	HTT,	0.00750852
CNVR3534.1	7	111038508	111044352	1,2		0.00750852
CNVR7227.19	17	78352686	78353676	0,1,2	TBCD,	0.00749687
CNVR3032_full	6	108132828	108143670	2,3,4		0.0074966
CNVR1239.1	3	150899	152318	2,3		0.00749465
CNVR2839.1	6	31371047	31374084	2,3		0.00749465
CNVR7549.1	19	14556453	14565392	1,2	CLEC17A,	0.00748066
CNVR4909.1	10	123187453	123188801	2,3		0.00748066
CNVR6703.6	16	33494966	33540569	1,2,3,4,5,6,7,8		0.00747209
CNVR7298.1	18	32507174	32513837	1,2,3	FHOD3,	0.00746658
CNVR7276.1	18	16990709	16994468	1,2		0.00746658
CNVR7385.1	18	68515166	68516352	1,2		0.00746658
CNVR73.6	1	13071335	13093673	1,2	RNF165,KIAA0427,NEDD4L,SERPINB5,NETO1,ZNF236,	0.00745574
CNVR1961.1	4	73219567	73222745	1,2	NPFFR2,	0.00745574
CNVR1947.1	4	66271394	66311217	2,3		0.00745574
CNVR1965.1	4	75161168	75164305	1,2		0.00745574
CNVR1996.1	4	90781981	90782601	1,2		0.00745574
CNVR2119_full	4	152981534	153009586	1,2		0.00745574
CNVR3032.3	6	108132828	108141795	2,3,4	SCML4,	0.007453
CNVR2056.1	4	119345144	119349757	0,1,2	NDST3,	0.00745106
CNVR7959.1	21	17534241	17535236	0,1,2		0.00744089
CNVR8146.1	22	33799747	33801058	1,2	ISX,	0.00742748
CNVR105.1	1	20805104	20806231	1,2	CDA,	0.00742748
CNVR99.1	1	19472219	19487114	1,2	AKR7L,AKR7A3,	0.00742748
CNVR1290.1	3	11757347	11759156	0,1,2		0.00742748
CNVR1325.1	3	24756384	24760619	1,2		0.00742748
CNVR1466.1	3	100489415	100489987	2,3		0.00742748
CNVR1481.1	3	105776226	105783190	1,2		0.00742748
CNVR1482.1	3	105898997	105901988	1,2		0.00742748
CNVR1483.1	3	106147656	106150583	1,2		0.00742748
CNVR391.1	1	164818207	164819426	0,1,2		0.00742748
CNVR560.1	1	238285940	238291665	2,3		0.00742748
CNVR6656.1	16	17882756	17883444	1,2,3		0.00742748
CNVR5502.1	12	37031288	37042019	2,3		0.00742366
CNVR2655.1	5	153564208	153567518	2,3	GALNT10,	0.00741378
CNVR2844.1	6	32253020	32256085	2,3	EGFL8,AGPAT1,RNF5,RNF5P1,AGER,PBX2,	0.00741378
CNVR730.1	2	29811541	29816792	0,1,2	ALK,	0.00741378
CNVR2329.1	5	5738176	5739358	2,3		0.00741378
CNVR2525.1	5	90654320	90659702	1,2,3		0.00741378
CNVR2526.1	5	90660057	90661634	1,2,3		0.00741378
CNVR2542.1	5	99541856	99548219	1,2,3		0.00741378
CNVR2551.1	5	105922318	105923496	0,1		0.00741378
CNVR4762.1	10	59413712	59414551	1,2		0.00741378
CNVR6856.1	16	86737338	86740088	1,2		0.00741378
CNVR329.1	1	142119877	142125861	2,3		0.00740914
CNVR5588.1	12	70508427	70509017	0,1,2		0.00740914
CNVR6735.1	16	55683572	55684683	2,3	NLRC5,CPNE2,	0.00740473
CNVR4084.1	8	141274107	141276184	1,2	TRAPPC9,	0.00739997
CNVR3951.1	8	85417002	85417674	1,2	RALYL,	0.00739997
CNVR8130.1	22	28666350	28667198	0,1,2	MTMR3,	0.00739997
CNVR6389.1	15	49492760	49522317	2,3	GLDN,DMXL2,	0.00739997
CNVR1680.1	3	193605468	193606179	0,1,2	FGF12,	0.00739997
CNVR3687.1	8	327542	376235	2,3	FBXO25,	0.00739997
CNVR3841.1	8	28366687	28368233	1,2	FBXO16,	0.00739997
CNVR572.1	1	243332881	243333626	1,2	EFCAB2,	0.00739997
CNVR1167.1	2	233001644	233004723	1,2,3		0.00739997
CNVR3787.1	8	13643636	13653571	0,1,2		0.00739997
CNVR5100.1	11	21625792	21626576	1,2		0.00739997
CNVR5150.1	11	41293909	41303496	2,3		0.00739997
CNVR5269.1	11	89490994	89493451	1,2		0.00739997
CNVR5370.2	11	133898683	133899425	1,2		0.00739997
CNVR557.1	1	236675676	236676635	2,3		0.00739997
CNVR5889.1	13	56701502	56722388	1,2,3		0.00739997
CNVR6473.1	15	80183942	80188532	1,2,3		0.00739997
CNVR8204_full	22	47767439	47780200	0,1,2		0.00739997
CNVR5737.1	12	128624327	128628217	1,2,3	TMEM132D,	0.0073945
CNVR5501.4	12	36565294	36581933	1,2,3		0.0073945
CNVR5501.5	12	36276676	36736681	2,3		0.0073945
CNVR5569.1	12	64256232	64264456	1,2		0.0073945
CNVR230.1	1	83370836	83727807	1,2,4		0.0073887
CNVR3788.1	8	13658558	13695899	0,1,2		0.00738606
CNVR5184_full	11	57512198	57524334	0,1,2		0.00738606
CNVR872.1	2	91425163	91428325	2,3		0.00738606
CNVR6337.3	15	28457847	28474709	1,2	CHRFAM7A,	0.00737205
CNVR729.1	2	29495174	29498745	1,2	ALK,	0.00737205
CNVR731.1	2	30005157	30006541	2,3	ALK,	0.00735793
CNVR5105.1	11	23538530	23539037	1,2		0.00735793
CNVR3935.1	8	75525410	75529549	0,1,2		0.00734475
CNVR7003.1	17	15573008	15618105	2,3	ZNF286A,TBC1D26,	0.00730036
CNVR3673_full	7	158188876	158197703	0,1,2		0.00725159
CNVR1474.1	3	102840269	102842664	2,3,4	ZBTB11,	0.00721762
CNVR7849.1	20	41705581	41707310	0,1,2	IFT52,	0.00717418
CNVR7168.1	17	61717639	61719231	0,1,2		0.00715419
CNVR1053_full	2	172712606	172715556	0,1,2		0.00714144
CNVR8499_full	23	154435853	154456908	0,1,2		0.00714002
CNVR1375.1	3	47465699	47468393	0,1,2	SCAP,	0.00703482
CNVR8103.16	22	20783598	20880884	2,3,4,5		0.00697745
CNVR127.1	1	30546544	30547144	1,2,3		0.00696179
CNVR1288.1	3	11620801	11622122	0,1,2	VGLL4,	0.00693347
CNVR3214.7	7	135760	164310	2,3,4,5		0.00687129
CNVR701_full	2	17447561	17455527	0,1,2		0.00686957
CNVR5165.1	11	48557432	48560877	2,3,4		0.00683385
CNVR7721.3	19	59415731	59440844	1,2,3,4	LILRB3,LILRA6,LILRB5,	0.00682105
CNVR7794.1	20	15249756	15251851	0,1,2	MACROD2,MACROD2,	0.00681412
CNVR3609.1	7	147704059	147707263	0,1,2	CNTNAP2,	0.00675586
CNVR2152.1	4	167223768	167224312	0,1,2	TLL1,	0.00671885
CNVR3588.1	7	141949422	141956968	1,2,3		0.00670018
CNVR5813.1	13	21761619	21762438	1,2		0.00669848
CNVR5650.1	12	103371251	103371970	1,2	CHST11,	0.0066665
CNVR5486_full	12	31795648	31803075	0,1,2		0.0066665
CNVR5680.1	12	111503889	111504412	0,1,2		0.00664619
CNVR3104_full	6	151547907	151554083	1,2		0.00664576
CNVR2513.1	5	81277195	81277831	1,2		0.00664096
CNVR4227.2	9	28830417	28837122	0,1,2		0.00662476
CNVR4227_full	9	28830417	28837699	0,1,2		0.00662476
CNVR5206.1	11	66468725	66469836	0,1,2	PC,	0.0066231
CNVR1543.1	3	133190951	133196089	0,1,2	CPNE4,	0.00662085
CNVR6672.1	16	23668555	23669665	0,1,2	CHP2,	0.00662067
CNVR7531.1	19	9135034	9145376	0,1,2	ZNF317,	0.00659082
CNVR6793.1	16	77434460	77435452	0,1,2	WWOX,	0.00658145
CNVR4513.1	9	135746015	135747279	2,3	VAV2,	0.0065739
CNVR4841.3	10	89139568	89265924	2,3,4,5,6	MINPP1,	0.00652648
CNVR5444_full	12	16311392	16312589	0,1,2		0.00650667
CNVR8284.1	23	19375609	19379446	0,1,2	MAP3K15,	0.00650629
CNVR111_full	1	24072733	24073978	2,3		0.00650603
CNVR3532.2	7	110809909	110887301	1,2	IMMP2L,	0.00647049
CNVR6089.1	14	23516318	23517044	1,2,3	DHRS4,	0.00643906
CNVR3748_full	8	3773272	3777688	1,2,3		0.00643485
CNVR6044.1	13	112808521	112813279	1,2	MCF2L,F7,	0.00643228
CNVR4212.1	9	22656435	22656902	0,1,2		0.00641799
CNVR6087.1	14	23008220	23008679	1,2	NGDN,	0.00640648
CNVR4297.2	9	44183083	44266724	1,2	KGFLP1,	0.00640567
CNVR912.1	2	107641730	107644766	0,1,2		0.00640285
CNVR235.1	1	85438779	85440284	1,2,3	SYDE2,	0.00639013
CNVR5541.1	12	52059516	52060091	1,2	SP1,	0.00633217
CNVR2883.1	6	46903506	46939935	2,3,4	MEP1A,GPR116,	0.00632231
CNVR5123_full	11	29095953	29096982	0,1,2		0.00629159
CNVR5294.1	11	103772866	103778468	0,1,2		0.0062903
CNVR666.1	2	6317978	6319604	0,1,2		0.00628734
CNVR7726.1	19	60168046	60169697	2,3,4	NLRP2,	0.00628215
CNVR5318_full	11	114016281	114047254	1,2,3		0.006219
CNVR6703.5	16	33392351	33398613	1,2,3,4,5,6,7		0.00621349
CNVR1133_full	2	215437065	215439115	0,1,2		0.00618901
CNVR65.1	1	10405137	10406094	0,1,2	PGD,APITD1,SV2B,PCSK6,AXIN1,LMF1,CACNA1H,TPSG1,TPSB2,TPSAB1,TPSD1,	0.00618089
CNVR670.2	2	7672170	7672875	2,3		0.00617994
CNVR2397.1	5	21952601	22053146	1,2	CDH12,	0.00616713
CNVR8239.3	23	1104138	1184033	1,2,3		0.00615921
CNVR1464.1	3	100381786	100385095	0,1,2		0.00614411
CNVR151.1	1	41119009	41153575	2,3		0.00612904
CNVR4657.1	10	25678200	25678840	0,1,2	GPR158,	0.00612128
CNVR308_full	1	115936840	116479150	0,1,2		0.00611486
CNVR3214.8	7	149712	155450	1,2,3,4		0.00610598
CNVR2397.2	5	22013659	22061452	1,2	CDH12,	0.00610447
CNVR6780.1	16	74807788	74808609	0,1,2		0.00610279
CNVR2050_full	4	115394549	115403611	0,1,2		0.00610127
CNVR5158_full	11	45386459	45388164	0,1,2		0.00608216
CNVR3864.1	8	40893875	40898691	0,1,2		0.00607509
CNVR6057.1	13	113496464	113497354	2,3	FLJ44054,	0.0060748
CNVR5497.1	12	34375567	34400747	2,3		0.00606013
CNVR5687.1	12	113116482	113122376	1,2		0.00606013
CNVR2102_full	4	145132085	145238644	1,2,3		0.00604662
CNVR298_full	1	109374784	109377082	0,1,2		0.00602396
CNVR2508.1	5	78316261	78317045	1,2,3	ARSB,	0.00602143
CNVR2710.1	5	178191212	178192988	2,3		0.00602072
CNVR1190.1	2	237702094	237704903	2,3		0.00601545
CNVR5238.1	11	76583678	76584283	2,3	MYO7A,	0.00601225
CNVR7513.1	19	5855363	5855863	1,2	NDUFA11,VMAC,CAPS,	0.0059883
CNVR6378.1	15	44022575	44023131	1,2		0.0059883
CNVR353.1	1	149126912	149129465	1,2		0.00597256
CNVR1893.1	4	39654878	39656033	1,2	PDS5A,	0.00596869
CNVR5265.2	11	89262217	89273721	1,2		0.00596105
CNVR5183.1	11	57003279	57003904	2,3	RTN4RL2,SLC43A1,	0.00595926
CNVR969.1	2	127391228	127393742	0,1,2		0.00593735
CNVR7672.1	19	51190183	51190895	1,2	CCDC61,	0.00593087
CNVR867.16	2	89866691	89958801	1,2		0.00590061
CNVR320.2	1	120639854	120640383	1,2	FAM72B,	0.00588753
CNVR8412.1	23	108239852	108243509	0,1,2		0.00588445
CNVR8085.1	22	16871523	16873123	2,3,4	MICAL3,	0.00587467
CNVR7517.1	19	6969530	7014213	1,2	MBD3L5,MBD3L4,MBD3L2,MBD3L3,ZNF557,	0.00587388
CNVR3694.1	8	841323	844194	2,3		0.00587388
CNVR8103.20	22	20783535	21065522	0,1,2	VPREB1,LOC96610,	0.00587104
CNVR2966_full	6	74621502	74703234	0,1,2,3		0.00586215
CNVR8396.3	23	91637128	91638527	0,1,2	PCDH11X,	0.00584385
CNVR6239.1	14	95901099	95902404	1,2	ATG2B,	0.00584385
CNVR6128.1	14	37428605	37435517	1,2		0.00584385
CNVR6207.1	14	79892969	79895862	1,2		0.00584385
CNVR1533.1	3	129913128	129915470	1,2		0.00583862
CNVR1770.1	4	3437802	3444276	2,3	DOK7,	0.00583087
CNVR609.1	2	197761	205529	1,2	SH3YL1,	0.00581731
CNVR919.1	2	109366306	109366911	2,3	SH3RF3,	0.00581731
CNVR6477.3	15	80734995	80790027	2,3	LOC80154,	0.00581731
CNVR73.3	1	13084311	13142282	1,2	LOC440563,SETBP1,PIGN,	0.00581731
CNVR5931.1	13	76357104	76358911	2,3	KCTD12,	0.00581731
CNVR352.1	1	148867816	148868930	1,2	ENSA,	0.00581731
CNVR5892.1	13	57268101	57271808	1,2		0.00581731
CNVR3585_full	7	141388076	141441024	0,1,2,3,4,5		0.00581703
CNVR7074.1	17	29896539	29898685	0,1,2		0.00581427
CNVR861.3	2	87510594	87820922	1,2,3	NCRNA00152,"PLGLB2,PLGLB1",	0.00577781
CNVR7348.1	18	54921134	54921820	1,2		0.00577463
CNVR7392_full	18	71400669	71401677	1,2		0.00577463
CNVR7412.1	18	74391384	74397871	1,2		0.00577463
CNVR5430.1	12	10457356	10495015	2,3,4	KLRC4,KLRC3,KLRC2,KLRC1,	0.00577231
CNVR7527.1	19	8360839	8362179	1,2	RAB11B,	0.00576117
CNVR7537.1	19	11346189	11347204	1,2	LPPR2,C19orf39,EPOR,	0.00576117
CNVR6060.1	13	113565334	113569333	0,1,2	GAS6,	0.00576117
CNVR5844.1	13	35520354	35523704	1,2	DCLK1,	0.00576117
CNVR5845.1	13	35529328	35538715	1,2	DCLK1,	0.00576117
CNVR5919.1	13	70892294	70901357	1,2	DACH1,	0.00576117
CNVR5859.1	13	42198241	42200595	1,2		0.00576117
CNVR5894.1	13	58272075	58275623	1,2		0.00576117
CNVR5907.1	13	64423724	64427947	1,2		0.00576117
CNVR6036_full	13	112358353	112374596	1,2,3		0.00576117
CNVR6061_full	13	113576064	113608417	1,2		0.00576117
CNVR8430.1	23	122778911	122780280	0,1,2		0.00574516
CNVR6394.1	15	51761832	51763389	1,2	WDR72,	0.0057398
CNVR6691.1	16	29591108	29600139	2,3	SPN,QPRT,	0.0057398
CNVR3170.1	6	168083696	168085901	2,3	MLLT4,	0.0057398
CNVR6324.1	15	24972371	24977196	1,2	GABRG3,	0.0057398
CNVR3812.1	8	19417711	19420896	1,2	CSGALNACT1,	0.0057398
CNVR229.1	1	82576604	82578358	2,3		0.0057398
CNVR3774.1	8	8371841	8386065	2,3		0.0057398
CNVR3813.1	8	19631864	19634591	1,2		0.0057398
CNVR3902.1	8	60614293	60617188	1,2		0.0057398
CNVR3923.1	8	70482794	70487757	1,2		0.0057398
CNVR4047.1	8	129928510	129931559	1,2		0.0057398
CNVR5281.1	11	97022917	97026465	0,1,2		0.0057398
CNVR5318.2	11	114016445	114018069	1,2		0.0057398
CNVR5348.1	11	127590945	127591895	1,2,3		0.0057398
CNVR6302_full	15	21171375	21230237	1,2,3		0.0057398
CNVR6309.1	15	21808054	21815286	1,2		0.0057398
CNVR6381.1	15	45302698	45309094	1,2		0.0057398
CNVR6530.1	15	95062400	95070083	1,2		0.0057398
CNVR7205.2	17	72298674	72301707	0,1,2		0.0057398
CNVR3526.1	7	107696043	107696570	1,2,3	NRCAM,	0.00569753
CNVR722.1	2	25148155	25152249	2,3	EFR3B,	0.00569753
CNVR3230.1	7	943220	943930	2,3	ADAP1,	0.00569753
CNVR2494.38	5	69373464	69376942	2,3,4,5	LOC653391,"SERF1A,SERF1B","SMN1,SMN2",	0.00569209
CNVR5878.1	13	52317991	52320748	2,3	PCDH8,	0.00568829
CNVR3065.1	6	128869204	128871248	1,2	PTPRK,	0.00568436
CNVR7548.1	19	14447911	14448811	2,3	PKN1,PTGER1,GIPC1,	0.00568436
CNVR1006.1	2	133388658	133391253	1,2	NCKAP5,	0.00568436
CNVR7653.1	19	47239709	47245814	1,2	GRIK5,	0.00568436
CNVR7679.1	19	52881801	52885019	1,2	GLTSCR1,	0.00568436
CNVR2501.1	5	76353552	76358784	1,2	AGGF1,	0.00568436
CNVR1044_full	2	165536378	165573275	1,2		0.00568436
CNVR1048.1	2	167202893	167209701	2,3		0.00568436
CNVR2368.1	5	15048242	15053583	2,3		0.00568436
CNVR2401.1	5	24814120	24821649	1,2		0.00568436
[truncated: 2,979 more rows]

## Sheet: YRI-ASN
CNV	Chrom	Start	End	CN States	Overlapping genes	F-stat
CNVR1648.3	3	180032900	180050862	0,1,2	KCNMB2,	0.76843		1% tail	Fst>=0.36
CNVR544.1	1	232385802	232386274	0,1,2	SLC35F3,	0.721176		5% tail	Fst>=0.2
CNVR2664.1	5	159282379	159283692	2,3,4	ADRA1B,	0.6675
CNVR1555_full	3	137503463	137508985	0,1,2		0.589404
CNVR3865.1	8	42309719	42313291	0,1,2	IKBKB,POLB,	0.568552
CNVR4440.1	9	112064339	112069738	0,1,2	TXN,	0.543852
CNVR1648.2	3	180032900	180033574	0,1,2	KCNMB2,	0.53418
CNVR1543.1	3	133190951	133196089	0,1,2	CPNE4,	0.515226
CNVR3563.1	7	127002221	127004934	0,1,2	GCC1,	0.493239
CNVR6869_full	16	87389488	87390959	0,1,2		0.474814
CNVR1708.1	3	197258567	197259125	0,1,2	TFRC,	0.470816
CNVR1841.1	4	20016666	20017955	0,1,2	SLIT2,	0.459696
CNVR95_full	1	17548473	17551517	1,2,3,4		0.446039
CNVR95.2	1	17548473	17549976	0,1,2	PADI4,	0.425732
CNVR3781_full	8	11273808	11284541	0,1,2		0.424801
CNVR4332.1	9	71085050	71086301	0,1,2		0.418089
CNVR7722.1	19	59492209	59503174	0,1,2	LILRA3,LILRA5,	0.416872
CNVR4779.1	10	66976955	66985336	0,1,2		0.412584
CNVR6117.1	14	34675291	34684292	0,1,2	KIAA0391,	0.412578
CNVR2785.1	6	14848851	14853716	0,1,2		0.410693
CNVR6782.1	16	75096634	75101530	0,1,2	CNTNAP4,	0.408824
CNVR203.1	1	62427437	62429802	0,1,2	L1TD1,	0.400788
CNVR3897.1	8	57939821	57942903	2,3,4		0.400072
CNVR1790_full	4	6702165	6703814	0,1,2		0.395648
CNVR4604.1	10	5929946	5932698	0,1,2		0.394513
CNVR7972.1	21	22576799	22587850	0,1,2		0.392689
CNVR252.1	1	94060875	94063950	0,1,2		0.392373
CNVR2669.1	5	162794318	162795892	0,1,2	CCNG1,	0.384299
CNVR2004.1	4	94076386	94078623	0,1,2	GRID2,	0.383408
CNVR4203.1	9	17900038	17901633	0,1,2		0.382204
CNVR7950.1	21	13738734	13739562	2,3,4		0.377659
CNVR794.1	2	52602921	52638820	0,1,2		0.375697
CNVR1329.1	3	26425966	26427261	0,1,2		0.374101
CNVR7927.1	20	61195163	61196042	2,3,4	HAR1B,HAR1A,	0.371398
CNVR371.1	1	153926378	153931106	0,1,2	YY1AP1,DAP3,	0.370307
CNVR706.1	2	18866351	18866847	0,1,2		0.368409
CNVR5829_full	13	25936326	25950101	1,2,3,4		0.367602
CNVR995.1	2	131938233	131941074	2,3,4,5	TUBA3D,	0.366206
CNVR986.1	2	130682838	130684330	2,3,4,5,6		0.366162
CNVR6167.1	14	60127839	60129190	0,1,2		0.364614
CNVR8147.1	22	33975445	33976472	0,1,2	HMGXB4,	0.360611
CNVR7776.1	20	5800022	5800884	1,2	C20orf196,	0.359166
CNVR8154.1	22	35473303	35476957	0,1,2	RABL4,	0.356776
CNVR1020.1	2	146579068	146593582	0,1,2		0.356234
CNVR976.1	2	129354960	129363051	0,1,2		0.34719
CNVR3347.1	7	33144325	33145881	0,1,2	BBS9,	0.347006
CNVR4052.1	8	131919946	131922037	0,1,2	ADCY8,	0.345925
CNVR6810.1	16	80722834	80723308	2,3,4		0.345162
CNVR2459.1	5	52494608	52495458	0,1,2		0.34438
CNVR3976.1	8	96944244	96948758	0,1,2		0.342362
CNVR2152.1	4	167223768	167224312	0,1,2	TLL1,	0.341014
CNVR4886.1	10	108020303	108022518	0,1,2		0.339746
CNVR6556.1	15	99488278	99488817	2,3		0.337332
CNVR1261.1	3	3455989	3456986	0,1,2		0.337322
CNVR4070.1	8	138812140	138813038	0,1,2		0.331358
CNVR5765.3	12	130627385	130633891	2,3		0.328415
CNVR2217.1	4	186678622	186681078	0,1,2	PDLIM3,	0.324382
CNVR7401.1	18	73395994	73397090	0,1,2		0.322998
CNVR5985.1	13	98052424	98055249	0,1,2		0.320146
CNVR2605.1	5	130360261	130360757	2,3,4		0.317858
CNVR5829.1	13	25948139	25950101	0,1,2		0.317221
CNVR1778.1	4	4618969	4619476	2,3,4		0.316774
CNVR2813.1	6	24433310	24435604	0,1,2	DCDC2,	0.315782
CNVR302.1	1	112494152	112506316	0,1,2		0.315032
CNVR5584.1	12	69888644	69890748	0,1,2		0.314685
CNVR4788.1	10	70950792	70961060	0,1,2		0.314363
CNVR5139.1	11	36734378	36735005	2,3,4		0.313531
CNVR7370.1	18	62370731	62372179	0,1,2	CDH19,	0.312952
CNVR1373.1	3	46769428	46826524	0,1,2	PRSS45,	0.311995
CNVR5189_full	11	58371247	58393087	2,3,4		0.309748
CNVR3304.1	7	16138321	16140500	0,1,2	ISPD,	0.308315
CNVR461.1	1	197040425	197041994	0,1,2		0.308096
CNVR677.1	2	9842985	9846510	0,1,2		0.308006
CNVR2168_full	4	172610978	172616208	0,1,2		0.30737
CNVR4882.1	10	107047047	107052393	0,1,2		0.307
CNVR2945.1	6	66459437	66461414	0,1,2	EYS,	0.30312
CNVR6545_full	15	98157425	98239518	0,1,2		0.301909
CNVR6843.1	16	85436448	85437363	2,3,4		0.301587
CNVR6731.1	16	54399626	54422880	2,3,4	CES1,	0.298985
CNVR6730.1	16	54353245	54381169	0,1,2	CES4,	0.298985
CNVR6511.1	15	89502483	89503571	1,2	SV2B,	0.297235
CNVR2906.1	6	54036723	54042793	0,1,2	C6orf142,	0.295415
CNVR5616.1	12	89011704	89016192	0,1,2		0.294182
CNVR4594.1	10	4280100	4281628	0,1,2		0.293917
CNVR5270.1	11	89833378	89835799	0,1,2		0.292991
CNVR4213.1	9	23352830	23367665	0,1,2		0.29222
CNVR1805.1	4	7686159	7686684	0,1,2	SORCS2,	0.291786
CNVR6220.1	14	84366768	84372004	0,1,2		0.290554
CNVR5139.2	11	36686823	36744598	2,3,4		0.290098
CNVR2141.1	4	163613458	163615903	0,1,2		0.287889
CNVR2080_full	4	135652400	135655171	0,1,2		0.286566
CNVR4419.1	9	103754558	103764248	0,1,2		0.285628
CNVR4162.1	9	5631648	5632801	0,1,2	KIAA1432,	0.282366
CNVR7584.1	19	23256971	23258653	0,1,2		0.281043
CNVR2916.1	6	56373294	56373780	2,3,4		0.278647
CNVR1953.2	4	69131617	69162697	0,1,2		0.277802
CNVR4477_full	9	128559045	128562860	0,1,2		0.277023
CNVR1953.1	4	69054922	69225094	0,1,2	TMPRSS11E,UGT2B17,UGT2B15,	0.275726
CNVR2785.2	6	14853211	14853706	0,1,2		0.274375
CNVR1009.1	2	135815887	135818136	0,1,2	ZRANB3,	0.274149
CNVR5073.1	11	11779302	11781068	0,1,2		0.27311
CNVR5604.1	12	80663827	80668820	0,1,2	PPFIA2,	0.272434
CNVR2938.1	6	64724969	64726239	0,1,2	EYS,	0.270549
CNVR2811_full	6	23819527	23854465	0,1,2		0.269445
CNVR463.1	1	197376789	197380534	0,1,2		0.269023
CNVR8151.1	22	34942923	34944355	0,1,2	APOL2,	0.26803
CNVR1447.1	3	84187697	84190052	0,1,2		0.265514
CNVR1462.1	3	99892939	99897570	0,1,2		0.262467
CNVR2940.1	6	65767740	65771776	0,1,2	EYS,	0.262104
CNVR4934.1	10	130726742	130727274	0,1,2		0.262041
CNVR2000.1	4	92150575	92154871	0,1,2	FAM190A,	0.260715
CNVR6460.1	15	75795562	75799714	0,1,2		0.260526
CNVR3999.1	8	106865722	106866532	0,1,2	ZFPM2,	0.258941
CNVR1419.1	3	68822189	68830557	0,1,2		0.258706
CNVR5084.1	11	17166514	17167872	0,1,2		0.258545
CNVR4657.1	10	25678200	25678840	0,1,2	GPR158,	0.256259
CNVR3589_full	7	142134204	142184405	0,1,2		0.25489
CNVR6717_full	16	47066789	47068458	0,1,2		0.254633
CNVR2695.1	5	176427680	176428752	0,1,2	ZNF346,	0.25456
CNVR5745.1	12	129590029	129590539	2,3,4		0.254432
CNVR1945.1	4	65401671	65402157	0,1,2		0.254417
CNVR3434_full	7	65225235	65229472	0,1,2		0.253487
CNVR8499_full	23	154435853	154456908	0,1,2		0.252067
CNVR7627.1	19	40541094	40557441	0,1,2	FFAR1,FFAR3,	0.248946
CNVR1591.1	3	157574746	157576258	0,1,2	KCNAB1,	0.248025
CNVR7156.1	17	55934524	55936075	0,1,2	APPBP2,	0.247417
CNVR6676.1	16	25247611	25250595	0,1,2		0.246989
CNVR7191.1	17	69234006	69234625	0,1,2		0.246858
CNVR5860.1	13	42497429	42506401	2,3	DNAJC15,	0.24643
CNVR3075.1	6	134631119	134636149	0,1,2	SGK1,	0.245396
CNVR3258_full	7	4039859	4049085	0,1,2		0.245347
CNVR1904.1	4	45897575	45900235	0,1,2		0.245088
CNVR2407.1	5	26832459	26837664	0,1,2		0.244838
CNVR5519_full	12	44189409	44196263	0,1,2		0.243127
CNVR1418_full	3	68714679	68722940	0,1,2		0.242286
CNVR8060_full	21	46212484	46214618	0,1,2		0.241386
CNVR969.1	2	127391228	127393742	0,1,2		0.240233
CNVR5696.1	12	116125478	116128329	0,1,2	NOS1,	0.240155
CNVR1699_full	3	196267276	196269779	2,3,4		0.239156
CNVR5162.1	11	47014463	47020023	0,1,2	C11orf49,	0.23898
CNVR4031.1	8	120222264	120230400	0,1,2		0.238768
CNVR6188.1	14	73064141	73121720	2,3,4	HEATR4,ACOT1,ACOT2,ACOT4,	0.238282
CNVR6418.1	15	60493374	60495062	0,1,2		0.237604
CNVR2149.1	4	166222892	166224339	0,1,2	TMEM192,	0.235994
CNVR7959.1	21	17534241	17535236	0,1,2		0.235974
CNVR5528.1	12	49259941	49261813	0,1,2	DIP2B,	0.235441
CNVR2180.1	4	178088137	178089363	0,1,2		0.23492
CNVR2707_full	5	178041781	178045925	0,1,2		0.23422
CNVR3004.1	6	95250114	95251113	0,1,2		0.234076
CNVR8163.1	22	37623842	37628611	0,1,2		0.233706
CNVR459.4	1	195046026	195048396	0,1,2	CFHR1,	0.233529
CNVR2883.1	6	46903506	46939935	2,3,4	MEP1A,GPR116,	0.231028
CNVR6669.1	16	22459409	22619691	2,3,4	LOC100132247,NPIPL3,LOC653786,	0.230974
CNVR293.1	1	108534878	108538928	0,1,2	SLC25A24,	0.229465
CNVR3506.1	7	99299387	99301483	0,1,2	CYP3A43,	0.229174
CNVR4729.3	10	51158267	51158937	2,3,4,5,6	AGAP7,	0.228436
CNVR4414.1	9	100348856	100350948	0,1,2	GABBR2,	0.227813
CNVR4906.1	10	122216913	122218702	0,1,2	PPAPDC1A,	0.227467
CNVR4249.1	9	35970780	35972060	0,1,2		0.227268
CNVR603.1	1	246932508	246942695	0,1,2		0.226866
CNVR3489.1	7	90870928	90880493	0,1,2		0.226301
CNVR2172_full	4	173661594	173670645	0,1,2		0.226025
CNVR7854.1	20	42760735	42762946	0,1,2		0.226
CNVR1345.1	3	34224641	34225830	2,3,4		0.225702
CNVR5809_full	13	20625231	20627991	2,3,4		0.225267
CNVR796.1	2	53411428	53413564	0,1,2		0.223889
CNVR6254.1	14	99497547	99498991	0,1,2		0.223862
CNVR187_full	1	54861813	54868562	0,1,2		0.222662
CNVR2336.1	5	7970069	7973516	0,1,2		0.219986
CNVR8208.1	22	48101452	48103557	0,1,2		0.219476
CNVR1498.1	3	116140442	116151019	0,1,2	ZBTB20,	0.2191
CNVR7132_full	17	49208291	49216229	0,1,2		0.218547
CNVR738.1	2	33078009	33080817	0,1,2	LTBP1,	0.218403
CNVR2728.2	6	201416	241014	2,3,4	DUSP22,	0.218049
CNVR4634.1	10	17350704	17355444	0,1,2		0.217963
CNVR2667.1	5	160521601	160522648	0,1,2		0.217425
CNVR5074.1	11	11832299	11833259	0,1,2	USP47,	0.217057
CNVR7964.1	21	19758733	19766154	0,1,2		0.216705
CNVR6543.1	15	97474099	97474934	0,1,2	SYNM,	0.216406
CNVR1980_full	4	80579445	80581836	0,1,2		0.216324
CNVR6402.1	15	53442899	53444024	0,1,2	PIGB,CCPG1,MIR628,	0.215937
CNVR5271.1	11	90207765	90210714	0,1,2		0.215665
CNVR6062.1	13	113620149	113621419	2,3,4	FAM70B,	0.215455
CNVR8164.1	22	37685753	37722446	0,1,2	APOBEC3A,APOBEC3B,	0.215215
CNVR2574_full	5	114283181	114290476	0,1,2		0.214842
CNVR2865.1	6	37959222	37960568	0,1,2	ZFAND3,	0.212766
CNVR1501.1	3	116730916	116732469	0,1,2		0.212734
CNVR7227.8	17	78639027	78654713	1,2	METRNL,	0.211643
CNVR5942.1	13	80704177	80712921	0,1,2		0.210846
CNVR1518_full	3	127155055	127161736	2,3,4		0.210769
CNVR4596.1	10	4698559	4700493	0,1,2	LOC100216001,LOC338588,	0.20975
CNVR6668.2	16	21641198	21716960	2,3,4,5	OTOA,RRN3P1,	0.209565
CNVR372.1	1	155440279	155443057	0,1,2		0.209236
CNVR5695.1	12	115571626	115572553	0,1,2		0.209234
CNVR1576.1	3	147867879	147873031	0,1,2		0.209102
CNVR2198.1	4	183807065	183808993	0,1,2	ODZ3,	0.208275
CNVR5581.1	12	68966151	68968162	0,1,2	CNOT2,	0.20796
CNVR6188.2	14	73071536	73073419	1,2,3,4,5	HEATR4,ACOT1,	0.207606
CNVR7239_full	18	5199094	5201041	0,1,2		0.206964
CNVR2972_full	6	77154212	77160412	0,1,2		0.206895
CNVR3.1	1	554403	560267	2,3,4	MIR1977,LOC100133331,LOC441897,LOC100130000,FLJ39739,LOC100286793,PPIAL4G,NOTCH2NL,NBPF10,"PPIAL4A,PPIAL4C",LOC728855,HIST2H2BF,FCGR1A,HIST2H2BF,HIST2H3D,"HIST2H4A,HIST2H4B",IVL,YY1AP1,DAP3,ASCC3,GRIK2,FBXO5,MTRF1L,IPCEF1,RBM16,ARID1B,FAM20C,ABCB5,DNAH11,KLHL7,IGF2BP3,MUC12,MUC17,EMID2,CUX1,SH2B2,SPDYE6,ALKBH4,LRWD1,POLR2J,POLR2J3,"SPDYE2,SPDYE2L",RASA4,POLR2J2,UPLP,"SPDYE2,SPDYE2L",CUL1,ZNF777,G…	0.206687
CNVR4679_full	10	31483544	31485487	0,1,2		0.205359
CNVR6357.1	15	37531690	37532136	0,1,2		0.205145
CNVR2561.1	5	109487419	109503216	2,3,4		0.20433
CNVR8312.1	23	38469325	38472310	0,1,2		0.203362
CNVR5559.1	12	58808113	58811315	0,1,2		0.202336
CNVR3345.1	7	32741081	32744772	2,3,4	LOC441208,MIR550-2,	0.20166
CNVR7872.1	20	51908207	51917753	2,3,4	SUMO1P1,	0.20118
CNVR3585.3	7	141388076	141440859	0,1,2,3	MGAM,	0.200502
CNVR2982.1	6	81340459	81350256	0,1,2		0.199937
CNVR2344_full	5	10326006	10327951	0,1,2		0.198792
CNVR7154_full	17	55766887	55768922	0,1,2		0.198685
CNVR3581.1	7	137646088	137646886	0,1,2		0.197906
CNVR7762.1	20	1337176	1338798	0,1,2		0.197901
CNVR2426_full	5	33147305	33148442	0,1,2		0.197526
CNVR8204_full	22	47767439	47780200	0,1,2		0.196687
CNVR413.1	1	177596451	177601717	0,1,2	SOAT1,C1orf125,	0.196343
CNVR2937_full	6	63655618	63657565	0,1,2		0.196187
CNVR3440.1	7	66768613	66769584	2,3,4		0.195788
CNVR2511.1	5	79981609	79984011	2,3,4	DHFR,MSH3,	0.195479
CNVR3854_full	8	36489165	36491025	0,1,2		0.194458
CNVR4379.1	9	89255546	89256135	0,1,2		0.19438
CNVR3734.1	8	2241102	2251073	0,1,2,3		0.193698
CNVR1941.1	4	63352157	63358975	0,1,2		0.193003
CNVR3295.1	7	13244570	13247388	0,1,2		0.191819
CNVR4670.1	10	27678327	27682267	0,1,2		0.19122
CNVR7865.1	20	50192829	50194166	0,1,2	ZFP64,	0.190874
CNVR1159.1	2	229157636	229160344	0,1,2		0.190045
CNVR244.1	1	89249007	89251114	0,1,2	GBP3,	0.189821
CNVR2682.1	5	170062357	170064073	0,1,2	KCNIP1,KCNIP1,	0.189492
CNVR1518.2	3	127155055	127161736	2,3,4	ROPN1B,	0.189453
CNVR2116_full	4	152095462	152104851	0,1,2		0.188626
CNVR2841.6	6	31384505	31397416	0,1,2		0.18794
CNVR6555.1	15	99453501	99454196	2,3		0.187757
CNVR449.1	1	191127054	191128549	0,1,2		0.187464
CNVR6379.1	15	44042306	44044781	0,1,2		0.187405
CNVR787.1	2	49387224	49392786	0,1,2		0.187401
CNVR1067_full	2	179768355	179791457	0,1,2		0.18673
CNVR2649.1	5	150860656	150863376	2,3,4	SLC36A1,FAT2,	0.186674
CNVR3495.1	7	93379735	93380461	0,1,2	GNGT1,GNG11,	0.186199
CNVR5218_full	11	69660239	69661763	0,1,2		0.186071
CNVR6961.1	17	5536463	5538252	0,1,2		0.185952
CNVR2651.1	5	151229543	151233114	0,1,2	GLRA1,	0.185773
CNVR5957.1	13	85571820	85574142	0,1,2		0.185409
CNVR3429.1	7	64657580	64675115	2,3,4,5,6		0.185204
CNVR1897.1	4	42457499	42464276	0,1,2		0.184779
CNVR2069.1	4	130500285	130502384	0,1,2		0.184635
CNVR3631_full	7	154023089	154035505	0,1,2		0.183433
CNVR2475.1	5	60037408	60039465	0,1,2	DEPDC1B,	0.183355
CNVR5592_full	12	72390099	72391848	0,1,2		0.183272
CNVR3430_full	7	64711813	64786202	2,3,4,5		0.181753
CNVR5301.1	11	106291312	106294734	0,1,2	GUCY1A2,	0.181525
CNVR7327.1	18	45251740	45259314	0,1,2	C18orf32,MIR1539,RPL17,	0.180726
CNVR2517.1	5	83984188	83990854	0,1,2		0.180485
CNVR8051.1	21	45850436	45851957	2,3,4		0.180332
CNVR200.1	1	61885959	61892332	0,1,2		0.18024
CNVR1269.1	3	5509615	5514260	0,1,2		0.179645
CNVR4479.1	9	129221436	129225883	0,1,2	ZNF79,	0.179291
CNVR1507.1	3	121644365	121647870	0,1,2	FSTL1,	0.179046
CNVR8019_full	21	41910517	41913155	0,1,2		0.178718
CNVR1935_full	4	61012725	61017305	0,1,2		0.178597
CNVR5806_full	13	20432243	20439123	2,3,4		0.178202
CNVR148.1	1	39771283	39773791	0,1,2	BMP8A,LOC728448,	0.17716
CNVR1278.1	3	8300612	8301814	0,1,2		0.17711
CNVR7689.1	19	55199999	55201064	0,1,2	VRK3,	0.177011
CNVR8311.1	23	38271489	38272316	0,1,2		0.176806
CNVR5015.1	11	1611015	1613217	0,1,2	MOB2,KRTAP5-5,	0.176768
CNVR1072.1	2	182798667	182799901	0,1,2	PDE1A,	0.176661
CNVR5494.1	12	34098660	34108110	0,1,2		0.176543
CNVR3561_full	7	126301909	126340192	2,3,4,5		0.175935
CNVR2196.1	4	182293552	182294187	0,1,2		0.175742
CNVR4773.1	10	65179245	65181130	0,1,2		0.175325
CNVR5578.1	12	67542035	67542783	0,1,2	CPM,	0.175174
CNVR7001.1	17	15124209	15126335	0,1,2		0.174484
CNVR6956.1	17	3988918	3989416	2,3,4	ZZEF1,CYB5D2,	0.17413
CNVR533.1	1	228199470	228200805	0,1,2		0.173939
CNVR2648.1	5	150769996	150772876	0,1,2		0.173714
CNVR3469.1	7	79309553	79320812	0,1,2		0.173165
CNVR1236.2	2	242518381	242520456	2,3,4		0.173104
CNVR7690.1	19	55246629	55253468	0,1,2	ZNF473,FLJ26850,	0.172914
CNVR226_full	1	79992526	79995969	0,1,2		0.172343
CNVR7095.4	17	36637902	36644347	0,1,2	KRTAP9-2,KRTAP9-3,KRTAP9-9,KRTAP9-8,	0.1723
CNVR5564.1	12	60680247	60680746	0,1,2	FAM19A2,	0.172287
CNVR1110.1	2	203003579	203021091	0,1,2	BMPR2,	0.172136
CNVR3429.2	7	64612545	64679379	2,3,4,5		0.172021
CNVR1968.1	4	76962279	76963349	0,1,2	USO1,	0.171875
CNVR1277.1	3	7375041	7377164	0,1,2	GRM7,	0.17169
CNVR4649.1	10	20890579	20897455	0,1,2		0.171174
CNVR4734_full	10	51536286	51588070	2,3		0.171102
CNVR6703.5	16	33392351	33398613	1,2,3,4,5,6,7		0.170962
CNVR5554.1	12	56795770	56799972	0,1,2		0.17068
CNVR5852.1	13	38645517	38649641	0,1,2		0.17053
CNVR6454_full	15	74671070	74683868	0,1,2		0.17009
CNVR3342.1	7	31556764	31558482	0,1,2	CCDC129,	0.168663
CNVR7956_full	21	15510264	15513034	0,1,2		0.168381
CNVR7978.1	21	24180111	24185152	0,1,2		0.168253
CNVR1056.1	2	175215866	175216586	0,1,2	WIPF1,	0.168089
CNVR4174_full	9	8630898	8632335	0,1,2		0.167665
CNVR8496.1	23	154139170	154140154	0,1,2,3	RAB39B,	0.167512
CNVR4427.1	9	106636036	106637657	0,1,2	ABCA1,	0.167438
CNVR7540.1	19	11900599	11907033	2,3,4	ZNF700,	0.167417
CNVR845.1	2	77511413	77512412	0,1,2	LRRTM4,	0.167261
CNVR5644.1	12	100626865	100631254	0,1,2	CHPT1,	0.166714
CNVR3753_full	8	4110308	4112335	0,1,2		0.166469
CNVR1685.1	3	194358041	194368093	0,1,2		0.165732
CNVR3426.2	7	64204377	64274741	2,3,4,5	INTS4L1,	0.165547
CNVR5254.1	11	85963617	85964394	0,1,2	ME3,	0.165354
CNVR6000.1	13	105247361	105247931	0,1,2		0.165069
CNVR827.1	2	69978299	69979059	0,1,2	SNRNP27,	0.163919
CNVR2304.1	5	1977604	1978111	0,1,2		0.163585
CNVR217.1	1	72538870	72584557	0,1,2		0.163374
CNVR810.1	2	59476800	59484511	0,1,2		0.162861
CNVR6552.1	15	99159046	99159855	0,1,2		0.161977
CNVR4442.1	9	112516996	112519963	0,1,2	MUSK,	0.160827
CNVR4390.1	9	90728325	90728894	0,1,2		0.160629
CNVR1881.1	4	35696942	35697516	0,1,2		0.160489
CNVR6201.1	14	78624061	78624665	0,1,2	NRXN3,	0.160346
CNVR7280.1	18	22001856	22005785	2,3,4	PSMA8,	0.160019
CNVR7581_full	19	22932698	22934767	0,1,2		0.159943
CNVR5349.1	11	127816875	127820647	0,1,2		0.159816
CNVR1028.1	2	154603861	154607559	0,1,2	GALNT13,	0.159733
CNVR6642.1	16	13201846	13204019	0,1,2	SHISA9,	0.159433
CNVR3157.1	6	166417534	166422591	0,1,2		0.159329
CNVR5728.1	12	127377257	127377726	0,1,2	TMEM132C,	0.159163
CNVR3957.1	8	87168687	87169973	0,1,2		0.159019
CNVR300.1	1	111180085	111190659	0,1,2		0.158608
CNVR6791_full	16	76929120	76942453	0,1,2		0.158429
CNVR199.1	1	61855399	61856327	0,1,2		0.156841
CNVR2789.1	6	16992973	16994044	0,1,2		0.156319
CNVR1943.1	4	64376730	64396746	0,1,2		0.155384
CNVR5513.1	12	41306568	41313808	0,1,2		0.154709
CNVR8130.1	22	28666350	28667198	0,1,2	MTMR3,	0.154405
CNVR5848_full	13	36943699	36947331	0,1,2		0.154154
CNVR4613.1	10	8035746	8037167	0,1,2	TAF3,	0.153736
CNVR5457.1	12	22462780	22475949	2,3,4		0.153621
CNVR1693.1	3	196037038	196037973	2,3,4		0.153562
CNVR5187.1	11	58214077	58218507	0,1,2		0.153189
CNVR6703.6	16	33494966	33540569	1,2,3,4,5,6,7,8		0.152258
CNVR3433.1	7	65136118	65137932	0,1,2		0.151954
CNVR2765_full	6	7387235	7388507	2,3,4		0.151899
CNVR6084.1	14	21951540	21952070	0,1,2		0.151852
CNVR1673.1	3	192269689	192270632	0,1,2		0.15179
CNVR1596.1	3	160739714	160740336	0,1,2	SCHIP1,	0.15178
CNVR7122.1	17	44259885	44263429	0,1,2	CALCOCO2,	0.151257
CNVR5758.1	12	130358635	130361128	2,3,4		0.151195
CNVR1341.1	3	32077088	32082966	0,1,2		0.150207
CNVR3908.1	8	63377899	63387639	0,1,2	NKAIN3,	0.150201
CNVR1938.1	4	61681942	61683010	0,1,2		0.149569
CNVR5283.1	11	97978660	97981754	0,1,2		0.148819
CNVR4495.1	9	132742245	132742808	0,1,2	ABL1,	0.148448
CNVR2687.1	5	174062925	174064315	0,1,2		0.148307
CNVR5888.1	13	56650416	56686891	0,1,2	PRR20A,PRR20B,PRR20C,PRR20D,PRR20E,	0.148025
CNVR2018.1	4	101818670	101820508	0,1,2		0.147707
CNVR6426_full	15	63602275	63606175	0,1,2		0.147465
CNVR956_full	2	123193761	123198939	0,1,2		0.147363
CNVR5299.1	11	104798715	104804129	0,1,2		0.147279
CNVR1531.1	3	129012308	129012817	0,1,2	MGLL,	0.147273
CNVR1854.1	4	25864000	25865379	0,1,2		0.147066
CNVR6908.3	17	195111	196048	0,1,2	RPH3AL,	0.14664
CNVR3430.1	7	64732214	64750224	2,3,4,5	INTS4L2,	0.146519
CNVR6837.1	16	84566187	84566657	2,3,4		0.146077
CNVR2951.1	6	69195286	69196081	0,1,2		0.145228
CNVR4669.1	10	27664701	27670427	0,1,2		0.14499
CNVR7988.1	21	28634843	28636034	0,1,2		0.144939
CNVR2976.1	6	78936181	78956303	0,1,2		0.14479
CNVR7377.1	18	64379656	64380332	0,1,2		0.144677
CNVR4369.1	9	86964976	86966026	0,1,2		0.144445
CNVR5639.1	12	98318101	98326919	0,1,2	ANKS1B,	0.143972
CNVR2450.1	5	45985558	46007533	0,1,2		0.143216
CNVR970.1	2	127433919	127438770	0,1,2		0.143016
CNVR2138.1	4	162668957	162671032	0,1,2	FSTL5,	0.142847
CNVR485.3	1	205808161	205813209	2,3	CR1,	0.142242
CNVR2899.1	6	51307432	51308104	0,1,2		0.142163
CNVR4224.1	9	28067619	28069168	0,1,2	LINGO2,	0.141964
CNVR547.1	1	232978568	233024889	2,3,4,5,6,7,8,9		0.141578
CNVR6835.1	16	84554599	84555103	0,1,2		0.140902
CNVR4824.1	10	84117850	84120281	0,1,2	NRG3,	0.140381
CNVR3934.1	8	75477632	75492637	0,1,2		0.139587
CNVR5128.1	11	31923697	31925464	0,1,2		0.139315
CNVR7625.1	19	40353025	40358078	0,1,2	FXYD5,	0.139298
CNVR4832_full	10	87232666	87233945	0,1,2		0.139054
CNVR6137.1	14	40678351	40739320	0,1,2		0.139033
CNVR8183_full	22	44032095	44035259	0,1,2		0.13877
CNVR3444.1	7	70058925	70063775	0,1,2		0.138167
CNVR2410.1	5	28252380	28261086	0,1,2		0.137806
CNVR3426.3	7	64187507	64205734	2,3,4		0.137651
CNVR5176.3	11	51204092	51219354	2,3,4		0.137617
CNVR6126.1	14	36839404	36840949	0,1,2	MIPOL1,	0.137363
CNVR1610.1	3	164247638	164251756	0,1,2		0.137257
CNVR8262.1	23	5065404	5067320	0,1,2		0.137176
CNVR4142.1	9	632086	637903	0,1,2	KANK1,	0.137168
CNVR1822.1	4	10650656	10651771	0,1,2		0.136672
CNVR1485.1	3	108520638	108522992	0,1,2	LOC344595,	0.136292
CNVR7060.1	17	26854482	26855155	0,1,2	RAB11FIP4,	0.135589
CNVR376.1	1	157134152	157136674	0,1,2		0.13537
CNVR1184.1	2	235675473	235676118	2,3,4		0.135178
CNVR313.1	1	118791325	118791888	0,1,2		0.13516
CNVR7721.1	19	59424694	59435445	0,1,2,3	LILRB3,LILRA6,	0.134932
CNVR6372.1	15	43106211	43111066	2,3,4	SORD,	0.13488
CNVR7871.1	20	51765246	51770485	2,3,4		0.134738
CNVR2589.1	5	120677503	120680072	0,1,2		0.134267
CNVR5804.1	13	19723292	19727144	0,1,2		0.13418
CNVR5050.1	11	5830721	5840040	0,1,2	OR52E8,	0.134121
CNVR2581.1	5	117415057	117423898	0,1,2		0.133567
CNVR7588_full	19	24343380	24423484	2,3,4		0.133285
CNVR6569_full	16	162083	167514	2,3,4		0.133238
CNVR2073.1	4	132709954	132713048	0,1,2		0.13301
CNVR3447.1	7	71682534	71684330	2,3,4	TYW1B,	0.132927
CNVR1665.1	3	189215539	189217605	0,1,2		0.132805
CNVR7258.1	18	11854890	11856873	0,1,2	GNAL,	0.132469
CNVR940.1	2	115344490	115345542	0,1,2	DPP10,	0.132216
CNVR3000.1	6	93631502	93635657	0,1,2		0.131866
CNVR1095.1	2	194397800	194406029	0,1,2		0.131858
CNVR3398.2	7	56054925	56056526	2,3,4	PSPH,	0.131813
CNVR5436.1	12	11917753	11918281	0,1,2	ETV6,	0.131656
CNVR2372.1	5	16203030	16203746	0,1,2	11-Mar,	0.131636
CNVR6060.1	13	113565334	113569333	0,1,2	GAS6,	0.131621
CNVR6327.1	15	25592675	25601589	0,1,2		0.131383
CNVR2658.1	5	155244353	155245161	0,1,2		0.131033
CNVR830.1	2	71195714	71201320	0,1,2	MCEE,MPHOSPH10,	0.131024
CNVR7130.1	17	46979028	46982066	0,1,2		0.130738
CNVR742_full	2	34377193	34379324	0,1,2		0.130735
CNVR3411.1	7	61278218	61280754	2,3		0.130678
CNVR4527.4	9	137333987	137335528	1,2		0.130546
CNVR1448.1	3	84782295	84785705	0,1,2		0.130406
CNVR388.1	1	163870187	163871072	0,1,2	MGST3,	0.130283
CNVR2852_full	6	34045801	34051014	0,1,2		0.129878
CNVR4908.1	10	122759741	122777506	0,1,2		0.129655
CNVR657.1	2	3710705	3715673	0,1,2	ALLC,	0.129649
CNVR7770.1	20	3960496	3964421	2,3,4,5		0.129355
CNVR5597.1	12	76198181	76198845	0,1,2		0.129242
CNVR981.1	2	130261182	130275393	0,1,2		0.128343
CNVR7909.1	20	59546452	59547047	2,3,4	CDH4,	0.127593
CNVR510.1	1	218569635	218570146	0,1,2		0.127371
CNVR5955.1	13	84834716	84835338	0,1,2		0.127262
CNVR2164.1	4	170523618	170524820	0,1,2		0.127152
CNVR3783.1	8	11529267	11532938	0,1,2		0.126738
CNVR7074.1	17	29896539	29898685	0,1,2		0.126509
CNVR791.1	2	51078462	51079177	0,1,2	NRXN1,	0.126372
CNVR2749.1	6	3564460	3566864	1,2		0.125796
CNVR5570.1	12	64895490	64896101	0,1,2	IRAK3,	0.125737
CNVR6103.1	14	27939635	27942908	2,3,4		0.125694
CNVR2481_full	5	61610488	61612132	0,1,2		0.125631
CNVR6321.1	15	24300291	24303491	0,1,2		0.125265
CNVR3159.1	6	166919026	166920149	1,2,3	RPS6KA2,	0.125157
CNVR6532.1	15	96333665	96337463	0,1,2		0.12512
CNVR6679.1	16	26824444	26827013	0,1,2		0.12512
CNVR4374.1	9	88344772	88345596	0,1,2		0.124683
CNVR485.1	1	205763104	205821509	2,3,4,5	CR1,	0.123824
CNVR2287.1	5	1231138	1233723	0,1,2		0.123655
CNVR7223.1	17	75606643	75615557	0,1,2	TBC1D16,CCDC40,	0.123536
CNVR763.1	2	41091877	41104422	0,1,2		0.123127
CNVR2841.5	6	31383960	31387412	0,1,2		0.122793
CNVR3799.1	8	16245622	16251869	0,1,2		0.122777
CNVR600_full	1	246795729	246862141	0,1,2		0.122598
CNVR4064.1	8	136287600	136289774	0,1,2		0.12256
CNVR7666.1	19	50165112	50165859	0,1,2	CLPTM1,	0.122407
CNVR5351.1	11	128187933	128188593	0,1,2	FLI1,	0.121969
CNVR2719_full	5	180307216	180366586	0,1,2		0.121535
CNVR3436.1	7	66335018	66336838	2,3,4	TYW1,	0.121492
CNVR2176.1	4	176499859	176501635	0,1,2		0.121167
CNVR4741.1	10	54453085	54458922	0,1,2		0.120892
CNVR7004.1	17	15730266	15734437	0,1,2		0.120864
CNVR1165.1	2	231592639	231593324	0,1,2		0.12085
CNVR7262.1	18	13133387	13134152	0,1,2		0.120638
CNVR4067.1	8	137229374	137233056	0,1,2		0.120516
CNVR5586.1	12	70172705	70175918	0,1,2	LGR5,	0.12051
CNVR1990.1	4	86790314	86791956	0,1,2	ARHGAP24,	0.120471
CNVR3496.1	7	95954262	95955327	0,1,2		0.120471
CNVR4949.1	10	132798715	132803136	0,1,2	TCERG1L,	0.120098
CNVR4046_full	8	129825984	129835558	0,1,2		0.120025
CNVR2841.16	6	31378345	31387412	0,1,2		0.12001
CNVR7862_full	20	46533765	46536895	2,3,4		0.11982
CNVR7358.1	18	60186868	60188223	2,3,4		0.119794
CNVR2391.1	5	20455711	20464643	0,1,2		0.119789
CNVR5416.1	12	6376809	6378245	0,1,2	LTBR,	0.119739
CNVR1306.1	3	15820169	15821532	0,1,2	ANKRD28,	0.119737
CNVR3017.1	6	102921742	102922628	0,1,2		0.119584
CNVR447_full	1	190183033	190185190	0,1,2		0.119222
CNVR6675_full	16	24444236	24453871	0,1,2		0.118937
CNVR1250.1	3	1340610	1342199	0,1,2	CNTN6,	0.118888
CNVR7808.1	20	21234267	21236529	0,1,2	XRN2,	0.118763
CNVR1920.1	4	55960878	55962701	0,1,2	TMEM165,	0.118699
CNVR381.1	1	157915386	157916253	0,1,2		0.118675
CNVR7740.1	19	61558276	61561655	0,1,2	ZNF542,	0.118483
CNVR6701.3	16	32364447	32569534	2,3,4,5,6		0.118473
CNVR8178.1	22	42896276	42896857	0,1,2	PARVB,PARVG,	0.118331
CNVR1630.1	3	171545595	171546406	0,1,2		0.118095
CNVR7142.1	17	52445032	52447654	0,1,2	SCPEP1,	0.118095
CNVR6513.1	15	89782788	89784409	0,1,2		0.117797
CNVR6356_full	15	37151366	37160568	0,1,2		0.117784
CNVR302_full	1	112494152	113047786	1,2		0.117672
CNVR3500.1	7	97233946	97240537	0,1,2		0.117549
CNVR5438.1	12	12144189	12145952	0,1,2	BCL2L14,	0.11735
CNVR8472.1	23	147317384	147318910	0,1,2		0.117024
CNVR2992.1	6	88857912	88859176	0,1,2		0.116806
CNVR8066.1	21	46434207	46435262	2,3,4	C21orf56,LSS,	0.116729
CNVR7103.1	17	37743451	37744141	0,1,2	STAT3,	0.11653
CNVR4114.1	8	144771634	144785886	0,1,2	PYCRL,TSTA3,ZNF623,	0.116304
CNVR4674_full	10	28703488	28705670	0,1,2		0.116242
CNVR4868_full	10	100676430	100693732	0,1,2		0.116053
CNVR4652.1	10	23055575	23056688	0,1,2		0.115559
CNVR5272_full	11	91009684	91011226	0,1,2		0.115325
CNVR5767.1	12	130697891	130703518	0,1,2		0.115154
CNVR1969.1	4	77167593	77168071	0,1,2	ART3,CXCL10,CXCL11,	0.115109
CNVR429.1	1	184050194	184051984	0,1,2	HMCN1,	0.11492
CNVR5807.1	13	20578279	20580087	0,1,2		0.11492
CNVR6481.1	15	81449647	81450359	1,2,3	FAM103A1,C15orf40,	0.114911
CNVR1691.3	3	195865385	195881592	2,3,4	LSG1,FAM43A,	0.114822
CNVR6754.1	16	63146796	63148346	0,1,2		0.114522
CNVR7301.1	18	33560073	33560645	0,1,2		0.114367
CNVR5518.1	12	42978174	42979511	0,1,2	TMEM117,	0.11424
CNVR5975.1	13	94818369	94822017	0,1,2		0.113736
CNVR8251.1	23	2302139	2304700	0,1,2	DHRSX,	0.113325
CNVR2719.1	5	180307216	180365215	0,1,2	BTNL8,BTNL3,	0.113017
CNVR3154.1	6	165644699	165651948	0,1,2	C6orf118,PDE10A,	0.112928
CNVR5562_full	12	59378061	59379508	0,1,2		0.112729
CNVR6952.1	17	3565219	3566272	1,2	ITGAE,GSG2,	0.112352
CNVR2523.1	5	87414712	87417880	0,1,2		0.112133
CNVR5289_full	11	102256455	102257975	0,1,2		0.112112
CNVR3341.1	7	31282013	31285456	0,1,2		0.111865
CNVR483.1	1	205359125	205359831	0,1,2	C4BPA,	0.111803
CNVR1290.1	3	11757347	11759156	0,1,2		0.111766
CNVR1357.1	3	39001323	39002868	0,1,2		0.111683
CNVR3570.1	7	131044891	131047089	0,1,2		0.111468
CNVR952.1	2	121513996	121515257	0,1,2		0.111381
CNVR263.1	1	102756236	102757357	0,1,2		0.111075
CNVR981.3	2	130270623	130275228	0,1,2		0.111075
CNVR2515_full	5	82098901	82101868	0,1,2		0.11102
CNVR5620.1	12	90182512	90184001	0,1,2		0.110946
CNVR2728.1	6	200650	329973	2,3,4,5	DUSP22,IRF4,	0.110792
CNVR6233.1	14	92782265	92782904	2,3,4	BTBD7,	0.110684
CNVR4193.1	9	14676873	14678481	0,1,2	ZDHHC21,	0.110678
CNVR4798.1	10	75044000	75051412	0,1,2		0.110615
CNVR4454.1	9	118552967	118555723	2,3,4	ASTN2,	0.11043
CNVR118.1	1	26332157	26337219	0,1,2	PDIK1L,	0.109821
CNVR1069_full	2	180119664	180130418	0,1,2		0.109714
CNVR4730.1	10	51186740	51188228	0,1,2		0.109701
CNVR2904.1	6	52901202	52904583	0,1,2		0.109281
CNVR1126.1	2	212479871	212483340	1,2	ERBB4,	0.109227
CNVR7415.1	18	74493793	74494886	2,3		0.109203
CNVR1857.1	4	26564987	26566733	0,1,2	STIM2,	0.109023
CNVR5583.1	12	69818942	69819932	2,3,4	TSPAN8,	0.108516
CNVR5045.1	11	5594077	5595733	0,1,2	TRIM6,TRIM6-TRIM34,TRIM6,TRIM34,	0.108432
CNVR8430.1	23	122778911	122780280	0,1,2		0.108266
CNVR6005.1	13	107745068	107749813	0,1,2	TNFSF13B,	0.108119
CNVR475_full	1	201951054	201952979	0,1,2		0.107666
CNVR6374.1	15	43307065	43308832	0,1,2		0.107566
CNVR2799.1	6	18510099	18510860	0,1,2	RNF144B,	0.107562
CNVR58_full	1	8473045	8474309	0,1,2		0.107543
CNVR4828_full	10	85512537	85514018	1,2		0.107392
CNVR3079.1	6	136893366	136894626	0,1,2	MAP7,	0.107266
CNVR6756.1	16	65293885	65296309	0,1,2	CMTM4,	0.10716
CNVR1660.1	3	187577414	187579572	0,1,2		0.106965
CNVR3016.1	6	102525187	102525801	0,1,2	GRIK2,	0.106677
CNVR2697.1	5	176466696	176467745	0,1,2	FGFR4,	0.106575
CNVR3901.1	8	60298115	60299046	2,3,4		0.106304
CNVR4797.1	10	74794355	74797666	0,1,2	TTC18,ANXA7,	0.106227
CNVR51.1	1	7491802	7494108	0,1,2	CAMTA1,LUZP2,ANO3,NAT10,ABTB2,LOC440040,LRRC55,OSBP,	0.106114
CNVR823.1	2	66359130	66361117	0,1,2		0.106078
CNVR4781_full	10	67012476	67014181	0,1,2		0.105977
CNVR7260.1	18	12493702	12494211	0,1,2	SPIRE1,	0.105935
CNVR5853_full	13	38831627	38833387	0,1,2		0.10518
CNVR5936.1	13	77353919	77357670	0,1,2	EDNRB,	0.104984
CNVR3081.1	6	141096813	141097430	0,1,2		0.10476
CNVR2454_full	5	46306205	46441116	0,1,2		0.104212
CNVR1620.2	3	167537664	167538667	0,1,2		0.104091
CNVR5205.1	11	65690518	65696114	0,1,2	PACS1,	0.103952
CNVR5962.1	13	89660713	89662792	0,1,2		0.103612
CNVR4357.1	9	81217994	81223222	1,2		0.103203
CNVR3989.1	8	102688456	102695927	0,1,2	GRHL2,	0.102916
CNVR4595.1	10	4427636	4431411	0,1,2		0.102757
CNVR7097.1	17	36760471	36779150	0,1,2	KRT33A,KRT33B,KRT34,	0.102747
CNVR6442.1	15	70358745	70362892	1,2	PARP6,BRUNOL6,	0.1027
CNVR8347.1	23	57763104	57773338	1,2,3		0.102608
CNVR4647.1	10	20037035	20038018	0,1,2		0.102487
CNVR2741.1	6	2512324	2517088	0,1,2		0.102357
CNVR2708.1	5	178051113	178051648	0,1,2		0.102302
CNVR5632_full	12	94561061	94562351	0,1,2		0.102278
CNVR2457.1	5	50270083	50274854	2,3,4		0.102237
CNVR238.1	1	86173335	86177263	0,1,2	COL24A1,	0.101821
CNVR6316.1	15	23739059	23739742	1,2		0.101783
CNVR1991.1	4	87195415	87199036	0,1,2	MAPK10,	0.101576
CNVR296.1	1	109168559	109173476	0,1,2	AKNAD1,	0.101553
CNVR1046_full	2	166863916	166867025	0,1,2		0.101517
CNVR414.1	1	177722257	177724955	0,1,2	C1orf125,	0.101317
CNVR6202.1	14	79050968	79051803	0,1,2	NRXN3,	0.101208
CNVR4048.1	8	130210048	130214428	0,1,2		0.101175
CNVR3760.1	8	5582797	5593145	1,2		0.101135
CNVR5708.1	12	121744059	121776624	2,3	GPR109A,GPR109B,GPR81,	0.101098
CNVR2962_full	6	72920581	72931239	0,1,2		0.101068
CNVR7050_full	17	24806398	24810806	1,2		0.101009
CNVR358.1	1	150822234	150856715	0,1,2	LCE3D,LCE3C,LCE3B,LCE3A,	0.100957
CNVR3867.3	8	43534427	43939867	2,3,4		0.100877
CNVR5044.1	11	5478244	5479526	0,1,2	UBQLN3,	0.100795
CNVR5582.1	12	69158421	69164456	0,1,2		0.100633
CNVR2857.1	6	34807974	34808940	0,1,2		0.100077
CNVR4434.1	9	109467507	109471745	0,1,2		0.0999011
CNVR257.1	1	99663419	99664325	0,1,2		0.0998396
CNVR5922.1	13	71705611	71710584	0,1,2		0.0995856
CNVR2099.1	4	144077365	144078026	0,1,2		0.0995556
CNVR6736.1	16	55884184	55884708	0,1,2	PLLP,	0.0995393
CNVR304.1	1	113330881	113334086	0,1,2		0.0992112
CNVR6086.1	14	22163381	22169124	0,1,2		0.0991511
CNVR6178.1	14	69086625	69092295	0,1,2		0.0990158
CNVR2807.2	6	22159124	22162663	0,1,2	FLJ22536,	0.0988179
CNVR7763.1	20	1500338	1544222	2,3,4	SIRPB1,	0.0987841
CNVR5471.1	12	29735678	29737708	0,1,2	TMTC1,	0.0986877
CNVR1295.1	3	13116525	13117575	0,1,2		0.0986778
CNVR223.1	1	78421767	78424207	0,1,2		0.0985527
CNVR2414.2	5	28963356	28968486	1,2		0.0983977
CNVR3788.1	8	13658558	13695899	0,1,2		0.0979069
CNVR391.1	1	164818207	164819426	0,1,2		0.0979069
CNVR1065.1	2	179004449	179005231	2,3,4	MIR548N,PRKRA,	0.0979023
CNVR583.1	1	244749795	244752090	2,3,4		0.0978658
CNVR3893.1	8	55371651	55373817	0,1,2		0.0978326
CNVR2445_full	5	42664005	42667027	0,1,2		0.0978211
CNVR6769_full	16	70646001	70669798	2,3,4,5		0.0977954
CNVR7385.1	18	68515166	68516352	1,2		0.0977907
CNVR2929.1	6	58714503	58716178	0,1,2		0.0977201
CNVR3013.1	6	101589234	101594139	1,2		0.0976608
CNVR6850_full	16	86385927	86390257	0,1,2		0.0976174
CNVR4029.1	8	120088560	120096979	1,2		0.097324
CNVR4060.1	8	135128801	135137228	0,1,2		0.0972375
CNVR5184_full	11	57512198	57524334	0,1,2		0.0972314
CNVR595_full	1	246612917	246614970	1,2		0.0971805
CNVR4233.1	9	30898182	30899486	0,1,2		0.0971785
CNVR6060_full	13	113565334	113569568	0,1,2		0.0967945
CNVR5872.1	13	50342475	50344282	0,1,2		0.0967025
CNVR4348.1	9	78745588	78747927	0,1,2		0.0964003
CNVR7908.1	20	59398298	59399370	2,3	CDH4,	0.0963649
CNVR5539.1	12	51661952	51665094	0,1,2		0.0959721
CNVR3007.1	6	97574876	97577537	0,1,2	KLHL32,	0.0959082
CNVR1969_full	4	77167593	77196804	2,3,4		0.0958387
CNVR3269.1	7	6089789	6111243	0,1,2	USP42,	0.0957019
CNVR7314.1	18	41092113	41092725	0,1,2		0.0956675
CNVR5255_full	11	85980916	85984169	0,1,2		0.0956202
CNVR4926.1	10	128578908	128582230	0,1,2	DOCK1,	0.0956104
CNVR7763.2	20	1504955	1509014	2,3,4,5,6	SIRPB1,	0.0955177
CNVR3172.1	6	168389313	168389792	0,1,2		0.0953822
CNVR1686.1	3	194618944	194625564	0,1,2	ATP13A4,	0.095286
CNVR1582.1	3	150446304	150452401	1,2		0.0952224
CNVR1847_full	4	21057650	21076477	0,1,2		0.0951862
CNVR8344_full	23	56672415	56689118	0,1,2		0.0950138
CNVR1135.1	2	217664224	217665510	0,1,2		0.0949888
CNVR5281.1	11	97022917	97026465	0,1,2		0.0949082
CNVR1887_full	4	37940894	37942076	0,1,2		0.0947957
CNVR7623.1	19	39832238	39839942	1,2		0.0947189
CNVR5360.1	11	131429444	131435546	2,3,4	NTM,	0.0946535
CNVR4234.1	9	31281284	31282768	0,1,2		0.0941767
CNVR6151.1	14	48741623	48742128	1,2		0.0940395
CNVR2414_full	5	28963356	28968756	2,3,4		0.0940007
CNVR3058.1	6	122122111	122123352	0,1,2		0.0939251
CNVR377.1	1	157228357	157232921	0,1,2		0.0939251
CNVR5588.1	12	70508427	70509017	0,1,2		0.0938957
CNVR8377.1	23	77008367	77010498	0,1,2	MAGT1,	0.0937926
CNVR5072.1	11	11336131	11337562	0,1,2	GALNTL4,CSNK2A1P,	0.0936572
CNVR1565.1	3	143054857	143055580	0,1,2		0.0934643
CNVR4393.2	9	91153223	91533202	0,1,2	SECISBP2,SEMA4D,GADD45G,LOC100129066,	0.0934546
CNVR4497.1	9	133250385	133255622	1,2		0.093217
CNVR114.1	1	24768383	24773731	0,1,2	C1orf130,	0.0929964
CNVR1061.1	2	178449241	178450364	0,1,2	PDE11A,	0.0929751
CNVR4191.1	9	13561339	13565947	1,2		0.0929194
CNVR7542.1	19	12467543	12472445	0,1,2	ZNF709,	0.0929052
CNVR1568.1	3	143332644	143334768	0,1,2		0.0928238
CNVR7180.1	17	64855986	64860374	0,1,2		0.092635
CNVR7197.1	17	71387046	71390764	0,1,2	TRIM47,TRIM65,	0.092635
CNVR1646.1	3	178865818	178866301	0,1,2		0.0926116
CNVR4092.1	8	142709773	142714238	2,3,4		0.0925535
CNVR4055.1	8	133129707	133130842	0,1,2	OC90,	0.092151
CNVR486.1	1	205907825	205912404	0,1,2	CR1L,	0.092151
CNVR4760.1	10	58879765	58881893	0,1,2		0.0919246
CNVR4423.1	9	105608155	105609556	0,1,2		0.0918969
CNVR1608.1	3	163994833	164109307	0,1,2,3		0.0917241
CNVR2995.1	6	89898669	89903662	0,1,2	PM20D2,	0.091551
CNVR2472.1	5	57991355	57995222	0,1,2	RAB3C,	0.0914865
CNVR2856.1	6	34424989	34427595	0,1,2	NUDT3,	0.091369
CNVR525.1	1	225511652	225515889	0,1,2	CDC42BPA,	0.0913605
CNVR1608.2	3	163994833	164008401	0,1,2		0.0913074
CNVR6720.1	16	47845833	47846565	0,1,2		0.0910729
CNVR2108_full	4	147138060	147147108	0,1,2		0.0909354
CNVR805_full	2	56502904	56509204	0,1,2		0.0907819
CNVR5832.1	13	28648941	28649706	0,1,2	MTUS2,	0.0906789
CNVR3475.1	7	82888354	82889107	0,1,2	SEMA3E,	0.0905381
CNVR5831.1	13	27592129	27594638	0,1,2		0.0904989
CNVR4478.1	9	129072975	129074561	0,1,2	GARNL3,	0.0904633
CNVR4521.1	9	136604471	136606646	1,2,3		0.0904583
CNVR431.1	1	185731458	185733106	0,1,2		0.0901033
CNVR7923.1	20	60774613	60775623	2,3,4	SLCO4A1,LOC100127888,	0.0898979
CNVR6672.1	16	23668555	23669665	0,1,2	CHP2,	0.0895934
CNVR2554.1	5	106352579	106354328	0,1,2		0.0893292
CNVR6767.2	16	69404749	69760030	2,3,4,5	HYDIN,	0.0892601
CNVR7713.1	19	58872043	58873370	0,1,2	MIR512-2,MIR512-1,MIR1323,MIR498,MIR520E,"MIR515-1,MIR515-2",MIR519E,MIR520F,"MIR515-1,MIR515-2",MIR519C,	0.089245
CNVR8226.8	23	86	7505	2,3,4		0.0891682
CNVR1846.1	4	20978191	20986188	0,1,2	KCNIP4,	0.089056
CNVR4767.1	10	61031953	61035063	0,1,2		0.0890428
CNVR5266.2	11	89324164	89328039	2,3,4,5,6		0.0890112
CNVR479.1	1	204366847	204372531	0,1,2		0.0883807
CNVR5928.1	13	75005774	75017574	2,3,4	COMMD6,UCHL3,	0.0880857
CNVR6825.1	16	83058850	83062414	0,1,2	ATP2C2,KIAA1609,	0.0875992
CNVR4710.1	10	45048825	45051684	2,3,4		0.0875866
CNVR6739.1	16	56282886	56285606	0,1,2	GPR97,CCDC135,	0.0875486
CNVR3947_full	8	83137636	83143757	0,1,2		0.0873169
CNVR1310.1	3	17515867	17520657	0,1,2	TBC1D5,	0.0871454
CNVR5468.1	12	27986837	27989532	0,1,2		0.0871332
CNVR4181.1	9	10394571	10395103	0,1,2	PTPRD,	0.0870814
CNVR207.1	1	64612208	64624695	0,1,2		0.0867197
CNVR78_full	1	14035627	14039603	0,1,2		0.0867197
CNVR4081.1	8	140672973	140676202	2,3,4		0.0866662
CNVR491.1	1	208789097	208791588	0,1,2	HHAT,	0.086562
CNVR3014.1	6	102041250	102045717	0,1,2	GRIK2,	0.0865006
CNVR3926.1	8	71614312	71615045	0,1,2		0.0863597
CNVR7322.1	18	43349292	43350083	0,1,2		0.08629
CNVR1106.1	2	202081864	202083495	1,2	ALS2CR11,	0.0861091
CNVR3467.1	7	78509600	78512689	2,3,4	MAGI2,	0.0860795
CNVR2971.1	6	77073444	77085850	1,2		0.0858841
CNVR715.1	2	22542015	22543447	0,1,2		0.0858146
CNVR3613.1	7	149493466	149513725	2,3,4		0.0857981
CNVR6004_full	13	107338708	107359369	0,1,2		0.0855581
CNVR5803.1	13	19548177	19549772	0,1,2	ZMYM2,	0.0855174
CNVR5636.1	12	97194051	97197110	0,1,2		0.085232
CNVR3395.1	7	55102374	55103361	0,1,2	EGFR,	0.0851589
CNVR2003_full	4	93786416	93789289	0,1,2		0.0850305
CNVR2015.1	4	99899876	99901923	0,1,2		0.0847909
CNVR2600_full	5	127435714	127438780	0,1,2		0.0847871
CNVR271.1	1	105056873	105057712	0,1,2		0.0846682
CNVR5635.1	12	96516188	96517708	0,1,2		0.0843712
CNVR4468.1	9	125656928	125657614	0,1,2	DENND1A,	0.0840665
CNVR7961_full	21	18247577	18251070	0,1,2		0.0839067
CNVR3946_full	8	82207571	82209251	0,1,2		0.0837992
CNVR1489.1	3	109883653	109884954	0,1,2	DZIP3,	0.0836782
CNVR3503_full	7	98066347	98068987	0,1,2		0.0836141
CNVR1959_full	4	70501386	70508909	0,1,2		0.0835186
CNVR5967.1	13	91184549	91190302	0,1,2	GPC5,	0.0832744
CNVR7411.1	18	74379293	74379828	2,3,4		0.0829176
CNVR1375.1	3	47465699	47468393	0,1,2	SCAP,	0.0827138
CNVR8500.1	23	154571451	154574908	0,1,2		0.082619
CNVR5664.1	12	107388046	107390536	0,1,2		0.0825582
CNVR3519.1	7	102135311	102152748	2,3,4		0.0822908
CNVR8410.1	23	105693672	105694474	0,1,2		0.0822564
CNVR6767.1	16	69535364	69537819	2,3,4	HYDIN,	0.0821996
CNVR2535_full	5	98373056	98375260	0,1,2		0.0819675
CNVR2721.2	5	180494899	180495398	0,1,2		0.0819658
CNVR8153.1	22	35273228	35279628	0,1,2		0.0819569
CNVR5867.1	13	48431530	48434856	0,1,2		0.0819121
CNVR4438.1	9	111870020	111870953	0,1,2	PALM2-AKAP2,AKAP2,	0.081799
CNVR5209.1	11	66909664	66911974	0,1,2	LOC100130987,RAD9A,	0.0815739
CNVR1570.1	3	144702472	144703880	0,1,2	SLC9A9,	0.0815043
CNVR1494.1	3	112726366	112729979	2,3,4		0.081406
CNVR5237.1	11	76350485	76352515	0,1,2	ACER3,	0.0812611
CNVR5246.1	11	80865631	80867115	0,1,2		0.0812611
CNVR2807.1	6	22160753	22161707	0,1,2	FLJ22536,	0.0810117
CNVR67.1	1	10982754	10984494	1,2	HERC2P4,"TP53TG3B,TP53TG3",CES1,C16orf57,MMP15,CDH1,ZFHX3,CNTNAP4,WWOX,	0.0807058
CNVR7642.1	19	46029141	46085096	1,2,3,4	CYP2A6,CYP2A7,	0.0806061
CNVR6688.1	16	29039141	29041358	2,3,4	RRN3P2,	0.0803856
CNVR6852.1	16	86580132	86581743	2,3,4	BANP,	0.0803856
CNVR4099.1	8	143395378	143396678	0,1,2,3	TSNARE1,	0.0803614
CNVR2734.1	6	719091	719831	0,1,2		0.0803008
CNVR6315.1	15	23482489	23483487	0,1,2	ATP10A,	0.0802835
CNVR492.1	1	209436373	209437063	0,1,2		0.0802516
CNVR8396.3	23	91637128	91638527	0,1,2	PCDH11X,	0.0801496
CNVR7777.1	20	5973413	5975507	0,1,2	CRLS1,LRRN4,	0.08003
CNVR112.1	1	24392931	24396291	0,1,2	IL28RA,LOC284632,	0.0799486
CNVR4304.3	9	45108988	45175101	2,3,4,5		0.079883
CNVR4319.6	9	67147030	67191484	2,3,4,5		0.079883
CNVR6750.1	16	59024211	59024873	0,1,2		0.0794844
CNVR2524.1	5	90535526	90537843	0,1,2		0.0794247
CNVR4017.1	8	113147585	113158494	1,2		0.079419
CNVR250.1	1	92004671	92006010	0,1,2	TGFBR3,	0.079353
CNVR776.1	2	44320425	44322053	0,1,2	PPM1B,	0.0793442
CNVR6314.1	15	23015592	23017762	2,3,4	SNORD115-21,SNORD115-22,PAR4,SNORD115-23,HBII-52-24,SNORD115-25,SNORD115-26,HBII-52-27,HBII-52-28,"SNORD115-11,SNORD115-29,SNORD115-36,SNORD115-43",SNORD115-30,SNORD115-31,SNORD115-32,SNORD115-33,	0.079315
CNVR2973.3	6	77506841	77509527	0,1,2		0.0793051
CNVR6197.1	14	77365045	77366770	1,2	ADCK1,	0.0792548
CNVR213.1	1	71009946	71012899	1,2		0.079032
CNVR3967_full	8	94141318	94146382	0,1,2		0.0790304
CNVR1797.1	4	7217659	7218231	2,3,4,5		0.0789907
CNVR5176.5	11	51198010	51204092	1,2		0.0789761
CNVR4472.1	9	128010893	128018291	0,1,2		0.0789739
CNVR2030.1	4	107275979	107282771	0,1,2	TBCK,	0.0787877
CNVR1136.1	2	218734111	218735457	0,1,2	CXCR1,	0.0786755
CNVR294.1	1	108580145	108655448	2,3,4	NBPF4,	0.0786451
CNVR3867.1	8	43750503	43755226	2,3,4,5,6		0.0784233
CNVR5475.1	12	30128500	30134835	0,1,2		0.0783096
CNVR7878.1	20	53036924	53038147	0,1,2		0.0779407
CNVR2603.1	5	128910045	128911120	0,1,2	ADAMTS19,	0.077938
CNVR6203.1	14	79176033	79184746	0,1,2	NRXN3,	0.0779049
CNVR260.1	1	100892522	100894995	0,1,2		0.0777447
CNVR2985.1	6	82232906	82234243	0,1,2		0.0777447
CNVR5075.1	11	12358308	12358973	0,1,2	PARVA,	0.0777285
CNVR5465.1	12	27539392	27546448	0,1,2	C12orf70,	0.0777196
CNVR3165_full	6	167462566	167465976	1,2		0.0776771
CNVR8396.1	23	91565066	91567002	0,1,2	PCDH11X,	0.0775609
CNVR5580.1	12	68575998	68577013	2,3,4		0.0775002
CNVR6195.1	14	74854409	74855709	0,1,2		0.077407
CNVR1860.1	4	28120934	28122029	0,1,2		0.0772123
CNVR701_full	2	17447561	17455527	0,1,2		0.0771586
CNVR6384.1	15	47332068	47335163	0,1,2	GALK2,	0.0769908
CNVR1391.1	3	56582763	56596571	1,2	CCDC66,	0.0769151
CNVR6050_full	13	113077078	113085919	1,2		0.0769151
CNVR7585.1	19	23597810	23599889	0,1,2		0.0769115
CNVR1471.1	3	102004367	102005202	0,1,2	ABI3BP,	0.0767831
CNVR3005.1	6	95345759	95348635	0,1,2		0.0767831
CNVR5617.1	12	89414598	89423293	0,1,2		0.0767621
CNVR2377.1	5	17027643	17031522	0,1,2		0.0766632
CNVR2005.1	4	95856821	95857695	0,1,2		0.0766524
CNVR7106.1	17	38872802	38874073	0,1,2	MIR2117,	0.0766263
CNVR5322.1	11	116174526	116178882	0,1,2	APOA5,	0.0765331
CNVR6111.1	14	33011510	33012296	0,1,2	NPAS3,	0.0764266
CNVR3126_full	6	160006217	160008613	0,1,2		0.0764136
CNVR6615.1	16	5366666	5369607	0,1,2		0.0761179
CNVR6745.1	16	57204759	57207180	0,1,2	CNOT1,	0.0759712
CNVR5888.2	13	56685165	56686272	0,1,2		0.0758317
CNVR1581.1	3	149319655	149322639	0,1,2		0.075459
CNVR4600.1	10	5239890	5240922	0,1,2	AKR1C4,	0.075459
CNVR6483_full	15	81877197	81880125	0,1,2		0.0754555
CNVR1919.1	4	54914301	54915115	0,1,2		0.0752589
CNVR4989.9	10	135091477	135092421	2,3,4,5	MTG1,SPRN,	0.0752475
CNVR20_full	1	2042821	2045835	1,2		0.0752324
CNVR2482.1	5	61783882	61785150	0,1,2	IPO11,	0.0751607
CNVR3622_full	7	152205655	152211207	0,1,2		0.0751432
CNVR2238.1	4	190032287	190033212	2,3,4		0.0750743
CNVR2225.1	4	187590518	187594803	1,2		0.075057
CNVR5598.1	12	76622959	76624876	0,1,2		0.0747427
CNVR6302_full	15	21171375	21230237	1,2,3		0.0745175
CNVR439.1	1	187510432	187514219	0,1,2		0.0745175
CNVR5800.1	13	18825156	18825924	2,3,4	LOC100101938,	0.0744715
CNVR6302.1	15	21223298	21224812	2,3		0.0744485
CNVR7696.1	19	56098419	56099818	0,1,2	KLKP1,KLK4,	0.0744153
CNVR4446.1	9	115437595	115438360	0,1,2		0.0742958
CNVR5469.1	12	29052717	29056090	0,1,2		0.0742958
CNVR6995.1	17	13472216	13473377	0,1,2		0.0741806
CNVR6081.1	14	21652523	21653593	1,2		0.0741534
CNVR6524.2	15	92687327	92689599	2,3,4	MCTP2,	0.0740445
CNVR7769.1	20	3769364	3773088	0,1,2	MAVS,	0.0740197
CNVR2646.1	5	150157836	150161778	0,1,2	C5orf62,	0.0739506
CNVR3906.1	8	62675436	62678003	0,1,2	ASPH,	0.0737343
CNVR4270.1	9	40128086	40222966	2,3,4,5		0.0735747
CNVR5274.1	11	92660785	92661933	0,1,2		0.0735453
CNVR7021.1	17	20285952	20335955	2,3,4,5,6	LGALS9B,MGC102966,	0.0733641
CNVR1519.1	3	127194978	127204768	0,1,2	ROPN1B,SLC41A3,	0.0733244
CNVR1875.1	4	34632658	34634710	0,1,2		0.0732512
CNVR8298.1	23	32554554	32555617	0,1,2	DMD,	0.0731548
CNVR600.1	1	246804638	246862141	0,1,2	OR2T34,OR2T10,OR2T11,OR2T35,	0.0730579
CNVR366.1	1	152424866	152427926	0,1,2	TPM3,MIR190B,	0.0729988
CNVR5880.1	13	53132774	53138265	0,1,2		0.0729988
CNVR915.2	2	108674430	108677251	0,1,2	LIMS1,	0.0728728
CNVR1082.1	2	184954810	184972842	0,1,2		0.0727955
CNVR4039.1	8	123128177	123130121	0,1,2		0.0727955
CNVR2144.1	4	164833170	164834343	0,1,2	1-Mar,	0.0727314
CNVR458.1	1	194869365	194870659	1,2		0.0726293
CNVR6131.1	14	38701670	38703051	0,1,2	TRAPPC6B,	0.0724963
CNVR8150.2	22	34894430	34901494	2,3,4	APOL3,	0.0724797
CNVR1670.1	3	191322692	191323671	0,1,2	LEPREL1,	0.0721079
CNVR8150.3	22	34893700	34905559	0,1,2	APOL3,APOL4,	0.0721079
CNVR6628.1	16	8595739	8596923	0,1,2		0.0720387
CNVR6189.1	14	73309902	73315434	0,1,2	C14orf43,	0.071913
CNVR1467.1	3	100690174	100699313	2,3,4		0.0718469
CNVR6355.1	15	33947418	33949497	0,1,2		0.0718286
CNVR5165.1	11	48557432	48560877	2,3,4		0.0718203
CNVR4527.1	9	137353920	137357439	0,1,2		0.0716952
CNVR1438_full	3	80144512	80147226	0,1,2		0.071691
CNVR5960.1	13	88219960	88221178	0,1,2		0.0716249
CNVR7088.1	17	34701689	34702240	0,1,2	FBXL20,	0.0716186
CNVR7266.1	18	14040861	14041522	0,1,2		0.0716102
CNVR64.1	1	10292005	10301472	0,1,2	KIF1B,GCNT3,OAZ2,ITGA11,MYO9A,CLK3,EDC3,MESDC1,FAM103A1,C15orf40,	0.0716046
CNVR7361.1	18	61351788	61358235	0,1,2,3		0.0714796
CNVR3465_full	7	76607603	76627034	2,3,4		0.0712264
CNVR3250.1	7	3102297	3104614	0,1,2		0.0711258
CNVR6664.1	16	19853044	19874003	0,1,2		0.0711082
CNVR6793.1	16	77434460	77435452	0,1,2	WWOX,	0.0710972
CNVR3729.2	8	2073268	2074333	0,1,2	MYOM2,	0.0710108
CNVR5060.1	11	7803274	7804168	1,2	OR5P3,	0.0710046
CNVR3472_full	7	81279416	81280521	0,1,2		0.0707514
CNVR8046.1	21	45272399	45273154	1,2		0.0707317
CNVR5328.1	11	119893011	119893591	0,1,2		0.0707055
CNVR1680.1	3	193605468	193606179	0,1,2	FGF12,	0.0706539
CNVR2458.1	5	51613204	51615294	0,1,2		0.0706288
CNVR7025.1	17	20763592	20766363	0,1,2		0.0706009
CNVR1963.1	4	73770982	73777311	0,1,2		0.0704421
CNVR2819.1	6	26451828	26459559	0,1,2		0.0703948
CNVR3031.1	6	107651479	107652999	0,1,2	PDSS2,	0.0703948
CNVR5864.1	13	47680467	47683803	0,1,2		0.0703948
CNVR3082.1	6	141419537	141421959	1,2		0.0703243
CNVR2029.1	4	107159561	107162712	0,1,2		0.0703162
CNVR7136.1	17	50818728	50820322	0,1,2	MMD,	0.0702858
CNVR4386.1	9	90097884	90099175	0,1,2		0.070176
CNVR2494.38	5	69373464	69376942	2,3,4,5	LOC653391,"SERF1A,SERF1B","SMN1,SMN2",	0.070116
CNVR2627.1	5	141418471	141420252	0,1,2		0.0700935
CNVR5252.1	11	83142640	83145551	0,1,2	DLG2,	0.0699979
CNVR6150.1	14	48452046	48454321	0,1,2		0.0699089
CNVR4694.1	10	37856556	37863431	0,1,2		0.0696777
CNVR1395.1	3	59674520	59675481	1,2		0.0696058
CNVR2443.1	5	41937628	41939416	1,2	C5orf51,	0.0696058
CNVR5107.1	11	23706118	23710042	0,1,2		0.0692777
CNVR5486_full	12	31795648	31803075	0,1,2		0.0692473
CNVR3020.1	6	103843385	103870879	0,1,2		0.0691551
CNVR1679.1	3	193471177	193479383	2,3	FGF12,	0.0689655
CNVR3797.1	8	15446216	15457509	1,2	TUSC3,	0.0689655
CNVR7583.1	19	23166809	23170812	2,3,4		0.0689282
CNVR4258.1	9	38539406	38545733	1,2		0.0688606
CNVR4000.1	8	107303244	107304786	0,1,2		0.0688536
CNVR5117.1	11	25658850	25677488	0,1,2		0.0688536
CNVR1403_full	3	62585242	62587380	0,1,2		0.0687733
CNVR3533.1	7	111019447	111020231	1,2,3,4		0.0686736
CNVR980_full	2	130154344	130161862	0,1,2		0.0685195
CNVR2148.1	4	166080891	166103335	2,3,4	TRIM61,C4orf39,	0.0683767
CNVR3880.1	8	50171347	50171897	0,1,2		0.0683601
CNVR1132.1	2	214582951	214584088	0,1,2	SPAG16,	0.0683478
CNVR404.1	1	173063237	173068473	0,1,2	RABGAP1L,	0.0682646
CNVR7105.4	17	38793493	38794835	0,1,2,3,4,5	LOC100130581,	0.0682027
CNVR1849.1	4	22272265	22275280	0,1,2		0.0680456
CNVR1012.1	2	140432901	140435253	0,1,2		0.0679735
CNVR760.1	2	40465808	40468286	0,1,2	SLC8A1,	0.0679735
CNVR3816.1	8	20827886	20829022	0,1,2		0.0678489
CNVR6453.1	15	74123853	74134147	0,1,2	C15orf27,	0.0678489
CNVR5440.1	12	14105352	14107983	0,1,2		0.0675031
CNVR1866.1	4	31781660	31782836	1,2		0.0674303
CNVR1939.1	4	61966718	61967874	0,1,2		0.0673753
CNVR8067.1	21	46481946	46483100	0,1,2	LSS,MCM3APAS,MCM3AP,	0.0673722
CNVR3918.1	8	68709312	68714117	0,1,2	CPA6,	0.0672571
CNVR4769.1	10	62097314	62098437	1,2		0.0672364
CNVR6485.1	15	82396113	82397788	1,2	ADAMTSL3,	0.0672364
CNVR3144.1	6	162503730	162507147	0,1,2	PARK2,	0.0669594
CNVR6312.1	15	22658154	22660948	0,1,2	SNRPN,	0.0668838
CNVR5137.1	11	36603926	36611390	0,1,2	C11orf74,	0.0667931
CNVR3414_full	7	61481191	61554556	0,1		0.0667699
CNVR170.1	1	48494728	48496296	1,2	SLC5A9,	0.0666591
CNVR4480.2	9	129673025	129673805	1,2	AK1,	0.0664722
CNVR8069.1	21	46626372	46629012	0,1,2	PCNT,	0.0664685
CNVR6430.1	15	65655646	65656282	0,1,2	MAP2K5,	0.0664621
CNVR7002.1	17	15530872	15536092	2,3,4	TRIM16,ZNF286A,	0.0662289
CNVR1041_full	2	162039479	162042198	0,1,2		0.0661612
CNVR2192.1	4	181372083	181376229	0,1,2		0.0661244
CNVR7016.1	17	18534461	18539282	2,3,4	ZNF286B,	0.0660677
CNVR2316.1	5	2872106	2874221	0,1,2		0.0658653
CNVR6699.1	16	31829002	31831658	0,1,2	ZNF267,	0.0657875
CNVR809.1	2	58058163	58060273	0,1,2		0.0657875
CNVR2520.1	5	86150925	86153588	0,1,2		0.0656673
CNVR1172.1	2	234208095	234209684	1,2	UGT1A8,UGT1A10,	0.0654966
CNVR5151.1	11	41774815	41775603	0,1,2		0.0652904
CNVR77.1	1	13646671	13650046	0,1,2	LIM2,ZNF677,LILRB3,LILRA6,LILRB5,SUV420H2,COX6B2,ZNF835,TRIM28,CHMP2A,SNPH,SDCBP2,MACROD2,	0.0651302
CNVR4042.1	8	127261409	127263721	0,1,2		0.0650455
CNVR115.1	1	25074420	25076013	1,2		0.0648441
CNVR1416.1	3	67644861	67646312	1,2	SUCLG2,	0.0648441
CNVR4068.1	8	137763441	137774870	1,2		0.0648441
CNVR914.1	2	108221762	108222763	0,1,2	SULT1C3,	0.0647587
CNVR6082.1	14	21844683	21845214	0,1,2		0.064697
CNVR8081.1	22	16437972	16439807	0,1,2	SLC25A18,	0.0644094
CNVR2102_full	4	145132085	145238644	1,2,3		0.06403
CNVR7881.1	20	53671106	53671794	2,3,4		0.0638585
CNVR4912.3	10	124330302	124350392	2,3,4,5,6	DMBT1,	0.0638435
CNVR1255.1	3	1892743	1898214	0,1,2		0.0637625
CNVR283.1	1	106896738	106903868	0,1,2		0.0637625
CNVR8082.1	22	16506982	16509450	0,1,2	BCL2L13,	0.063707
CNVR2769.1	6	8282687	8286532	0,1,2		0.0636904
CNVR4372.1	9	87663274	87666070	1,2		0.0634622
CNVR282.1	1	106779980	106783078	0,1,2		0.063432
CNVR3463.5	7	75982794	75988969	2,3,4	DTX2,DTX2,UPK3B,	0.0633782
CNVR5448.1	12	18614344	18616377	0,1,2	PIK3C2G,	0.0633193
CNVR2477.1	5	60436707	60438037	0,1,2	NDUFAF2,	0.0631246
CNVR6334.1	15	27688002	27690442	0,1,2		0.0630794
CNVR2821.2	6	26878702	26883319	2,3,4,5		0.0629874
CNVR5442.1	12	15459561	15464859	0,1,2	PTPRO,	0.0629696
CNVR2205.1	4	184548881	184552195	0,1,2		0.0627503
CNVR752.1	2	36186093	36193059	1,2		0.0626872
CNVR5917.1	13	69299983	69305256	2,3,4	KLHL1,	0.0626761
CNVR129.1	1	30942241	30944401	0,1,2		0.0625895
CNVR3958.1	8	87257375	87264287	0,1,2		0.0625895
CNVR6313_full	15	22845622	22885529	2,3,4		0.0625252
CNVR1311.1	3	17695063	17700019	1,2	TBC1D5,	0.0625141
CNVR3964.1	8	89995905	89999006	1,2		0.0625141
CNVR2571.1	5	113595149	113596480	0,1,2		0.0623984
CNVR1983.1	4	81727745	81728978	0,1,2	C4orf22,	0.0623687
CNVR6752.1	16	61101872	61108164	0,1,2		0.0622448
CNVR8180_full	22	43513946	43517622	0,1,2		0.0621552
CNVR7985.1	21	27117121	27123693	0,1,2	ADAMTS1,	0.0621531
CNVR3996.1	8	104975607	104981860	1,2	RIMS2,	0.0621504
CNVR1994.1	4	90320131	90326529	2,3,4		0.0620003
CNVR3970.1	8	95716183	95717097	0,1,2	ESRP1,	0.0619881
CNVR664.1	2	6215778	6226161	1,2		0.0619393
CNVR3609.1	7	147704059	147707263	0,1,2	CNTNAP2,	0.0618933
CNVR8021.1	21	42223189	42226495	0,1,2	C2CD2,	0.061893
CNVR2631.1	5	143386668	143389627	1,2		0.061843
CNVR7098.1	17	36785827	36793150	2,3,4,5	KRT33B,KRT34,	0.0614715
CNVR4420.1	9	104366769	104367994	2,3,4		0.0614708
CNVR4367.1	9	86542351	86543136	0,1,2	NTRK2,	0.0614561
CNVR849.1	2	79185041	79193270	0,1,2,3,4,5	REG1A,	0.0612917
CNVR5680.1	12	111503889	111504412	0,1,2		0.0612478
CNVR70.1	1	11912455	11916071	1,2	KIAA2013,PLOD1,LLGL1,LGALS9B,MGC102966,ABHD15,TP53I13,GIT1,ACCN1,ACACA,C17orf78,TADA2A,KRTAP3-3,KRTAP3-2,KRTAP3-1,	0.0610766
CNVR7820.1	20	25646651	25655971	2,3		0.0610766
CNVR1285.1	3	10201141	10203910	0,1,2	IRAK2,	0.0610541
CNVR1675.1	3	192547425	192554326	0,1,2	CCDC50,	0.0610541
CNVR529.1	1	227478304	227480214	0,1,2	RAB4A,	0.0610541
CNVR2395_full	5	21485958	21561508	1,2		0.0609918
CNVR3969.1	8	95627500	95630527	0,1,2	KIAA1429,	0.0608281
CNVR7023.1	17	20619355	20620809	2,3,4		0.0608281
CNVR807.1	2	57095735	57096912	0,1,2		0.0608281
CNVR2147.1	4	165422353	165425767	0,1,2	1-Mar,	0.06075
CNVR3272_full	7	7011921	7020505	0,1,2		0.0606284
CNVR7702.1	19	56823616	56842035	0,1,2,3,4	SIGLEC5,SIGLEC14,	0.0606251
CNVR3887.1	8	53863532	53864180	0,1,2		0.0604608
CNVR4502.1	9	134934317	134947466	2,3,4	CEL,CELP,	0.0604393
CNVR1335.1	3	28367063	28368319	1,2	AZI2,	0.0601613
CNVR45.1	1	6381440	6382138	1,2	ACOT7,DIP2C,ADARB2,PFKP,C9orf98,VAV2,EXD3,CACNA1B,	0.0601613
CNVR5348.1	11	127590945	127591895	1,2,3		0.0598907
CNVR7721.3	19	59415731	59440844	1,2,3,4	LILRB3,LILRA6,LILRB5,	0.0598263
CNVR1878.1	4	35171722	35173290	2,3,4		0.0597804
CNVR990.1	2	131331321	131337936	2,3,4,5,6,7		0.0597599
CNVR5946.1	13	82063946	82070153	0,1,2		0.0597447
CNVR7363.1	18	61786443	61791218	1,2		0.0597408
CNVR2762.1	6	6898601	6899513	1,2		0.059572
CNVR5619.1	12	89765846	89768909	0,1,2		0.0594742
CNVR6147.1	14	45658766	45660834	0,1,2		0.0593943
CNVR3627.1	7	153109678	153129896	1,2,3		0.059303
CNVR141.1	1	37196768	37198598	1,2	GRIK3,	0.0592727
CNVR2698.1	5	176877285	176878376	2,3,4	DOK3,DDX41,FAM193B,	0.059068
CNVR5297.1	11	104428630	104436616	0,1,2	CARD16,	0.059068
CNVR3731.1	8	2116944	2122322	0,1,2		0.0590223
CNVR7246.1	18	7134225	7136816	2,3,4		0.0590202
CNVR5249.1	11	81353548	81354564	1,2		0.0589874
CNVR5355.1	11	130105204	130106721	1,2		0.0589874
CNVR798.1	2	53697335	53700161	1,2		0.0589874
CNVR3300.1	7	15055771	15058655	0,1,2		0.0588859
CNVR2171.1	4	173225255	173229491	0,1,2	GALNTL6,	0.0587875
CNVR1051.1	2	172541083	172549062	0,1,2	HAT1,	0.0587177
CNVR6944_full	17	2346259	2349543	0,1,2		0.0587177
CNVR1573.1	3	146371193	146371693	0,1,2		0.0587018
CNVR6854.1	16	86670393	86673640	0,1,2	BANP,	0.0585608
CNVR2967.1	6	74765644	74773575	2,3,4		0.0584875
CNVR1351.1	3	37427879	37430480	0,1,2	C3orf35,	0.0584863
CNVR6114.1	14	34184388	34192269	0,1,2		0.0581926
CNVR4032_full	8	120394363	120397243	0,1,2		0.0581766
CNVR6796.1	16	77617107	77620526	0,1,2	WWOX,	0.0581766
CNVR1824.1	4	11275688	11279773	0,1,2		0.0581286
CNVR3057.1	6	121838098	121841703	0,1,2		0.0580873
CNVR3378.1	7	50075343	50076699	1,2	ZPBP,	0.0579973
CNVR4044.1	8	128317932	128318937	0,1,2		0.057949
CNVR4071.1	8	138870089	138871579	0,1,2		0.057949
CNVR4079.1	8	140326800	140328335	0,1,2		0.057949
CNVR4638.1	10	18157333	18161250	0,1,2	MRC1,MRC1L1,	0.057949
CNVR1022_full	2	148916260	148919137	0,1,2		0.0578937
CNVR7168.1	17	61717639	61719231	0,1,2		0.0578697
CNVR8127.1	22	28010283	28011805	1,2	EWSR1,	0.0578697
CNVR6423.1	15	63377075	63378600	0,1,2		0.0578616
CNVR2933.2	6	62236747	62977374	1,2,3,4	KHDRBS2,	0.0575673
CNVR5178.5	11	54784823	54795083	2,3,4	TRIM48,	0.0573969
CNVR1562.1	3	142027117	142029739	0,1,2		0.0573956
CNVR6077.1	14	21096353	21105839	1,2	OR10G3,	0.0570552
CNVR3917.1	8	68319392	68324342	0,1,2	ARFGEF1,	0.0570374
CNVR3952.1	8	85423543	85431720	0,1,2	RALYL,	0.056972
CNVR5251.1	11	82806136	82813587	0,1,2		0.056972
CNVR1098.1	2	195687880	195692616	0,1,2		0.0569579
CNVR3225.1	7	648962	649578	0,1,2	PRKAR1B,	0.0569521
CNVR4664.1	10	26725121	26729767	0,1,2		0.0569521
CNVR232.1	1	84160949	84161528	0,1,2	TTLL7,	0.0569113
CNVR4195.1	9	15147502	15149344	0,1,2		0.0568706
CNVR2359.1	5	12863977	12873331	0,1,2		0.0568032
CNVR3494.1	7	93164739	93170322	0,1,2		0.0567425
CNVR4009.1	8	109305024	109307311	0,1,2	EIF3E,	0.0567349
CNVR3480.1	7	87702352	87707766	0,1,2	SRI,	0.0565739
CNVR5824.1	13	23798029	23799959	2,3,4	C1QTNF9,	0.0565559
CNVR5814.1	13	22223233	22224926	0,1,2		0.0564013
CNVR7171.1	17	62415336	62416542	0,1,2	CACNG4,	0.0563043
CNVR5622.1	12	91734590	91735192	1,2	EEA1,	0.056256
CNVR6526.1	15	93844438	93847015	0,1,2	LOC145820,	0.0562449
CNVR8379.1	23	78808304	78812607	0,1,2		0.0562405
CNVR4636.1	10	17909632	17914297	0,1,2	MRC1,MRC1L1,	0.056164
CNVR801_full	2	54419132	54420976	0,1,2		0.0561487
CNVR311_full	1	117682243	117683418	0,1,2		0.0560811
CNVR7307.1	18	36513895	36520704	0,1,2		0.0559465
CNVR5594.1	12	72930893	72934060	0,1,2		0.055939
CNVR1923.1	4	57234975	57239248	0,1,2	HOPX,	0.0558501
CNVR197.1	1	59878829	59879691	1,2	FGGY,	0.0555556
CNVR224.1	1	78606682	78608443	1,2	MGC27382,	0.0555556
CNVR3828.1	8	24649423	24651424	1,2		0.0555556
CNVR7215.1	17	74560648	74567933	1,2	C1QTNF1,	0.0555556
CNVR2933.3	6	62236780	62346052	0,1,2		0.0555055
CNVR8105.1	22	21808587	21809213	0,1,2	RTDR1,RAB36,	0.0554813
CNVR1832.1	4	15236048	15236685	2,3,4	FBXL5,	0.0554781
CNVR149.1	1	40739619	40742447	1,2	ZNF642,DEM1,	0.0554601
CNVR7340.1	18	51514726	51516780	1,2		0.0551653
CNVR5276.1	11	93322901	93328209	0,1,2		0.0551301
CNVR6892.1	16	88659694	88664601	0,1,2	PRDM7,	0.0550825
CNVR2801_full	6	19149248	19157489	0,1,2		0.0549515
CNVR6583_full	16	923425	944273	2,3,4,5		0.0549304
CNVR1553.1	3	136325280	136327085	1,2	EPHB1,	0.0548592
CNVR7967.1	21	20543574	20545877	0,1,2		0.0546499
CNVR3103.1	6	150685147	150689495	0,1,2		0.0545278
CNVR2953.1	6	69527894	69528390	0,1,2	BAI3,	0.0544212
CNVR6667_full	16	20408602	20457738	1,2		0.054336
CNVR7216.1	17	74572818	74573353	0,1,2	ENGASE,	0.0542814
CNVR7970.1	21	20927510	20932536	0,1,2		0.054145
CNVR6158.1	14	53780141	53783434	0,1,2		0.0539752
CNVR2364.1	5	14593834	14594793	0,1,2		0.053968
CNVR3348.1	7	34862381	34881253	1,2	NPSR1,	0.0539552
CNVR1379.1	3	50318470	50324352	2,3,4	HYAL3,NAT6,HYAL1,HYAL2,	0.0539382
CNVR3086.1	6	142152284	142156624	0,1,2		0.0539005
CNVR3463.2	7	75982829	75985605	1,2,3,4	DTX2,DTX2,UPK3B,	0.0538469
CNVR5815.1	13	22298518	22318631	2,3		0.0538167
CNVR1831.1	4	15215299	15216505	2,3,4	CC2D2A,FBXL5,	0.0537627
CNVR3673_full	7	158188876	158197703	0,1,2		0.0535222
CNVR5509.1	12	39314324	39315241	0,1,2		0.0535219
CNVR2823.1	6	27783043	27787402	1,2		0.0534387
CNVR804.1	2	55764352	55792250	2,3	PNPT1,	0.0534387
CNVR7844.1	20	38963413	38970390	0,1,2		0.0533459
CNVR4004.1	8	107926498	107931408	1,2		0.0532605
CNVR8143.1	22	33230119	33231341	1,2		0.0532605
CNVR1413.1	3	65163961	65189775	1,2		0.0532476
CNVR289.1	1	108204507	108206926	1,2	VAV3,	0.0532476
CNVR7538.1	19	11641159	11642844	1,2	ZNF833,	0.0532476
CNVR5739.1	12	128861249	128864395	0,1,2	TMEM132D,	0.0532196
CNVR2096.1	4	142450027	142452355	0,1,2		0.0532004
CNVR1386.1	3	53002107	53014126	0,1,2	SFMBT1,	0.0531538
CNVR1678.1	3	193372869	193373937	0,1,2	FGF12,	0.0531538
CNVR498.1	1	211071486	211079763	0,1,2	C1orf227,	0.0531538
CNVR7373.1	18	63447079	63468313	1,2		0.0528855
CNVR1117.1	2	205225763	205227528	0,1,2	PARD3B,	0.0528545
CNVR1133_full	2	215437065	215439115	0,1,2		0.0526566
CNVR8085.1	22	16871523	16873123	2,3,4	MICAL3,	0.0523645
CNVR1818.1	4	9485468	9486234	2,3	SLC2A9,	0.052116
CNVR4139.1	9	504311	517853	1,2	KANK1,	0.0521058
CNVR5359.1	11	131101445	131102377	0,1,2	NTM,	0.0520874
CNVR6985.1	17	10831072	10836407	0,1,2		0.0520549
CNVR6061.1	13	113607192	113608417	0,1,2	FAM70B,	0.0520358
CNVR7200.1	17	71846782	71848269	1,2	PRPSAP1,	0.0519981
CNVR3498.1	7	96381159	96384381	0,1,2		0.0518962
CNVR8126.1	22	27963118	27965222	0,1,2	EMID1,	0.0518539
CNVR1301.1	3	14153243	14153838	0,1,2	TMEM43,XPC,	0.0517949
CNVR7368.1	18	62158130	62159001	1,2		0.0516718
CNVR2396.1	5	21648363	21650531	0,1,2		0.0516487
CNVR1188.1	2	237020248	237020890	2,3,4	IQCA1,	0.0516178
CNVR5708.2	12	121751048	121753991	1,2,3	GPR109A,	0.0515634
CNVR6719.1	16	47462815	47463296	0,1,2		0.0515378
CNVR2411.1	5	28281240	28288839	1,2		0.05153
CNVR1281.1	3	9132386	9132839	2,3,4	SRGAP3,	0.0514164
CNVR1623.1	3	168327065	168331117	0,1,2		0.0514099
CNVR2660.1	5	155509519	155523943	1,2		0.0512645
CNVR4593.2	10	3563693	3565449	0,1,2		0.0512544
CNVR1872.1	4	33054618	33063061	1,2		0.0511672
CNVR3490.1	7	91196493	91198343	1,2		0.0511672
CNVR4043.1	8	127470393	127474076	0,1,2		0.0511113
CNVR4593.1	10	3564351	3565364	0,1,2,3		0.0511113
CNVR4401.1	9	95510165	95511320	0,1,2		0.0510653
CNVR1089_full	2	189276085	189288584	0,1,2		0.051027
CNVR1468.1	3	100725928	100727559	1,2		0.0510249
CNVR3800.1	8	16306425	16319028	1,2		0.0510249
CNVR4072.1	8	138886305	138888555	1,2		0.0510249
CNVR4758.1	10	58183067	58196919	1,2		0.0510249
CNVR6667.1	16	20408602	20452697	1,2	ACSM2A,ACSM2B,	0.0510249
CNVR8136.1	22	31257932	31258517	2,3,4	SYN3,	0.051
CNVR2023.1	4	104419672	104468290	0,1,2		0.0509953
CNVR6737.1	16	55923615	55924606	0,1,2		0.0509118
CNVR5006_full	11	1048219	1050093	0,1,2		0.0508205
CNVR5923.1	13	71743783	71744892	0,1,2		0.0508074
CNVR7236.1	18	4496475	4500678	0,1,2		0.0507506
CNVR1900.1	4	43713055	43721952	1,2		0.0506648
CNVR3584.1	7	139839943	139849968	1,2,3		0.0506648
CNVR7987.1	21	27398805	27399490	1,2		0.0506648
CNVR360.1	1	151026713	151037738	0,1,2	LCE1E,LCE1D,LCE1C,	0.0505711
CNVR4893.1	10	114102095	114106660	0,1,2	GUCY2G,	0.050558
CNVR6638.2	16	11773595	11774503	1,2	ZC3H7A,	0.0503016
CNVR5553.1	12	56314371	56315233	0,1,2	SLC26A10,B4GALNT1,	0.0502941
CNVR5065.1	11	9460052	9465431	0,1,2	ZNF143,	0.0500713
CNVR8421.1	23	117338231	117338831	0,1,2		0.0499108
CNVR4444.1	9	114010614	114012556	1,2	ROD1,	0.049869
CNVR2974.1	6	77921900	77932832	0,1,2		0.0498107
CNVR890.1	2	97911231	97914342	0,1,2	TMEM131,	0.0498107
CNVR2610.1	5	133162369	133164390	0,1,2		0.0497992
CNVR6684.2	16	28283100	28334047	1,2,3	EIF3CL,EIF3C,	0.0494769
CNVR2469.1	5	57359283	57369499	0,1,2		0.0494388
CNVR3371.1	7	46796290	46799249	1,2		0.0493701
CNVR3046.1	6	115810667	115825057	0,1,2		0.0493526
CNVR4020.1	8	115148622	115149858	0,1,2		0.0493479
CNVR1004.1	2	132997154	133025076	2,3	GPR39,	0.049262
CNVR7998.1	21	34452459	34454968	0,1,2		0.0492604
CNVR5434_full	12	11109242	11141947	0,1,2		0.0492144
CNVR5600_full	12	78677389	78687028	1,2,3,4		0.0491499
CNVR4784.1	10	68709321	68710242	0,1,2	CTNNA3,	0.0491099
CNVR1668_full	3	190845902	190874537	0,1,2		0.0488315
CNVR7840.1	20	35549379	35549955	1,2		0.0487806
CNVR8108.1	22	22101503	22104165	2,3,4		0.0487734
CNVR1490.1	3	110082133	110082593	1,2		0.0487671
CNVR5812.1	13	21316421	21319732	1,2		0.0487671
CNVR7622.1	19	39720234	39720942	1,2		0.0487671
CNVR7742.1	19	61894710	61903742	1,2		0.0487671
CNVR7829.1	20	29941735	29945501	2,3	TTLL9,	0.0487671
CNVR2775.1	6	10766024	10767491	0,1,2		0.0487374
CNVR8226.3	23	10075	10705	0,1,2		0.0486117
CNVR460.1	1	196571757	196577159	0,1,2		0.0485431
CNVR7553_full	19	15639056	15698007	2,3,4		0.0485161
CNVR2251.1	4	190629891	190634894	0,1,2		0.0485121
CNVR3136_full	6	161646237	161648784	0,1,2		0.0483163
CNVR6783.1	16	75156455	75159014	0,1,2	CNTNAP4,	0.0481637
CNVR3353.1	7	38251784	38277712	1,2,3	TARP,	0.0481565
CNVR6760.1	16	67345074	67351437	2,3	CDH1,	0.0480742
CNVR554.1	1	235820675	235821523	1,2	RYR2,	0.0480592
CNVR7043.1	17	22560736	22562381	2,3,4		0.0479585
CNVR4432.1	9	108779403	108781894	0,1,2	ZNF462,	0.0479378
CNVR7826_full	20	28033715	28124670	2,3,4		0.0477412
CNVR4359.1	9	82171988	82174894	0,1,2		0.0476694
CNVR5354.1	11	129730927	129735693	0,1,2		0.0473955
CNVR6784.1	16	75219050	75228683	0,1,2		0.0473719
CNVR6855.1	16	86722175	86724907	2,3,4		0.0472665
CNVR8111_full	22	22231256	22233578	0,1,2		0.0472198
CNVR3415.7	7	61754363	61756186	0,1,2		0.0472186
CNVR3330.1	7	26271798	26274774	1,2		0.0471258
CNVR2918.1	6	57050891	57054354	0,1,2	ZNF451,	0.0471061
CNVR4755.1	10	57307164	57312295	0,1,2		0.0471061
CNVR5802.1	13	19358189	19369255	0,1,2		0.0471061
CNVR5869.1	13	49373250	49375222	0,1,2	LOC220429,C13orf1,	0.0471061
CNVR6035.1	13	112312139	112315600	0,1,2		0.0471061
CNVR5261.1	11	88604143	88607552	0,1,2	TYR,	0.0470705
CNVR1669.1	3	191219955	191223268	0,1,2	LEPREL1,	0.0470411
CNVR2900.2	6	51774942	51777307	1,2	PKHD1,	0.0470125
CNVR3056.1	6	121561180	121567799	1,2	C6orf170,	0.0470125
CNVR958.1	2	124560185	124561907	1,2	CNTNAP5,	0.0470125
CNVR1621.1	3	167568725	167577328	2,3		0.047007
CNVR3107_full	6	152431681	152433972	0,1,2		0.0469661
CNVR3831.1	8	25122647	25126577	0,1,2	DOCK5,	0.046962
CNVR8099.5	22	19363919	19369607	2,3,4,5,6	POM121L4P,	0.0469377
CNVR7588.2	19	24343380	24423484	2,3,4		0.0469357
CNVR6748.1	16	58026450	58028846	0,1,2		0.0469211
CNVR6540.1	15	97392250	97392985	0,1,2		0.0469182
CNVR3022.1	6	105367477	105369570	0,1,2	HACE1,	0.0468664
CNVR5431.1	12	10612667	10614209	1,2		0.0466799
CNVR5836.1	13	33030861	33033198	0,1,2		0.0466596
CNVR1265.1	3	4167417	4176134	1,2		0.0465676
CNVR1336.1	3	28644607	28646514	1,2		0.0465676
CNVR2439.1	5	38008323	38010301	1,2		0.0465676
CNVR2570.1	5	112694740	112700150	1,2	MCC,	0.0465676
CNVR7646.1	19	46383741	46389308	1,2	CYP2S1,	0.0465676
CNVR7721.2	19	59428653	59431829	0,1,2	LILRB3,LILRA6,	0.0463968
CNVR1863.1	4	28835700	28840542	1,2		0.0462373
CNVR279.1	1	106109094	106119452	0,1,2		0.0461582
CNVR6213.1	14	82224298	82225149	0,1,2		0.0459952
CNVR5496.1	12	34247151	34252713	0,1,2		0.045815
CNVR4257.1	9	38504242	38506876	1,2		0.0454909
CNVR8274.1	23	10490516	10491080	0,1,2	MID1,	0.0454886
CNVR2533.1	5	97961061	97967719	1,2,3		0.0454778
CNVR4217.1	9	24545934	24551311	0,1,2		0.0454352
CNVR3072.1	6	133787627	133789056	0,1,2	EYA4,	0.0453943
CNVR2530.1	5	95992372	95992915	0,1,2		0.0452523
CNVR1144.1	2	223573334	223578127	0,1,2		0.0452333
CNVR5236.1	11	75820021	75826175	1,2	C11orf30,	0.0452197
CNVR7791.1	20	14383333	14385206	0,1,2	MACROD2,	0.0451527
CNVR7791.2	20	14370471	14387945	0,1,2	MACROD2,	0.0451527
CNVR972.1	2	127940163	127942305	0,1,2		0.0451527
CNVR5158_full	11	45386459	45388164	0,1,2		0.0449617
CNVR7008_full	17	16657468	16665371	2,3,4,5,6		0.044904
CNVR7965.1	21	20134352	20135421	1,2		0.0448997
CNVR379.1	1	157384975	157390619	0,1,2		0.0448781
CNVR537.1	1	229386536	229388661	0,1,2	TRIM67,	0.0448781
CNVR2973.1	6	77495977	77517068	0,1,2		0.0448339
CNVR5461.1	12	25486111	25486589	2,3		0.0448328
CNVR2637_full	5	147533287	147535392	0,1,2		0.0447137
CNVR3861.1	8	40301941	40309124	0,1,2		0.0447115
CNVR2107.1	4	147121296	147123822	0,1,2		0.0445599
CNVR6097_full	14	25353287	25354619	0,1,2		0.0445599
CNVR3026.1	6	106510544	106512924	1,2		0.0444637
CNVR8072.6	22	14969740	14985230	2,3,4,5		0.0444626
CNVR605.1	1	247056376	247057061	0,1,2		0.044443
CNVR5631.1	12	94534159	94536658	0,1,2		0.0444139
CNVR101.1	1	20279685	20283259	1,2	PLA2G5,	0.0443461
CNVR1445.1	3	83099930	83102774	1,2		0.0443461
CNVR3827.1	8	24498730	24502747	1,2		0.0443461
CNVR418.1	1	178495181	178497081	1,2	LHX4,	0.0443461
CNVR4827.1	10	85340553	85341977	1,2		0.0443461
CNVR2043.1	4	111060203	111065206	0,1,2	EGF,	0.0441272
CNVR3747_full	8	3567454	3569091	1,2		0.0440684
CNVR2034.1	4	108372188	108381676	1,2		0.0440309
CNVR2093.1	4	140747873	140750408	1,2		0.0440309
CNVR3603.1	7	145764684	145770591	1,2	CNTNAP2,	0.0440309
CNVR5123_full	11	29095953	29096982	0,1,2		0.0439848
CNVR2388_full	5	19410578	19412168	0,1,2		0.0438224
CNVR6225.1	14	86122632	86124230	0,1,2		0.0437131
CNVR7312.1	18	40230687	40236035	1,2		0.0435163
CNVR225_full	1	79166231	79170324	0,1,2		0.0434909
CNVR1099.1	2	195871405	195872565	1,2		0.0433889
CNVR5279.1	11	96255350	96258573	0,1,2		0.0433808
CNVR4342.1	9	75934642	75936716	1,2		0.0433485
CNVR299.4	1	110016535	110046454	2,3,4,5	GSTM4,GSTM2,GSTM1,GSTM5,	0.0431969
CNVR4206.1	9	19537521	19538233	0,1,2	SLC24A2,	0.0431832
CNVR5033.1	11	4499392	4500614	1,2		0.0431729
CNVR3796.1	8	15186899	15188293	0,1,2		0.043097
CNVR3931.1	8	74508608	74511335	0,1,2	STAU2,	0.043097
CNVR5295.1	11	103821288	103825944	0,1,2		0.043097
CNVR7607.1	19	36008563	36010505	0,1,2		0.043097
CNVR5618.1	12	89496185	89498734	0,1,2		0.0428105
CNVR2721.1	5	180493121	180495727	0,1,2		0.0427552
CNVR65.1	1	10405137	10406094	0,1,2	PGD,APITD1,SV2B,PCSK6,AXIN1,LMF1,CACNA1H,TPSG1,TPSB2,TPSAB1,TPSD1,	0.0427202
CNVR7885_full	20	54450555	54452040	0,1,2		0.0426684
CNVR6651_full	16	15883340	15931383	1,2,3		0.0426469
CNVR216.1	1	72527959	72536624	0,1,2	NEGR1,	0.0425806
CNVR2957.1	6	71390040	71390912	1,2		0.042568
CNVR123.1	1	29177014	29178897	0,1,2	EPB41,	0.0425599
CNVR2444.1	5	42127774	42131656	0,1,2		0.0424833
CNVR5558.1	12	58388653	58390314	0,1,2	SLC16A7,	0.0423652
CNVR5713.1	12	123291421	123292703	0,1,2		0.0423652
CNVR162.1	1	44548961	44549591	1,2	ERI3,	0.0423208
CNVR297.1	1	109298220	109302661	0,1,2	CLCC1,	0.0422806
CNVR6606.1	16	3201737	3202744	0,1,2	OR1F1,OR1F2P,ZNF200,	0.0422806
CNVR3316.1	7	23106440	23110762	1,2	KLHL7,	0.0422654
CNVR5704.1	12	120623131	120626607	1,2	TMEM120B,	0.0422654
CNVR1589.1	3	154947730	154952882	1,2		0.0421817
CNVR204.1	1	63387241	63388521	1,2		0.0421817
CNVR7593.1	19	32942495	32945530	1,2		0.0421817
CNVR2901.1	6	51844127	51844735	0,1,2	PKHD1,	0.0420954
CNVR1820.1	4	10001049	10012579	0,1,2		0.0419941
CNVR6074_full	14	19621390	19625018	0,1,2		0.0419507
CNVR3391.1	7	53290476	53296172	1,2		0.0418813
CNVR3485.1	7	89648395	89650524	0,1,2		0.0418489
CNVR4177.1	9	9507036	9507778	1,2	PTPRD,	0.0417853
CNVR365.1	1	151938268	151961933	2,3,4	NPR1,INTS3,	0.041706
CNVR5067.1	11	9894996	9896345	0,1,2	SBF2,	0.0412784
CNVR4605.1	10	6679156	6681566	0,1,2		0.0412315
CNVR5171.1	11	49666184	49714391	0,1,2	LOC440040,	0.0411743
CNVR6112.1	14	33583803	33584597	0,1,2		0.0411733
CNVR5663.1	12	107386327	107387092	1,2		0.0411439
CNVR1632.1	3	173375264	173375757	1,2	FNDC3B,	0.0410484
CNVR2909.1	6	54770507	54773869	0,1,2		0.0408958
CNVR5001.1	11	731240	734515	0,1,2	TALDO1,	0.0408958
CNVR7485.1	19	2383885	2384730	1,2	TMPRSS9,TIMM13,LMNB2,	0.0408401
CNVR3983.1	8	99426390	99428543	1,2		0.0407915
CNVR5111.1	11	24614986	24620894	1,2	LUZP2,	0.0407915
CNVR1068.1	2	179935186	179935769	0,1,2		0.0407714
CNVR1387.1	3	53021777	53022570	0,1,2	SFMBT1,	0.0407714
CNVR6651.2	16	15921612	15922267	1,2,3		0.0407195
CNVR5108_full	11	24241229	24244783	0,1,2		0.0406356
CNVR1358.1	3	39264685	39265733	1,2		0.0406119
CNVR4624.1	10	12933190	12934085	0,1,2		0.0406051
CNVR4702.1	10	42347705	42349809	2,3,4	ZNF37B,	0.0405541
CNVR4711.1	10	45581457	45624076	2,3	FAM21C,	0.0405016
CNVR1079.1	2	184309977	184312956	0,1,2		0.040477
CNVR1721_full	3	198791727	198798907	1,2,3		0.040477
CNVR7550_full	19	14592794	14595049	2,3,4		0.0403934
CNVR5870.1	13	49411126	49413316	0,1,2	C13orf1,	0.040388
CNVR2751.1	6	3830174	3832767	1,2		0.0403726
CNVR6682.1	16	27787895	27789945	0,1,2	GSG1L,	0.040342
CNVR3083_full	6	141590326	141591658	0,1,2		0.0403267
CNVR2829.8	6	29923588	29982956	1,2	HCP5P10,HLA-H,HCG2P7,	0.0401983
CNVR5563.1	12	60486092	60497244	0,1,2	FAM19A2,	0.0401887
CNVR4680.1	10	31539159	31539835	0,1,2		0.0401002
CNVR7926.1	20	61094350	61095735	0,1,2		0.0401002
CNVR6395.1	15	51987236	51990450	0,1,2		0.0400872
CNVR5748.1	12	129713903	129716213	1,2		0.040085
CNVR2604.1	5	129641846	129646114	1,2		0.0399957
CNVR2611.1	5	133266116	133266972	1,2		0.0399957
CNVR2675.1	5	165771504	165782543	1,2		0.0399957
CNVR3871.1	8	47318906	47321974	1,2		0.0399957
CNVR6482.1	15	81862565	81863235	1,2		0.0399957
CNVR375.1	1	156993484	156994714	0,1,2	OR6K6,OR6N1,	0.0399865
CNVR708.1	2	19631016	19634043	0,1,2		0.0399578
CNVR7335.1	18	48716526	48717028	0,1,2	DCC,	0.0396103
CNVR6921.1	17	659844	660329	2,3,4	NXN,	0.039595
CNVR5676.1	12	110431167	110431635	1,2	ATXN2,	0.039501
CNVR6665.1	16	19895975	19900062	1,2		0.0394223
CNVR5920.1	13	71375227	71378755	0,1,2		0.0393473
CNVR5.1	1	744056	752485	1,2,3	NCRNA00115,LOC643837,CENPF,TAF5L,URB2,LGALS8,FMN2,EFCAB2,SMYD3,NLRP3,BRSK2,MOB2,KRTAP5-5,FAM99A,LSP1,LUZP2,ALDH3B2,SAPS3,TPCN2,ANO1,NCAM1,FAM55A,FAM55D,FAM55B,ANO2,VWF,LTBR,CHD4,LPAR5,PTMS,LAG3,PEX5,PDZRN4,ZCRB1,TMEM117,MGAT4C,LOC338758,RILPL1,DNAH10,ZNF664,NCOR2,UBC,TMEM132B,ZDHHC20,SGCG,MIR548H4,KLHL1,DACH1,	0.039231
CNVR910.1	2	107383126	107385883	0,1,2		0.0391029
CNVR7798_full	20	16322155	16325056	2,3,4		0.0390941
CNVR4149.1	9	2276439	2278022	0,1,2		0.0390796
CNVR4343.1	9	75979493	75980624	1,2		0.0390793
CNVR332.3	1	142612557	142614315	1,2		0.0390621
CNVR5175.1	11	51037120	51053514	1,2,3,4,5		0.0390426
CNVR1316.1	3	21698730	21700965	0,1,2	ZNF385D,	0.0389611
CNVR8030.1	21	43794624	43797920	0,1,2	HSF2BP,	0.0389551
CNVR6986.1	17	10968957	10977235	0,1,2		0.0389411
CNVR7688.1	19	55137612	55138851	0,1,2	ATF5,SIGLEC11,	0.0388727
CNVR299_full	1	109988369	110060631	1,2,3,4,5,6		0.0388154
CNVR1879.1	4	35524525	35533000	0,1,2		0.0387712
CNVR3311.1	7	20715360	20720071	1,2	ABCB5,	0.0386718
CNVR4156.1	9	4491098	4493959	1,2	SLC1A1,	0.0386615
CNVR5605.1	12	80739639	80749438	1,2		0.0386615
CNVR4264.2	9	39427162	39434754	1,2,3	LOC653501,ZNF658B,	0.0386389
CNVR6527.1	15	94382691	94383998	1,2		0.0385651
CNVR1149.1	2	225001197	225002177	0,1,2		0.0385331
CNVR3601.1	7	144547926	144552516	0,1,2		0.0384107
CNVR4725.1	10	50857451	50876224	2,3,4	PARG,	0.0384001
CNVR5993.1	13	103404316	103405655	0,1,2		0.0383035
CNVR938.1	2	115107262	115119150	0,1,2	DPP10,	0.0383035
CNVR6790.1	16	76729164	76729811	0,1,2	WWOX,	0.0382733
CNVR7157_full	17	56009052	56011085	0,1,2		0.0382733
CNVR4911.1	10	124206745	124207345	0,1,2	ARMS2,HTRA1,	0.038255
CNVR4244.1	9	35160847	35165142	2,3,4	UNC13B,	0.0382156
CNVR2955.1	6	70070809	70075228	1,2	BAI3,	0.0381948
CNVR3051.1	6	119146171	119147186	1,2		0.0381948
CNVR979.1	2	129958916	129967401	1,2,3		0.0381948
CNVR6922.1	17	670962	671412	1,2,3,4	NXN,	0.0381832
CNVR4715.1	10	47442802	47486994	2,3,4	FAM21B,	0.0381224
CNVR5735.1	12	128321711	128324816	0,1,2	TMEM132D,	0.0380301
CNVR5623.1	12	92028441	92029515	0,1,2		0.0380147
CNVR8138.1	22	32066047	32067076	0,1,2	LARGE,	0.0379727
CNVR73.6	1	13071335	13093673	1,2	RNF165,KIAA0427,NEDD4L,SERPINB5,NETO1,ZNF236,	0.0379221
CNVR3043.1	6	114330722	114331939	0,1,2	FLJ34503,	0.0379092
CNVR2487.1	5	65304211	65306468	1,2	ERBB2IP,	0.0378657
CNVR2662.1	5	157223771	157225535	1,2	CLINT1,	0.0378657
CNVR6036_full	13	112358353	112374596	1,2,3		0.0378657
CNVR6404.1	15	54493021	54502113	1,2	TEX9,MNS1,	0.0378657
CNVR7161.1	17	58535919	58541738	1,2	TANC2,	0.0378657
CNVR456.1	1	193676715	193681254	0,1,2,3		0.0378522
CNVR6943.1	17	2204726	2207115	1,2	SGSM2,	0.037828
CNVR4912.4	10	124295811	124350502	1,2	DMBT1,	0.0377666
CNVR5900_full	13	61552715	61556529	1,2		0.0377666
CNVR6204.1	14	79295297	79300108	0,1,2	NRXN3,	0.0377236
CNVR8080_full	22	16150384	16160170	0,1,2		0.0377175
CNVR7989.1	21	29908948	29909468	0,1,2	GRIK1,	0.037701
CNVR1062_full	2	178546030	178556101	1,2		0.0376991
CNVR843.1	2	76698302	76698967	0,1,2		0.0376991
CNVR3092.1	6	145747091	145748193	0,1,2		0.0376505
CNVR3166.4	6	167618618	167619320	2,3,4,5	UNC93A,	0.0376144
CNVR3602.1	7	144899608	144900107	1,2		0.0375948
CNVR7304.1	18	34398561	34399297	1,2		0.0375948
CNVR7718.1	19	59247515	59252299	0,1,2	VSTM1,	0.0375659
CNVR3123.1	6	159442717	159443322	1,2		0.037434
CNVR1087.1	2	188827878	188829223	0,1,2		0.0373354
CNVR144.1	1	38856971	38858162	0,1,2		0.0372551
CNVR2966_full	6	74621502	74703234	0,1,2,3		0.0371272
CNVR4331.1	9	70927946	70933190	0,1,2	TJP2,	0.0371211
CNVR5858.1	13	41951216	41951830	0,1,2		0.0371003
CNVR2162.1	4	169353056	169355005	2,3,4	ANXA10,	0.0370165
CNVR561.1	1	238459885	238461481	0,1,2	FMN2,	0.0370115
CNVR6949.1	17	3204247	3213571	0,1,2		0.0368728
CNVR6967.1	17	6042627	6067580	1,2		0.0367688
CNVR603.2	1	246933508	246933989	0,1		0.0367592
CNVR4743.1	10	54599344	54608111	0,1,2		0.0365674
CNVR5059_full	11	7769434	7789226	0,1,2		0.0365421
CNVR3415.5	7	61604707	61605897	2,3		0.0365145
CNVR3863.1	8	40588901	40589445	0,1,2	ZMAT4,	0.0365088
CNVR4778.1	10	66899442	66903700	0,1,2		0.0365088
CNVR285_full	1	107022221	107026121	0,1,2		0.0365009
CNVR7737.1	19	61405191	61414764	1,2	ZSCAN5B,ZSCAN5A,	0.036489
CNVR3629_full	7	153550727	153554373	0,1,2		0.0364518
CNVR4086.1	8	142071795	142074752	2,3	PTK2,	0.0363954
CNVR6439_full	15	69668658	69669934	0,1,2		0.0362979
CNVR847.1	2	78930135	78934798	0,1,2		0.0362785
CNVR2964.1	6	74397041	74398970	0,1,2	SLC17A5,	0.0361844
CNVR7344.1	18	53097735	53099702	0,1,2		0.0361746
CNVR8167.1	22	39123895	39124858	0,1,2	SGSM3,	0.0361729
CNVR3961.1	8	88581424	88581882	0,1,2		0.036139
CNVR5689.1	12	113570400	113571677	1,2		0.0361355
CNVR966.1	2	126159644	126168438	0,1,2		0.0360984
CNVR2943.1	6	65966622	65967401	1,2	EYS,	0.0360728
CNVR2994.1	6	89547943	89548925	1,2	RNGTT,	0.0360728
CNVR3054.1	6	120970341	120971288	1,2		0.0360728
CNVR697.1	2	14770495	14772707	1,2		0.0360728
CNVR4685.1	10	33229325	33230534	2,3,4	ITGB1,	0.0359514
CNVR5493.1	12	33990194	34000245	0,1,2		0.0359255
CNVR7983.1	21	25783995	25787278	0,1,2		0.0359255
CNVR6517_full	15	90475894	90478000	0,1,2		0.0358801
CNVR6969.1	17	6144966	6146013	0,1,2		0.0358279
CNVR8181.1	22	43933465	43935464	0,1,2	NUP50,	0.0357653
CNVR3527_full	7	109217746	109241159	0,1,2		0.0357471
CNVR1594.1	3	160290937	160295791	1,2	IQCJ,	0.0357143
CNVR2380.1	5	17517679	17524244	1,2		0.0357143
CNVR3962.1	8	88591926	88598158	1,2		0.0357143
CNVR446.1	1	190093186	190135085	1,2		0.0357143
CNVR5937.1	13	77662996	77665835	1,2		0.0357143
CNVR6492.1	15	83750733	83755296	1,2	AKAP13,	0.0357143
CNVR7532.1	19	9724461	9732586	1,2	ZNF846,	0.0357143
CNVR1684.1	3	194260078	194265257	0,1,2		0.0356989
CNVR2071.1	4	131173867	131174423	0,1,2		0.035571
CNVR1962_full	4	73637646	73668082	1,2		0.0354582
CNVR2124.1	4	155487121	155489863	1,2	DCHS2,	0.0354582
CNVR3322.1	7	24326141	24330010	1,2		0.0354582
CNVR6339_full	15	28638295	28881038	1,2,3		0.035419
CNVR6141.1	14	42252670	42255037	0,1,2		0.0353121
CNVR2056.1	4	119345144	119349757	0,1,2	NDST3,	0.0353037
CNVR7372.1	18	63109995	63118458	0,1,2		0.0352365
CNVR6168.1	14	60218431	60224768	1,2		0.0352
CNVR894.2	2	101419843	101420750	0,1,2	RFX8,	0.0351497
CNVR5179.1	11	55121253	55209637	0,1,2	OR4C11,OR4P4,OR4S2,OR4C6,	0.0351465
CNVR3544.1	7	118618449	118621941	0,1,2		0.0351268
CNVR4269.1	9	39952904	39964744	1,2,3,4		0.0350943
CNVR7062.1	17	27130696	27131638	0,1,2		0.0350151
CNVR4230.1	9	29581826	29582351	0,1,2		0.0349884
CNVR4358.1	9	82097434	82098927	0,1,2		0.0349884
CNVR7077.7	17	31460457	31505928	2,3,4,5,6,7	CCL4,	0.0349622
CNVR729.1	2	29495174	29498745	1,2	ALK,	0.0349402
CNVR2125.1	4	156813655	156817732	1,2	GUCY1A3,	0.0348954
CNVR2067.1	4	130285614	130287920	0,1,2		0.0348329
CNVR7227.11	17	78245331	78246915	0,1,2	RAB40B,	0.0347879
CNVR116_full	1	25457812	25537782	2,3,4		0.0347522
CNVR1058.1	2	176973956	176980168	0,1,2		0.0347283
CNVR7365.1	18	61917905	61920159	0,1,2		0.0347096
CNVR8445.1	23	130833308	130836266	0,1,2		0.0345662
CNVR1142.1	2	221102520	221104979	1,2		0.0345589
CNVR649.1	2	2562810	2564240	1,2		0.0345589
CNVR6686.3	16	28587048	28670623	2,3,4,5	EIF3C,EIF3CL,	0.0345448
CNVR465.1	1	198522137	198526232	2,3,4		0.0345346
CNVR4140.1	9	580617	598647	0,1,2	KANK1,	0.034432
CNVR1354.1	3	37773472	37775197	0,1,2	ITGA9,	0.0343764
CNVR7378.1	18	65143723	65145055	0,1,2		0.0343337
CNVR1622.1	3	167667135	167668630	2,3		0.0343057
CNVR4228_full	9	29082325	29088033	0,1,2		0.0341872
CNVR4007.1	8	108850513	108851309	0,1,2		0.0340682
CNVR1091.1	2	191703504	191706931	1,2	STAT4,	0.0339292
CNVR1182.1	2	235379003	235381062	1,2		0.0339292
CNVR385.1	1	160848403	160850569	2,3		0.0339292
CNVR744.1	2	34680770	34682491	1,2		0.0339292
CNVR369.1	1	153447113	153487867	2,3,4	THBS3,MTX1,GBAP1,GBA,FAM189B,SCAMP3,	0.0338785
CNVR4313.2	9	65708247	65711847	2,3		0.0338732
CNVR2696.1	5	176457410	176461839	0,1,2	FGFR4,	0.033868
CNVR7991.1	21	30560997	30566123	0,1,2	KRTAP24-1,	0.033804
CNVR3032_full	6	108132828	108143670	2,3,4		0.033738
CNVR4049.1	8	130504378	130511840	0,1,2		0.033699
CNVR7795.1	20	15258943	15268723	0,1,2	MACROD2,MACROD2,	0.033699
CNVR1469.1	3	101111485	101112308	0,1,2	C3orf26,FILIP1L,	0.0336873
CNVR1770.1	4	3437802	3444276	2,3	DOK7,	0.0336859
CNVR5425.1	12	8786162	8790181	1,2	RIMKLB,	0.0336859
CNVR184.1	1	54140226	54142306	1,2	DIO1,	0.03358
CNVR189.1	1	55623755	55628131	1,2		0.03358
CNVR3855.1	8	37509300	37514602	1,2		0.03358
CNVR4825.1	10	84702291	84707605	1,2	NRG3,	0.03358
CNVR7794.1	20	15249756	15251851	0,1,2	MACROD2,MACROD2,	0.0333578
CNVR2044.1	4	111223489	111224439	1,2	ELOVL6,	0.0333386
CNVR2227_full	4	188080721	188087480	1,2		0.0333386
CNVR3487.1	7	90264019	90265576	1,2	CDK14,	0.0333386
CNVR3488.1	7	90316490	90317505	1,2	CDK14,	0.0333386
CNVR3491.1	7	91400276	91402691	1,2	AKAP9,	0.0333386
CNVR4109.1	8	144457712	144459342	1,2	ZNF696,TOP1MT,	0.0333386
CNVR7231.1	18	2362269	2367052	1,2,3		0.0333386
CNVR4154.1	9	4387534	4388316	1,2		0.0333259
CNVR3063.1	6	126224962	126228845	0,1,2	NCOA7,	0.0331824
CNVR2382.1	5	17744739	17751224	0,1,2,3		0.0330746
CNVR2894.1	6	49038836	49046464	0,1,2		0.0329333
CNVR7779.1	20	7346742	7351609	0,1,2		0.032924
CNVR2841.9	6	31395810	31397416	0,1,2,3,4		0.0329208
CNVR4402_full	9	95539234	95543145	0,1,2		0.0328718
CNVR7276.1	18	16990709	16994468	1,2		0.0328093
CNVR2174.1	4	175861773	175863538	0,1,2	GLRA3,	0.0328045
CNVR6339.4	15	28699787	28731802	1,2	ARHGAP11B,	0.0328005
CNVR2538_full	5	98864739	98870808	2,3,4		0.0326926
CNVR2019_full	4	102179145	102180228	0,1,2		0.0326902
CNVR6651.1	16	15883340	15931383	1,2,3	C16orf63,	0.0326387
CNVR416.1	1	177873980	177874648	0,1,2	TDRD5,	0.0325991
CNVR5521.1	12	44917481	44918327	0,1,2	SLC38A1,	0.0325692
CNVR5186.1	11	57923640	57924844	2,3,4	OR5B3,	0.0325014
CNVR758.1	2	38725454	38736025	1,2		0.0324144
CNVR7201.1	17	71873457	71876602	0,1,2		0.0323478
CNVR7706.1	19	57580562	57582941	0,1,2	ZNF880,ZNF528,	0.0323319
CNVR1443.1	3	82951406	82955860	0,1,2		0.0322572
CNVR666.1	2	6317978	6319604	0,1,2		0.0322449
CNVR7492_full	19	2860172	2861422	0,1,2		0.0322441
CNVR5890.1	13	56763894	56790461	0,1,2		0.0322322
CNVR1853.1	4	24575561	24576199	0,1,2	CCDC149,	0.0321976
CNVR5098.1	11	21144932	21172496	1,2	NELL1,	0.0321074
CNVR5144.1	11	38413821	38420498	1,2		0.0321074
CNVR5307.1	11	108307725	108309335	1,2	DDX10,	0.0321074
CNVR315.1	1	119814376	119815139	2,3,4		0.0320624
CNVR5507.1	12	39104029	39107939	0,1,2		0.0320429
CNVR1286.1	3	11083322	11088177	0,1,2		0.032015
CNVR7771.1	20	4393359	4397529	0,1,2		0.0319647
CNVR2996.1	6	89978350	89978942	0,1,2	GABRR1,	0.0319589
CNVR1122.1	2	207852570	207855348	0,1,2		0.0319276
CNVR1340.1	3	30969746	30974887	0,1,2		0.0319276
CNVR405.1	1	173289009	173292553	0,1,2		0.0319276
CNVR4879.1	10	105298389	105301963	2,3	NEURL,	0.0318772
CNVR1874.1	4	34456456	34505204	0,1,2		0.0318669
CNVR1405.1	3	62686359	62690903	1,2	CADPS,	0.0318027
CNVR1446.1	3	83942605	83946311	1,2		0.0318027
CNVR3012.1	6	101487861	101491601	1,2		0.0318027
CNVR3992.1	8	103640114	103641701	1,2	ODF1,	0.0318027
CNVR737.1	2	32332147	32333762	1,2	NLRC4,	0.0318027
CNVR902.1	2	105805279	105807106	1,2	NCK2,	0.0318027
CNVR1882.1	4	36348198	36350143	0,1,2		0.0317346
CNVR4212.1	9	22656435	22656902	0,1,2		0.0317221
CNVR3801.1	8	16366558	16370954	0,1,2,3		0.0316232
CNVR4780.1	10	67000866	67007303	0,1,2		0.0316232
CNVR7205.2	17	72298674	72301707	0,1,2		0.0316232
CNVR2859_full	6	35734415	35737723	0,1,2		0.0315783
CNVR5462.1	12	25525290	25528357	1,2	IFLTD1,	0.0315741
CNVR1508.1	3	121780988	121782207	1,2		0.0315002
CNVR1601.1	3	161716791	161718446	1,2	KPNA4,SCARNA7,	0.0315002
CNVR1617.1	3	166749487	166779334	1,2		0.0315002
CNVR2369.1	5	15281040	15283988	1,2		0.0315002
CNVR2386.1	5	19258846	19267989	1,2		0.0315002
CNVR2614.1	5	135372552	135374147	1,2		0.0315002
CNVR269.1	1	104508146	104509480	1,2,3		0.0315002
CNVR3938.1	8	78287718	78288762	1,2		0.0315002
CNVR6507.1	15	88336405	88339015	1,2	ZNF710,	0.0315002
CNVR83.1	1	15199262	15199882	1,2	KIAA1026,CHST7,PPP1R3F,GAGE10,GAGE12J,"GAGE13,GAGE2E",GAGE8,GAGE2D,GAGE2A,GAGE2C,GAGE2E,GAGE8,GAGE2D,GAGE2A,GAGE2C,"GAGE2E,GAGE8","GAGE2A,GAGE2C","GAGE4,GAGE5",GAGE2E,GAGE8,"GAGE12I,GAGE7,GAGE12F","GAGE2D,GAGE2C",GAGE2B,FAM155B,DACH2,	0.0315002
CNVR1372.1	3	46758249	46758772	2,3	PRSS45,	0.0314277
CNVR5898.1	13	60856422	60857183	0,1,2		0.0313759
CNVR2346_full	5	10615851	10618401	1,2		0.0313719
CNVR2047.1	4	112516780	112528954	1,2		0.0312734
CNVR7235.1	18	4320259	4325790	1,2		0.0312734
CNVR7287.1	18	26533456	26537861	1,2		0.0312734
CNVR7982.1	21	25281780	25286426	1,2		0.0312734
CNVR6144.1	14	44680868	44682602	0,1,2	FKBP3,FANCM,	0.0311659
CNVR4023.1	8	115934593	115936874	1,2,3		0.0310791
CNVR3464.1	7	76540199	76546088	2,3,4		0.0309682
CNVR6211.1	14	81568879	81573106	0,1,2		0.0307868
CNVR5893.1	13	57487167	57497768	1,2		0.030682
CNVR74.6	1	13199031	13202118	2,3,4,5	PRAMEF3,PRAMEF22,PQLC1,C2CD4C,HCN2,POLRMT,MEX3D,MBD3,GNG7,C19orf77,	0.0306045
CNVR7206.1	17	72727679	72747906	2,3	SEC14L1,	0.0305818
CNVR5233.1	11	75234963	75236308	1,2	UVRAG,	0.0305159
CNVR7371.1	18	62928224	62930428	1,2		0.0304977
CNVR6764.4	16	68748870	68754003	2,3,4,5	PDPR,	0.0304885
CNVR2513.1	5	81277195	81277831	1,2		0.0304431
CNVR5545.1	12	54066882	54070577	2,3		0.0304431
CNVR5154_full	11	42924536	42932726	2,3,4		0.030249
CNVR73.3	1	13084311	13142282	1,2	LOC440563,SETBP1,PIGN,	0.030249
CNVR2139.1	4	163497048	163501441	1,2		0.0301688
CNVR4256.1	9	38479277	38488270	0,1,2		0.0301648
CNVR7976.1	21	23345196	23357077	0,1,2		0.0301648
CNVR5698.1	12	117421242	117422145	1,2		0.0301533
CNVR7213.1	17	73794122	73794572	1,2,3,4		0.0301053
CNVR7126.1	17	45278412	45280247	2,3	TAC4,	0.0300447
CNVR7526.1	19	8318084	8319600	0,1,2	KANK3,	0.0300447
CNVR5712.1	12	123062059	123065943	2,3	ZNF664,	0.0300321
CNVR5126.1	11	30128604	30133428	1,2		0.0299888
CNVR5241.1	11	79068082	79073492	1,2		0.0299888
CNVR5256.1	11	86301921	86302608	1,2		0.0299888
CNVR5308.1	11	108902054	108906103	1,2		0.0299888
CNVR862.2	2	88061106	88068613	1,2,3	RGPD1,	0.0299562
CNVR4493.1	9	132373363	132377325	0,1,2	ASS1,	0.0299422
CNVR3294.1	7	13071233	13097088	0,1,2		0.0299038
CNVR5560.1	12	59039607	59044175	0,1,2		0.0299038
CNVR743.1	2	34548934	34590089	0,1,2		0.0298809
CNVR5615.1	12	88626071	88627536	1,2,3	LOC338758,	0.029839
CNVR251.1	1	93985447	93986230	0,1,2		0.0298246
CNVR2659.1	5	155409234	155427600	0,1,2		0.0298246
CNVR270.1	1	104610791	104611478	0,1,2		0.0298246
CNVR314.1	1	119284005	119285149	0,1,2	TBX15,	0.0298246
CNVR584.1	1	244806227	244808300	0,1,2	CNST,	0.0298246
CNVR8086.1	22	16998896	17005431	2,3,4	TUBA8,USP18,	0.0298049
CNVR1011.1	2	139833315	139833903	1,2		0.0296929
CNVR1093.1	2	193727182	193728115	1,2		0.0296929
CNVR1595.1	3	160380903	160382766	1,2	IQCJ,	0.0296929
CNVR3039.1	6	112751778	112752451	1,2		0.0296929
CNVR747.1	2	35434274	35469913	1,2		0.0296929
CNVR2376.1	5	16942714	16944025	0,1,2	MYO10,	0.0296857
CNVR5593.1	12	72497049	72497655	0,1,2		0.0296098
CNVR2395.1	5	21485958	21488203	0,1,2	LOC728411,	0.0296024
CNVR932.1	2	112761633	112766181	2,3,4	ZC3H6,	0.0295939
CNVR7273.1	18	14789518	14805415	1,2,3,4	ANKRD30B,	0.0295555
CNVR2357_full	5	12480290	12481975	0,1,2		0.0295312
CNVR2483_full	5	63733722	63739453	0,1,2		0.0295312
CNVR4889.1	10	110292894	110302782	0,1,2		0.0295312
CNVR7792.1	20	14425380	14426896	0,1,2	MACROD2,	0.0295312
CNVR1981.1	4	81113151	81116012	2,3	ANTXR2,	0.0294791
CNVR451_full	1	192716897	192721360	0,1,2		0.0294606
CNVR4045.1	8	129685730	129686238	1,2		0.0294077
CNVR1362.1	3	41754111	41764005	1,2	ULK4,	0.0293993
CNVR1406.1	3	63103058	63116775	1,2		0.0293993
CNVR1491.1	3	110897789	110899289	1,2		0.0293993
CNVR206.1	1	64435102	64437483	1,2	UBE2U,	0.0293993
CNVR511.1	1	219810579	219821045	1,2		0.0293993
CNVR5912.1	13	68097280	68100938	1,2		0.0293993
CNVR7657.1	19	47727125	47729754	1,2	CEACAM1,	0.0293993
CNVR7790.1	20	14220053	14226825	1,2	MACROD2,	0.0293993
CNVR7811.1	20	23116907	23124009	1,2		0.0293993
CNVR7105.3	17	38792120	38797927	2,3	LOC100130581,	0.0293829
CNVR1789.1	4	6675424	6676540	0,1,2	MAN2B2,	0.029318
CNVR2170.1	4	172882290	172888352	0,1,2		0.029318
CNVR3787.1	8	13643636	13653571	0,1,2		0.0292656
CNVR2121.1	4	153209834	153213385	1,2		0.0292532
CNVR8465.1	23	144229856	144232197	0,1,2		0.0292241
CNVR7003.1	17	15573008	15618105	2,3	ZNF286A,TBC1D26,	0.0292076
CNVR2132.1	4	158947736	158951356	1,2		0.0291871
CNVR3287.1	7	11969863	11976648	1,2		0.0291871
CNVR3390.1	7	53181331	53184922	1,2		0.0291871
CNVR3468.1	7	78641896	78692006	1,2	MAGI2,	0.0291871
CNVR4408.1	9	96502397	96504347	0,1,2		0.029172
CNVR3032.3	6	108132828	108141795	2,3,4	SCML4,	0.0291143
CNVR6102.1	14	27737168	27742918	0,1,2		0.0291032
CNVR6169.1	14	62131161	62135492	0,1,2		0.0291032
CNVR6073.1	14	19594433	19598301	2,3	OR4L1,	0.0289732
CNVR7551_full	19	14907340	14910599	0,1,2		0.0289398
CNVR1464.1	3	100381786	100385095	0,1,2		0.0289326
CNVR3841.1	8	28366687	28368233	1,2	FBXO16,	0.0289247
CNVR99.1	1	19472219	19487114	1,2	AKR7L,AKR7A3,	0.0289247
CNVR2060.1	4	121182909	121184554	0,1,2		0.0288526
CNVR2794.1	6	17546281	17549658	0,1,2	CAP2,	0.0288311
CNVR3953.1	8	85687339	85690331	0,1,2	RALYL,	0.0287082
CNVR4989.11	10	135189858	135365034	2,3	CYP2E1,SYCE1,FRG2B,"DUX4,LOC728410,LOC653543,LOC653544,LOC653545,LOC653548",LOC728410,DUX4,"LOC653543,LOC653544,LOC653545,LOC653548",	0.0286959
CNVR7003_full	17	15573008	15628889	1,2,3		0.0286269
CNVR4711_full	10	45581457	45635526	1,2,3		0.0286021
CNVR6092.1	14	24332137	24332912	0,1,2		0.0285149
CNVR7009.1	17	17172009	17176308	1,2	NT5M,	0.028392
CNVR5082.2	11	15480646	15481288	1,2		0.0283708
CNVR2452.1	5	46201822	46221705	1,2		0.0282731
CNVR1201.1	2	239165211	239166379	0,1,2		0.0282545
CNVR3585_full	7	141388076	141441024	0,1,2,3,4,5		0.0282544
CNVR3598.2	7	143539578	143541360	0,1,2,3,4,5		0.0282155
CNVR2402.1	5	25857601	25859545	0,1,2		0.0281227
CNVR2969_full	6	75775584	75779360	1,2,3		0.0281227
CNVR3115.1	6	155959874	155961397	1,2,3		0.028002
CNVR4888.1	10	109628660	109629658	0,1,2		0.0279896
CNVR4601.1	10	5366187	5368525	1,2		0.0278868
CNVR4919.2	10	126178275	126182405	1,2	LHPP,	0.0278868
CNVR5344.1	11	126466960	126472140	1,2		0.0278868
CNVR3944.1	8	81414516	81414986	0,1,2		0.0278664
CNVR3262.1	7	4383117	4386807	0,1,2		0.0278241
CNVR3546.1	7	119020058	119023400	0,1,2		0.0278241
CNVR1638.1	3	176563149	176566309	0,1,2	NAALADL2,	0.0278089
CNVR8072.2	22	14960816	14993907	1,2		0.0278087
CNVR5948.1	13	82948586	82949607	0,1,2		0.0277391
CNVR2151.1	4	166377398	166378505	2,3,4	KLHL2,	0.0277042
CNVR2939.3	6	65405092	65405828	0,1,2	EYS,	0.0276842
CNVR2829_full	6	29761933	30036820	2,3,4		0.0276745
CNVR1002.1	2	132896466	132897365	1,2	GPR39,	0.0275998
CNVR2983.1	6	81563961	81570851	1,2		0.0275998
CNVR3003.1	6	95019774	95025831	1,2		0.0275998
CNVR3135.1	6	161486060	161487408	1,2	AGPAT4,	0.0275998
CNVR5909_full	13	66072818	66075511	0,1,2		0.0275998
CNVR669.1	2	7147487	7153166	1,2		0.0275998
CNVR6538.1	15	97007643	97009576	0,1,2	IGF1R,	0.0275802
CNVR6214.1	14	82504494	82507281	0,1,2		0.0275538
CNVR73.8	1	13081767	13084251	2,3,4	LOXHD1,ST8SIA5,MYO5B,MBD2,SNORA37,	0.027513
CNVR383.1	1	159746569	159913382	2,3,4,5,6	FCGR2A,HSPA6,FCGR3A,FCGR2C,HSPA7,FCGR3B,FCGR2B,RPL31P11,	0.0274965
CNVR2134.1	4	160019454	160020171	0,1,2	FNIP2,	0.0274681
CNVR127.1	1	30546544	30547144	1,2,3		0.0274633
CNVR5610.1	12	83887415	83888617	1,2		0.0274006
CNVR1292.1	3	12234185	12236375	1,2		0.027352
CNVR1324.1	3	23489002	23493661	1,2,3	UBE2E2,	0.027352
CNVR1430.1	3	74230273	74237051	1,2		0.027352
CNVR1435.1	3	77894587	77895454	1,2		0.027352
CNVR1450.1	3	86930978	86937879	1,2		0.027352
CNVR193.1	1	58420019	58421694	1,2	DAB1,	0.027352
CNVR2387.1	5	19313683	19323393	1,2		0.027352
CNVR2564.1	5	110933830	110938939	1,2		0.027352
CNVR3973.1	8	96148480	96150867	1,2	C8orf38,	0.027352
CNVR4589.1	10	2612300	2613852	1,2		0.027352
CNVR4654.1	10	23739293	23748464	1,2		0.027352
CNVR4735.1	10	52388473	52389992	1,2		0.027352
CNVR4863_full	10	96845996	97064746	1,2		0.027352
CNVR5835.1	13	32037412	32038253	1,2		0.027352
CNVR5980.1	13	96901934	96906403	1,2	RAP2A,	0.027352
CNVR6306.1	15	21606451	21612788	1,2		0.027352
CNVR6427.1	15	63884839	63890799	1,2		0.027352
CNVR6772.1	16	71888584	71889214	1,2		0.027352
CNVR6808.1	16	80395173	80399306	2,3	PLCG2,	0.027352
CNVR7586.1	19	23648550	23657875	1,2	ZNF675,	0.027352
CNVR7596.1	19	33097107	33102850	1,2		0.027352
CNVR2160.1	4	169031943	169033927	0,1,2		0.0272903
CNVR3528.1	7	109969207	109975675	0,1,2		0.0271873
CNVR1862.1	4	28643255	28649480	1,2		0.0271542
CNVR1880.1	4	35549907	35551845	1,2		0.0271542
CNVR1971.1	4	78001807	78006692	1,2		0.0271542
CNVR2059.1	4	120772287	120775577	1,2	PDE5A,	0.0271542
CNVR3373.1	7	47250178	47256783	1,2		0.0271542
CNVR3553.1	7	121128141	121130353	1,2		0.0271542
CNVR7302.1	18	33804539	33805940	1,2		0.0271542
CNVR7331.1	18	46079011	46082808	1,2		0.0271542
CNVR7366.1	18	61982161	61985749	1,2		0.0271542
CNVR7969.1	21	20922059	20926060	1,2		0.0271542
CNVR1535_full	3	130558517	130566573	0,1,2		0.0271373
CNVR4280.1	9	41552631	41641509	2,3,4,5	LOC653501,ZNF658B,	0.0270765
CNVR5837.1	13	33033739	33042838	0,1,2		0.027051
CNVR6118.1	14	34772026	34772624	1,2	KIAA0391,	0.0269548
CNVR6235.1	14	94485847	94489828	1,2		0.0269548
CNVR1574_full	3	147109012	147144833	0,1,2		0.026813
CNVR5337.1	11	123583988	123584649	0,1,2		0.026789
CNVR4163.1	9	5740200	5741316	1,2	KIAA1432,	0.0266883
CNVR556.1	1	236383366	236384747	1,2		0.0266039
CNVR3534.1	7	111038508	111044352	1,2		0.0265988
CNVR8309.1	23	36941155	36944309	1,2,3,4	FAM47C,	0.026485
CNVR7746.1	19	62469653	62471324	0,1,2	ZNF805,	0.0264793
CNVR2526.1	5	90660057	90661634	1,2,3		0.0264156
CNVR5547.1	12	54318141	54320945	0,1,2	OR10P1,	0.0263778
CNVR5452.1	12	22020868	22022463	2,3,4		0.0263043
CNVR3642.1	7	156079842	156087139	0,1,2		0.0262338
CNVR2221_full	4	187330507	187348434	0,1,2		0.0262069
CNVR3935.1	8	75525410	75529549	0,1,2		0.0261604
CNVR2384.1	5	18909031	18910797	0,1,2		0.0261497
CNVR6629_full	16	8663044	8664235	0,1,2		0.0261357
CNVR299.3	1	109988369	109992645	0,1,2	GSTM4,	0.0261119
CNVR2910.1	6	54954057	54959624	0,1,2		0.0260765
CNVR6405.1	15	54577184	54586741	0,1,2		0.0260547
CNVR1164.1	2	231272686	231275858	1,2	CAB39,	0.026007
CNVR8481.1	23	150457780	150463917	0,1,2		0.0259919
CNVR6347.1	15	30687600	30712376	1,2,3	ARHGAP11A,SCG5,	0.0259516
CNVR5386.1	12	736993	745259	0,1,2	WNK1,	0.0259295
CNVR2740.1	6	2152442	2153324	0,1,2	GMDS,	0.025888
CNVR3750.1	8	3982307	3991880	1,2	CSMD1,	0.0258373
CNVR5327.1	11	119578548	119579874	1,2	OAF,	0.0257641
CNVR4022.1	8	115703020	115712660	0,1,2		0.0257479
CNVR5435_full	12	11395846	11460239	0,1,2,3,4		0.0256855
CNVR208.1	1	65813514	65816341	0,1,2	LEPR,	0.0256712
CNVR254.1	1	94907386	94928588	0,1,2		0.0256712
CNVR2879.1	6	44619792	44623506	0,1,2		0.0256712
CNVR3040.1	6	112981889	112986148	0,1,2		0.0256712
CNVR7288.1	18	27025338	27029871	0,1,2		0.0256413
CNVR4084.1	8	141274107	141276184	1,2	TRAPPC9,	0.0256307
CNVR702_full	2	17982326	17983503	0,1,2		0.0255326
CNVR1125.1	2	211787142	211788860	1,2		0.025523
CNVR1228.1	2	241954276	241957735	1,2	FARP2,	0.025523
CNVR2908.1	6	54661877	54665342	1,2		0.025523
CNVR2975.1	6	78066681	78068196	1,2		0.025523
CNVR3085.1	6	142085081	142092231	1,2		0.025523
CNVR3109_full	6	153268372	153269431	1,2		0.025523
CNVR3142.1	6	162416355	162426966	1,2	PARK2,	0.025523
CNVR683.1	2	11312481	11318071	1,2	ROCK2,	0.025523
CNVR800.1	2	54366555	54371160	1,2	ACYP2,	0.025523
CNVR852.1	2	81665616	81670342	1,2		0.025523
CNVR2101.1	4	144932472	144973708	2,3		0.0253384
CNVR5682.1	12	111958895	111963195	1,2		0.0253384
CNVR6537.1	15	96659844	96661376	0,1,2		0.0253099
CNVR1248.1	3	1007760	1014425	1,2		0.0252837
CNVR1249.1	3	1019155	1021237	1,2		0.0252837
CNVR1287.1	3	11385253	11389707	1,2	ATG7,	0.0252837
CNVR1451.1	3	87972520	87984963	1,2		0.0252837
CNVR1578.1	3	147910164	147910947	1,2		0.0252837
CNVR1634.1	3	174692112	174697139	1,2	NLGN1,	0.0252837
CNVR202.1	1	62210387	62224964	1,2	INADL,	0.0252837
CNVR2615.1	5	136882819	136884196	0,1		0.0252837
CNVR2685.1	5	173022849	173023846	1,2		0.0252837
CNVR3832.1	8	25176416	25180573	1,2	DOCK5,	0.0252837
CNVR3913.1	8	65407011	65419545	1,2		0.0252837
CNVR4013.1	8	112009169	112013375	1,2		0.0252837
CNVR409.1	1	173678193	173678780	1,2	TNR,	0.0252837
CNVR4668.1	10	27653188	27659630	1,2		0.0252837
CNVR5952.1	13	84610856	84611876	1,2		0.0252837
CNVR5977.1	13	95717836	95724011	1,2	HS6ST3,	0.0252837
CNVR6774.1	16	72256927	72258261	1,2		0.0252837
CNVR7055.1	17	26039266	26049478	1,2		0.0252837
CNVR7732.1	19	60708172	60709528	1,2	SSC5D,	0.0252837
CNVR8468_full	23	145846097	145850361	0,1,2		0.0252763
CNVR905.1	2	106246513	106252930	0,1,2		0.0252418
CNVR4185.1	9	11200749	11206089	1,2		0.0251713
CNVR3844.1	8	30723896	30725134	0,1,2	UBXN8,	0.0251106
CNVR1827.1	4	11980734	11994829	1,2		0.0251004
CNVR1951.1	4	68063481	68065835	1,2	CENPC1,	0.0251004
CNVR2126.1	4	156893285	156898314	1,2	GUCY1B3,	0.0251004
CNVR7303.1	18	34217777	34221782	1,2		0.0251004
CNVR7984.1	21	26096911	26101599	1,2		0.0251004
CNVR8033.1	21	44057305	44065777	1,2	RRP1,LOC284837,	0.0251004
CNVR3415.8	7	61799847	62097673	0,1,2		0.025049
CNVR7545.1	19	13636994	13637717	0,1,2		0.0249447
CNVR7140.1	17	52060086	52061159	0,1,2		0.0249197
CNVR432.1	1	185982371	185988901	0,1,2		0.0249157
CNVR4455.1	9	120073517	120074702	1,2		0.0248623
CNVR5227.1	11	72984427	72986945	2,3	FAM168A,	0.0248184
CNVR4490.1	9	131566326	131569605	0,1,2		0.0248068
CNVR1325.1	3	24756384	24760619	1,2		0.0247933
CNVR518.1	1	222265979	222271108	2,3		0.0247296
CNVR1035.1	2	159370154	159371129	0,1,2	DAPL1,	0.0246998
CNVR4238.1	9	33478744	33482628	1,2	SUGT1P1,	0.024664
CNVR4433.1	9	109366339	109367044	1,2		0.024664
CNVR5546.1	12	54288545	54290486	0,1,2		0.0245677
CNVR7342_full	18	52080186	52082237	1,2		0.0245592
CNVR5874.1	13	51781468	51792885	1,2,3		0.0245576
CNVR2542.1	5	99541856	99548219	1,2,3		0.0243854
CNVR5305.1	11	107289508	107293649	0,1,2		0.0243828
CNVR5303_full	11	106736726	106754913	0,1,2,3		0.0242354
CNVR4855.1	10	93623391	93624515	0,1,2	TNKS2,	0.0242066
CNVR5183.1	11	57003279	57003904	2,3	RTN4RL2,SLC43A1,	0.024167
CNVR2351.1	5	10813952	10814943	1,2,3	DAP,	0.0241666
CNVR864.1	2	88609089	88612334	1,2,3	C2orf51,	0.0241657
CNVR2701.1	5	177320743	177322703	1,2		0.0241452
CNVR3578.1	7	136586944	136588181	0,1,2	PTN,	0.024112
CNVR6076.1	14	20419500	20493353	0,1,2,3,4	RNASE3,RNASE2,	0.0240094
CNVR2295.1	5	1498329	1499876	1,2,3	SLC6A3,	0.0239844
CNVR6764.3	16	68702855	68754003	2,3,4,5,6,7	PDPR,	0.0239799
CNVR7169.1	17	61888436	61889221	1,2	PRKCA,	0.0239295
CNVR2845.36	6	32537894	32540555	1,2		0.0239135
CNVR5258.1	11	87561909	87562672	2,3,4		0.023893
CNVR6174.1	14	64676323	64677672	0,1,2		0.0238533
CNVR8086_full	22	16998896	17009529	1,2,3		0.0238328
CNVR8412.1	23	108239852	108243509	0,1,2		0.0238173
CNVR6297.12	15	19799565	19845224	1,2	LOC727924,	0.0238017
CNVR756.1	2	37811582	37859388	2,3,4,5		0.0237897
CNVR8438_full	23	126425597	126430121	0,1,2		0.0237721
CNVR5492.1	12	33606396	33608182	0,1,2		0.0237032
CNVR3194_full	6	169375147	169377202	1,2		0.0236951
CNVR5052.1	11	6146286	6149672	1,2	OR52B2,	0.0236951
CNVR5116.1	11	25563211	25584913	1,2		0.0236951
CNVR5202.1	11	65330340	65336652	1,2	OVOL1,	0.0236951
CNVR383_full	1	159675687	159913382	2,3,4,5,6		0.0236845
CNVR5049.1	11	5741435	5765861	0,1,2	OR52N4,OR52N5,OR52N1,	0.0236571
CNVR1074.1	2	183697918	183698436	0,1,2	NUP35,	0.0236208
CNVR1431.1	3	74890577	74895622	0,1,2		0.0236208
CNVR2784.1	6	14847459	14848791	0,1,2		0.0236208
CNVR2795.1	6	17835724	17836361	0,1,2		0.0236208
CNVR2246_full	4	190428749	190437423	0,1,2		0.0236015
CNVR7292_full	18	28141460	28143645	0,1,2		0.023523
CNVR3532.2	7	110809909	110887301	1,2	IMMP2L,	0.0235229
CNVR6399.1	15	52747967	52754150	2,3		0.0235229
CNVR1807.1	4	7887358	7888726	2,3	AFAP1,	0.0234761
CNVR558.1	1	236817476	236818661	1,2		0.0234702
CNVR1355.1	3	37953474	37961880	0,1,2	CTDSPL,	0.0234677
CNVR2990.1	6	87463076	87474560	1,2		0.0234624
CNVR813.1	2	61135716	61138745	1,2	PEX13,KIAA1841,	0.0234624
CNVR841.1	2	76190511	76191530	1,2		0.0234624
CNVR909.1	2	107265636	107270226	1,2		0.0234624
CNVR5161.1	11	46117604	46118980	0,1,2		0.0234424
CNVR8300_full	23	32897162	32898937	0,1,2		0.0234263
CNVR2599.1	5	127363687	127364753	0,1,2		0.0234241
CNVR152.1	1	41344450	41345732	0,1,2	SCMH1,	0.0234238
CNVR3903.1	8	61159082	61170318	0,1,2		0.0234238
CNVR474.1	1	201432090	201433290	0,1,2	CHI3L1,	0.0234238
CNVR1045_full	2	165722938	165725072	0,1,2		0.023407
CNVR5482.1	12	31004144	31006499	1,2	TSPAN11,	0.0232923
CNVR6243.1	14	97290686	97292884	1,2		0.0232923
CNVR1487.1	3	108899440	108901911	1,2	BBX,	0.023268
CNVR2630.1	5	142250677	142252413	1,2	ARHGAP26,	0.023268
CNVR273.1	1	105427846	105432029	1,2	MIR548H3,	0.023268
CNVR393.1	1	165802604	165803417	1,2		0.023268
CNVR3963.1	8	89167282	89169536	1,2	MMP16,	0.023268
CNVR4066.1	8	136690687	136696764	1,2	KHDRBS3,	0.023268
CNVR5994.1	13	103605582	103607912	1,2		0.023268
CNVR5995.1	13	103883892	103884407	1,2		0.023268
CNVR6773.1	16	72171957	72174464	1,2		0.023268
CNVR7676.1	19	52030900	52032103	1,2	SNAR-E,AP2S1,	0.023268
CNVR8137.1	22	31992527	31995397	1,2	LARGE,	0.023268
CNVR8140.1	22	32110263	32113473	0,1,2	LARGE,	0.023268
CNVR8176.1	22	42712195	42713203	1,2	SAMM50,	0.023268
CNVR7842.1	20	36488458	36489263	0,1,2	LOC388796,SNORA71B,SNORA71A,SNORA71C,SNORA71D,	0.0232235
CNVR5589.1	12	70643163	70644244	0,1,2	TPH2,	0.0231925
CNVR5420.1	12	7713851	7715100	0,1,2	APOBEC1,	0.0231546
CNVR6029.1	13	111865723	111867430	1,2		0.0231209
CNVR6481.2	15	81448701	81450359	1,2	FAM103A1,C15orf40,	0.0231206
CNVR1782.1	4	5812930	5814463	1,2	EVC,	0.023099
CNVR1972.1	4	78711397	78716419	1,2	CXCL13,	0.023099
CNVR2070.1	4	130804651	130807029	1,2		0.023099
CNVR3541.1	7	117920071	117950504	1,2		0.023099
CNVR5238.1	11	76583678	76584283	2,3	MYO7A,	0.0230792
CNVR2494.39	5	69230444	69447695	1,2	LOC653391,"SERF1A,SERF1B","SMN1,SMN2",	0.022952
CNVR5040.1	11	4923501	4934465	0,1,2,3,4	OR51A4,OR51A2,	0.0229295
CNVR6263.1	14	101642931	101644131	1,2	HSP90AA1,	0.0229287
CNVR2013_full	4	98573121	98577671	0,1,2		0.0228608
CNVR7270.1	18	14602921	14606051	1,2		0.0228322
CNVR5914.1	13	68288608	68289624	1,2	MIR548H4,	0.0227972
CNVR4492.1	9	132070528	132074979	0,1,2		0.0227857
CNVR513.1	1	220440566	220447122	0,1,2		0.022771
CNVR81.1	1	14308898	14311535	0,1,2	HIC2,PI4KAP2,"RIMBP3B,RIMBP3C",UBE2L3,ADRBK2,APOL2,DMC1,LOC646851,SERHL,RRP7A,SERHL2,RRP7B,POLDIP3,RNU12,CYB5R3,NUP50,	0.0226948
CNVR4190.1	9	13055810	13059741	1,2		0.0226912
CNVR4200.1	9	17391160	17396972	1,2	CNTLN,	0.0226912
CNVR8281_full	23	18187581	18191342	0,1,2		0.0225694
CNVR7525.1	19	8243134	8272327	2,3,4	LASS4,CD320,NDUFA7,	0.0225584
CNVR2834.1	6	31090054	31097809	1,2		0.0225277
CNVR1705.1	3	197085690	197086725	1,2	TNK2,	0.0224492
CNVR2514.4	5	81461094	81466531	1,2	ATG10,	0.0224492
CNVR3754_full	8	4433493	4437639	2,3		0.0224492
CNVR3758.1	8	5137801	5149011	2,3		0.0224492
CNVR6300.5	15	20819102	20852690	2,3	GOLGA9P,HERC2P2,	0.0224492
CNVR6725.1	16	50970003	50971496	0,1,2		0.0224492
CNVR5737.1	12	128624327	128628217	1,2,3	TMEM132D,	0.0224461
CNVR8379.3	23	78800939	78811237	0,1,2,3		0.0224297
CNVR6473.1	15	80183942	80188532	1,2,3		0.0224137
CNVR1299.1	3	13656186	13657278	0,1,2	FBLN2,LOC285375,	0.0224084
CNVR2692_full	5	175490429	175564447	1,2,3		0.0224049
CNVR5192.1	11	59984819	59985890	1,2	MS4A1,	0.0223673
CNVR3032.2	6	108138045	108139210	2,3,4	SCML4,	0.0223432
CNVR927.1	2	111724832	112091455	2,3	LOC541471,	0.0222842
CNVR481_full	1	204622578	204670033	2,3,4,5		0.0222664
CNVR5250.1	11	81534064	81541768	0,1,2		0.0220616
CNVR6569.3	16	164519	165801	1,2	HBM,HBA2,HBA1,HBQ1,	0.0220588
CNVR6670.1	16	22955370	22957061	0,1,2		0.0219464
CNVR8367_full	23	70876251	70878437	0,1,2		0.0219204
CNVR3822.1	8	23055069	23078399	2,3	TNFRSF10D,	0.0218313
CNVR3899.1	8	58519676	58531070	1,2		0.0218313
CNVR5079.1	11	13584845	13585911	0,1,2		0.021812
CNVR2119.2	4	152981534	152998426	0,1,2		0.0217859
CNVR7569_full	19	19693965	19700599	0,1,2		0.0217442
CNVR4738.1	10	53685667	53688334	0,1,2	PRKG1,	0.0217005
CNVR3979.1	8	98931257	98932492	1,2	LAPTM4B,	0.0216421
CNVR2453.1	5	46250539	46256026	2,3,4		0.0216215
CNVR2868.1	6	39176907	39180827	0,1,2	C6orf64,	0.0216215
CNVR8319_full	23	43829791	43832691	0,1,2		0.0215678
CNVR1001.1	2	132868909	132869799	1,2		0.0214542
CNVR278.1	1	105965926	106016051	1,2		0.0214542
CNVR2798.1	6	18214830	18220881	1,2	NHLRC1,	0.0214542
CNVR2911.1	6	55521542	55525564	1,2	HMGCLL1,	0.0214542
CNVR648.1	2	2157376	2158472	1,2	MYT1L,	0.0214542
CNVR826.1	2	69069349	69071079	1,2	GKN1,	0.0214542
CNVR3960.1	8	87740365	87741720	0,1,2	CNGB3,	0.0214019
CNVR507.1	1	216484530	216488237	0,1,2		0.0214019
CNVR55.1	1	8105031	8113962	0,1,2	PDZRN4,SLC38A1,SCN8A,FIGNL2,SP1,NACA,PRIM1,GRIP1,CNOT2,	0.0214019
CNVR7892.1	20	56593980	56595020	0,1,2		0.0214019
CNVR4199.1	9	17250551	17252869	1,2	CNTLN,	0.0213233
CNVR4209.1	9	20202052	20203471	0,1,2		0.0213055
CNVR3569.1	7	130729268	130731344	0,1,2	MKLN1,	0.0212461
CNVR1259.1	3	2989395	2990548	1,2	CNTN4,	0.0212315
CNVR1444.1	3	82992049	82993462	1,2		0.0212315
CNVR160.1	1	43868154	43879863	2,3	PTPRF,KDM4A,	0.0212315
CNVR186.1	1	54384801	54387753	1,2	CDCP2,	0.0212315
CNVR3902.1	8	60614293	60617188	1,2		0.0212315
CNVR4105.1	8	144188813	144193250	1,2	C8orf31,	0.0212315
CNVR4582.2	10	1623931	1626079	2,3	ADARB2,	0.0212315
CNVR4775.1	10	65895994	65896738	1,2		0.0212315
CNVR4829.1	10	85537824	85542867	1,2		0.0212315
CNVR4897.1	10	116260110	116261523	1,2	ABLIM1,	0.0212315
CNVR4941.1	10	132207254	132210968	1,2		0.0212315
CNVR5933.1	13	77069280	77069938	1,2	SCEL,	0.0212315
CNVR6363.1	15	40508563	40510850	1,2	ZFP106,	0.0212315
CNVR6041.1	13	112575118	112575905	1,2	ATP11A,	0.0211651
CNVR3112.1	6	154000228	154003169	0,1,2		0.0211289
CNVR1826.1	4	11935915	11937175	1,2		0.021077
CNVR1885.1	4	37139569	37140158	1,2	C4orf19,	0.021077
CNVR1966_full	4	75297425	75302511	1,2		0.021077
CNVR2167.1	4	171505393	171510324	1,2		0.021077
CNVR2184.1	4	178831069	178847704	1,2		0.021077
CNVR3523.1	7	104252690	104263826	1,2	LHFPL3,	0.021077
CNVR7277.1	18	18308185	18321383	1,2		0.021077
CNVR7313_full	18	40878660	40880045	1,2		0.021077
CNVR7450.1	18	76009800	76011900	1,2	LOC100130522,PARD6G,	0.021077
CNVR7992.1	21	31354018	31356250	1,2		0.021077
[truncated: 2,979 more rows]

## Sheet: overlap.CEU-all
CNV	Chrom	Start	End	CN States	Overlapping genes	F-stat (CEU-YRI)	F-stat (CEU-ASN)
CNVR2807.2	6	22159124	22162663	0,1,2	FLJ22536,	0.281665	0.526708			5% tail
CNVR5491.1	12	33271548	33286744	0,1,2		0.323373	0.351354		CEU-YRI	Fst>=0.19
CNVR233.1	1	84484209	84488397	0,1,2	PRKACB,	0.193768	0.305596		CEU-ASN	Fst>=0.14
CNVR7114.8	17	41568592	41626007	2,3,4,5	KIAA1267,	0.399376	0.301516
CNVR1038_full	2	159806344	159808480	0,1,2		0.221611	0.295042
CNVR432.1	1	185982371	185988901	0,1,2		0.275617	0.278435
CNVR7114.10	17	41626903	41724649	2,3,4	LRRC37A,ARL17B,	0.349218	0.270088
CNVR3863.1	8	40588901	40589445	0,1,2	ZMAT4,	0.216939	0.267674
CNVR2647_full	5	150183562	150203623	0,1,2		0.333146	0.249825
CNVR4803.1	10	77925619	77931015	0,1,2	C10orf11,	0.238283	0.24022
CNVR1535_full	3	130558517	130566573	0,1,2		0.338799	0.237496
CNVR5480.1	12	30369560	30371920	0,1,2		0.339806	0.237488
CNVR4014.1	8	112363260	112365469	0,1,2		0.228734	0.236499
CNVR3824.1	8	23462931	23463852	0,1,2	SLC25A37,	0.256776	0.228911
CNVR7077.8	17	31626906	31635481	2,3,4,5		0.316119	0.209295
CNVR1815.1	4	9229907	9241989	2,3,4		0.209896	0.209208
CNVR7559.1	19	17122340	17122790	0,1,2	MYO9B,	0.279358	0.206253
CNVR1815_full	4	9117494	9354801	2,3,4		0.211854	0.19767
CNVR3426.3	7	64187507	64205734	2,3,4		0.489463	0.197172
CNVR4609_full	10	7117049	7118324	0,1,2		0.300355	0.195952
CNVR8181.1	22	43933465	43935464	0,1,2	NUP50,	0.272917	0.193084
CNVR743.1	2	34548934	34590089	0,1,2		0.307508	0.191518
CNVR2676.1	5	166335295	166335915	0,1,2		0.258791	0.186766
CNVR1648.1	3	180050314	180050862	0,1,2	KCNMB2,	0.234567	0.185562
CNVR1470_full	3	101405377	101407623	0,1,2		0.210119	0.18386
CNVR1027.1	2	153503982	153508012	0,1,2		0.270626	0.18259
CNVR4211_full	9	22476721	22492830	0,1,2		0.312924	0.181058
CNVR6372.1	15	43106211	43111066	2,3,4	SORD,	0.4186	0.180143
CNVR3398.2	7	56054925	56056526	2,3,4	PSPH,	0.47118	0.177664
CNVR1465.1	3	100426286	100432358	0,1,2		0.242501	0.175885
CNVR2016.1	4	100032557	100037264	2,3,4	EIF4E,	0.242978	0.175856
CNVR3009.1	6	100141275	100141994	0,1		0.218056	0.171897
CNVR5446_full	12	17498636	17499712	0,1,2		0.257475	0.170425
CNVR4443.1	9	113205679	113210045	0,1,2	KIAA0368,	0.198501	0.166866
CNVR7113.8	17	40938388	40941745	2,3,4	LRRC37A4,	0.230617	0.166419
CNVR5816_full	13	22529624	22535471	0,1,2		0.219402	0.155457
CNVR2359.1	5	12863977	12873331	0,1,2		0.333932	0.152764
CNVR4678.1	10	31286703	31291731	0,1,2	ZNF438,	0.20804	0.149146
CNVR8083.1	22	16521502	16524456	0,1,2	BCL2L13,	0.214983	0.149141
CNVR5546.1	12	54288545	54290486	0,1,2		0.231265	0.148689
CNVR8080_full	22	16150384	16160170	0,1,2		0.285195	0.147554
CNVR7047.1	17	23804530	23806501	0,1,2		0.272737	0.147398
CNVR2613_full	5	135143151	135148760	0,1,2		0.243428	0.147309
CNVR6975.2	17	7206002	7206527	0,1,2	KCTD11,TMEM95,	0.209248	0.146858
CNVR4791_full	10	72118824	72121307	0,1,2		0.211713	0.143324
CNVR3622_full	7	152205655	152211207	0,1,2		0.321029	0.143051
CNVR4026.1	8	118943234	118944799	0,1,2	EXT1,	0.20038	0.141032

## Sheet: overlap.YRI-all
CNV	Chrom	Start	End	CN States	Overlapping genes	F-stat (CEU-YRI)	F-stat (YRI-ASN)
CNVR1648.3	3	180032900	180050862	0,1,2	KCNMB2,	0.407779	0.76843			5% tail
CNVR2664.1	5	159282379	159283692	2,3,4	ADRA1B,	0.533342	0.6675		YRI-CEU	Fst>=0.19
CNVR1555_full	3	137503463	137508985	0,1,2		0.37745	0.589404		YRI-ASN	Fst>=0.2
CNVR3865.1	8	42309719	42313291	0,1,2	IKBKB,POLB,	0.531931	0.568552
CNVR4440.1	9	112064339	112069738	0,1,2	TXN,	0.201929	0.543852
CNVR1648.2	3	180032900	180033574	0,1,2	KCNMB2,	0.292554	0.53418
CNVR1543.1	3	133190951	133196089	0,1,2	CPNE4,	0.368322	0.515226
CNVR3563.1	7	127002221	127004934	0,1,2	GCC1,	0.268401	0.493239
CNVR95_full	1	17548473	17551517	1,2,3,4		0.217281	0.446039
CNVR95.2	1	17548473	17549976	0,1,2	PADI4,	0.200939	0.425732
CNVR4332.1	9	71085050	71086301	0,1,2		0.194749	0.418089
CNVR4779.1	10	66976955	66985336	0,1,2		0.255781	0.412584
CNVR2785.1	6	14848851	14853716	0,1,2		0.267199	0.410693
CNVR6782.1	16	75096634	75101530	0,1,2	CNTNAP4,	0.31485	0.408824
CNVR3897.1	8	57939821	57942903	2,3,4		0.192512	0.400072
CNVR1790_full	4	6702165	6703814	0,1,2		0.381633	0.395648
CNVR252.1	1	94060875	94063950	0,1,2		0.259754	0.392373
CNVR7950.1	21	13738734	13739562	2,3,4		0.302541	0.377659
CNVR1329.1	3	26425966	26427261	0,1,2		0.392329	0.374101
CNVR371.1	1	153926378	153931106	0,1,2	YY1AP1,DAP3,	0.468683	0.370307
CNVR5829_full	13	25936326	25950101	1,2,3,4		0.377411	0.367602
CNVR995.1	2	131938233	131941074	2,3,4,5	TUBA3D,	0.389366	0.366206
CNVR986.1	2	130682838	130684330	2,3,4,5,6		0.398365	0.366162
CNVR8147.1	22	33975445	33976472	0,1,2	HMGXB4,	0.390773	0.360611
CNVR8154.1	22	35473303	35476957	0,1,2	RABL4,	0.252766	0.356776
CNVR1020.1	2	146579068	146593582	0,1,2		0.245575	0.356234
CNVR4052.1	8	131919946	131922037	0,1,2	ADCY8,	0.265053	0.345925
CNVR2459.1	5	52494608	52495458	0,1,2		0.364185	0.34438
CNVR3976.1	8	96944244	96948758	0,1,2		0.26625	0.342362
CNVR2152.1	4	167223768	167224312	0,1,2	TLL1,	0.321218	0.341014
CNVR4886.1	10	108020303	108022518	0,1,2		0.318678	0.339746
CNVR4070.1	8	138812140	138813038	0,1,2		0.425356	0.331358
CNVR2217.1	4	186678622	186681078	0,1,2	PDLIM3,	0.470559	0.324382
CNVR2605.1	5	130360261	130360757	2,3,4		0.401763	0.317858
CNVR5829.1	13	25948139	25950101	0,1,2		0.310189	0.317221
CNVR1778.1	4	4618969	4619476	2,3,4		0.396055	0.316774
CNVR302.1	1	112494152	112506316	0,1,2		0.281256	0.315032
CNVR1373.1	3	46769428	46826524	0,1,2	PRSS45,	0.365427	0.311995
CNVR3304.1	7	16138321	16140500	0,1,2	ISPD,	0.19608	0.308315
CNVR677.1	2	9842985	9846510	0,1,2		0.28782	0.308006
CNVR2168_full	4	172610978	172616208	0,1,2		0.197521	0.30737
CNVR4882.1	10	107047047	107052393	0,1,2		0.22755	0.307
CNVR2906.1	6	54036723	54042793	0,1,2	C6orf142,	0.419411	0.295415
CNVR4594.1	10	4280100	4281628	0,1,2		0.400838	0.293917
CNVR4419.1	9	103754558	103764248	0,1,2		0.220864	0.285628
CNVR1009.1	2	135815887	135818136	0,1,2	ZRANB3,	0.399101	0.274149
CNVR2938.1	6	64724969	64726239	0,1,2	EYS,	0.264071	0.270549
CNVR1447.1	3	84187697	84190052	0,1,2		0.208885	0.265514
CNVR1462.1	3	99892939	99897570	0,1,2		0.226445	0.262467
CNVR4934.1	10	130726742	130727274	0,1,2		0.230249	0.262041
CNVR2000.1	4	92150575	92154871	0,1,2	FAM190A,	0.271412	0.260715
CNVR3999.1	8	106865722	106866532	0,1,2	ZFPM2,	0.34712	0.258941
CNVR5084.1	11	17166514	17167872	0,1,2		0.270636	0.258545
CNVR4657.1	10	25678200	25678840	0,1,2	GPR158,	0.294527	0.256259
CNVR2695.1	5	176427680	176428752	0,1,2	ZNF346,	0.30437	0.25456
CNVR8499_full	23	154435853	154456908	0,1,2		0.21669	0.252067
CNVR7627.1	19	40541094	40557441	0,1,2	FFAR1,FFAR3,	0.251437	0.248946
CNVR7156.1	17	55934524	55936075	0,1,2	APPBP2,	0.335174	0.247417
CNVR7191.1	17	69234006	69234625	0,1,2		0.379175	0.246858
CNVR969.1	2	127391228	127393742	0,1,2		0.318025	0.240233
CNVR5162.1	11	47014463	47020023	0,1,2	C11orf49,	0.408607	0.23898
CNVR2149.1	4	166222892	166224339	0,1,2	TMEM192,	0.268508	0.235994
CNVR7959.1	21	17534241	17535236	0,1,2		0.302464	0.235974
CNVR2180.1	4	178088137	178089363	0,1,2		0.316148	0.23492
CNVR3004.1	6	95250114	95251113	0,1,2		0.365272	0.234076
CNVR8163.1	22	37623842	37628611	0,1,2		0.349041	0.233706
CNVR2883.1	6	46903506	46939935	2,3,4	MEP1A,GPR116,	0.249379	0.231028
CNVR3506.1	7	99299387	99301483	0,1,2	CYP3A43,	0.308201	0.229174
CNVR603.1	1	246932508	246942695	0,1,2		0.304249	0.226866
CNVR7854.1	20	42760735	42762946	0,1,2		0.339474	0.226
CNVR796.1	2	53411428	53413564	0,1,2		0.208084	0.223889
CNVR6254.1	14	99497547	99498991	0,1,2		0.301365	0.223862
CNVR1498.1	3	116140442	116151019	0,1,2	ZBTB20,	0.296643	0.2191
CNVR7132_full	17	49208291	49216229	0,1,2		0.342251	0.218547
CNVR2728.2	6	201416	241014	2,3,4	DUSP22,	0.210814	0.218049
CNVR7964.1	21	19758733	19766154	0,1,2		0.208093	0.216705
CNVR5271.1	11	90207765	90210714	0,1,2		0.289893	0.215665
CNVR1501.1	3	116730916	116732469	0,1,2		0.28652	0.212734
CNVR5942.1	13	80704177	80712921	0,1,2		0.265274	0.210846
CNVR2972_full	6	77154212	77160412	0,1,2		0.338245	0.206895
CNVR4679_full	10	31483544	31485487	0,1,2		0.295652	0.205359
CNVR2561.1	5	109487419	109503216	2,3,4		0.272871	0.20433
CNVR5559.1	12	58808113	58811315	0,1,2		0.210356	0.202336
CNVR7872.1	20	51908207	51917753	2,3,4	SUMO1P1,	0.20726	0.20118

## Sheet: overlap.ASN-all
CNV	Chrom	Start	End	CN States	Overlapping genes	F-stat (CEU-ASN)	F-stat (YRI-ASN)
CNVR544.1	1	232385802	232386274	0,1,2	SLC35F3,	0.459037	0.721176			5% tail
CNVR1261.1	3	3455989	3456986	0,1,2		0.446047	0.337322		ASN-CEU	Fst>=0.14
CNVR1708.1	3	197258567	197259125	0,1,2	TFRC,	0.371798	0.470816		ASN-YRI	Fst>=0.2
CNVR5519_full	12	44189409	44196263	0,1,2		0.37037	0.243127
CNVR5528.1	12	49259941	49261813	0,1,2	DIP2B,	0.367176	0.235441
CNVR3347.1	7	33144325	33145881	0,1,2	BBS9,	0.346587	0.347006
CNVR7239_full	18	5199094	5201041	0,1,2		0.328396	0.206964
CNVR5860.1	13	42497429	42506401	2,3	DNAJC15,	0.326326	0.24643
CNVR5584.1	12	69888644	69890748	0,1,2		0.304847	0.314685
CNVR2080_full	4	135652400	135655171	0,1,2		0.281622	0.286566
CNVR7776.1	20	5800022	5800884	1,2	C20orf196,	0.262765	0.359166
CNVR7722.1	19	59492209	59503174	0,1,2	LILRA3,LILRA5,	0.261438	0.416872
CNVR6418.1	15	60493374	60495062	0,1,2		0.25447	0.237604
CNVR1699_full	3	196267276	196269779	2,3,4		0.250364	0.239156
CNVR203.1	1	62427437	62429802	0,1,2	L1TD1,	0.245322	0.400788
CNVR3781_full	8	11273808	11284541	0,1,2		0.24532	0.424801
CNVR3489.1	7	90870928	90880493	0,1,2		0.226301	0.226301
CNVR7972.1	21	22576799	22587850	0,1,2		0.223624	0.392689
CNVR4788.1	10	70950792	70961060	0,1,2		0.22276	0.314363
CNVR5270.1	11	89833378	89835799	0,1,2		0.219794	0.292991
CNVR1418_full	3	68714679	68722940	0,1,2		0.203881	0.242286
CNVR6511.1	15	89502483	89503571	1,2	SV2B,	0.203467	0.297235
CNVR4604.1	10	5929946	5932698	0,1,2		0.202356	0.394513
CNVR7401.1	18	73395994	73397090	0,1,2		0.202227	0.322998
CNVR2945.1	6	66459437	66461414	0,1,2	EYS,	0.200606	0.30312
CNVR7584.1	19	23256971	23258653	0,1,2		0.187984	0.281043
CNVR5765.3	12	130627385	130633891	2,3		0.181093	0.328415
CNVR1953.2	4	69131617	69162697	0,1,2		0.171076	0.277802
CNVR6717_full	16	47066789	47068458	0,1,2		0.16713	0.254633
CNVR5745.1	12	129590029	129590539	2,3,4		0.162178	0.254432
CNVR2172_full	4	173661594	173670645	0,1,2		0.161841	0.226025
CNVR8312.1	23	38469325	38472310	0,1,2		0.16112	0.203362
CNVR1953.1	4	69054922	69225094	0,1,2	TMPRSS11E,UGT2B17,UGT2B15,	0.159455	0.275726
CNVR4634.1	10	17350704	17355444	0,1,2		0.158309	0.217963
CNVR2669.1	5	162794318	162795892	0,1,2	CCNG1,	0.149835	0.384299
CNVR8164.1	22	37685753	37722446	0,1,2	APOBEC3A,APOBEC3B,	0.14322	0.215215
