# Supplementary material for: Impact of constitutional copy number variants on biological pathway evolution
Source: BMC Evol Biol. 2013 Jan 23;13:19. doi: 10.1186/1471-2148-13-19 (PMC3563492; doi:10.1186/1471-2148-13-19)
Supplement: Additional file 5 — Table S3. List of pathways enriched for population differentiated CNV-gene pairs. [file 1471-2148-13-19-S5.xls]

## Sheet: pathways.differentiated.5%.list
Pathway.Name	DB	Pathway.ID	Link	Nu.Genes.CNV.Pathway	Nu.Genes.Pathway	Proportion	Size-dependent.Pvalue	Enrichment.pval	Enrichment.fdr	Depletion.pval	Depletion.fdr	PositiveSel	Genes.CNVs	Genes.Pathway
Keratinocyte Differentiation	BIOCARTA	h_keratinocytePathway	http://cgap.nci.nih.gov/Pathways/BioCarta/h_keratinocytePathway	16	18	0.89	0	1.93e-13	2.91e-11	1	1	CNVR3395.1-EGFR: 0.12(CEU|YRI),CNVR3865.1-IKBKB,POLB: 0.53(CEU|YRI),CNVR3865.1-IKBKB,POLB: 0.57(YRI|CHB),	JUN,RAF1,ETS1,MAP3K1,PRKCA,HRAS,EGFR,NFKB1,PRKCB,IKBKB,EGF,RIPK1,MAP2K4,SP1,DAXX,PRKCG	PPP3CA,NFATC3,GNAQ,CALM3,CDKN1A,PLCG1,PRKCA,NFATC1,PPP3CC,NFATC2,CALM2,PRKCB,SP3,NFATC4,PPP3CB,CALM1,SP1,MARCKS
Metabolism of xenobiotics by cytochrome P450	KEGG	hsa00980	http://cgap.nci.nih.gov/Pathways/Kegg/hsa00980	22	60	0.37	0	1.11e-05	0.000218074	0.999989	1	CNVR3506.1-CYP3A43: 0.31(CEU|YRI),CNVR3506.1-CYP3A43: 0.23(YRI|CHB),CNVR388.1-MGST3: 0.13(YRI|CHB),CNVR1953.1-TMPRSS11E,UGT2B17,UGT2B15: 0.16(CEU|CHB),CNVR1953.1-TMPRSS11E,UGT2B17,UGT2B15: 0.28(YRI|CHB),CNVR4600.1-AKR1C4: 0.11(CEU|YRI),	ALDH3A1,CYP2F1,MGST3,AKR1C4,UGT2B11,CYP2E1,GSTT1,GSTM4,ALDH3B2,GSTT2,ALDH1A3,GSTM5,UGT2B10,UGT2A1,GSTM1,CYP2B6,CYP3A43,UGT2B15,CYP2S1,UGT2B17,UGT2B28,GSTM2	CYP1A2,GSTA4,GSTO1,ALDH3A1,MGST1,AKR1C3,CYP2F1,MGST3,GSTM3,MGST2,EPHX1,CYP1B1,UGT2B11,GSTM4,GSTT2,ADH5,ADH7,ADH1C,GSTA5,UGT2B10,UGT2A1,GSTM1,GSTA3,CYP2C19,UGT2B15,CYP2S1,UGT2B17,CYP2C9,UGT2B28,AKR1C1,ADH1B,GSTM2,CYP1A1,CYP2C8,ALDH3B1,ADH4,GSTK1,GSTA1,AKR1C4,GSTA2,CYP3A5,UGT2B7,CYP2E1,GSTT1,ADH6,ALDH3B2,ALDH1A3,GSTM5,AKR1C2,GSTZ1,CYP2B6,CYP3A4,CYP3A43,ADHFE1,UGT2B4,GSTP1,DHDH,ADH1A,CYP2C18,GSTO2
Phospholipase C d1 in phospholipid associated cell signaling	BIOCARTA	h_plcdPathway	http://cgap.nci.nih.gov/Pathways/BioCarta/h_plcdPathway	4	5	0.8	0	8.21e-05	0.00100301	0.999918	1	CNVR2664.1-ADRA1B: 0.53(CEU|YRI),CNVR2664.1-ADRA1B: 0.67(YRI|CHB),	PRKCA,PRKCB,ADRA1B,TGM2	PRKCA,PRKCB,PLCD1,ADRA1B,TGM2
Pentose and glucuronate interconversions	KEGG	hsa00040	http://cgap.nci.nih.gov/Pathways/Kegg/hsa00040	9	14	0.64	0	3.7e-06	9.84e-05	0.999996	1	CNVR1953.1-TMPRSS11E,UGT2B17,UGT2B15: 0.16(CEU|CHB),CNVR1953.1-TMPRSS11E,UGT2B17,UGT2B15: 0.28(YRI|CHB),	DCXR,UGT2A1,UGT2B10,UGP2,GUSB,UGT2B15,UGT2B11,UGT2B17,UGT2B28	DCXR,UGT2A1,UGT2B10,UGDH,UGP2,GUSB,UGT2B15,UGT2B4,UGT2B7,UGT2B11,UGT2B17,RPE,AKR1B1,UGT2B28
The role of FYVE-finger proteins in vesicle transport	BIOCARTA	h_eea1Pathway	http://cgap.nci.nih.gov/Pathways/BioCarta/h_eea1Pathway	6	7	0.86	0	1.9e-06	5.37e-05	0.999998	1	CNVR3395.1-EGFR: 0.12(CEU|YRI),CNVR1708.1-TFRC: 0.37(CEU|CHB),CNVR1708.1-TFRC: 0.47(YRI|CHB),	RAB5A,EEA1,EGF,TFRC,HGS,EGFR	RAB5A,EEA1,TF,EGF,TFRC,HGS,EGFR
Visual Signal Transduction	BIOCARTA	h_rhodopsinPathway	http://cgap.nci.nih.gov/Pathways/BioCarta/h_rhodopsinPathway	5	10	0.5	0.006	0.00150491	0.00883403	0.998495	1	CNVR8081.1-SLC25A18: 0.14(CEU|CHB),	PDE6A,PDE6G,SAG,PDE6B,SLC25A18	PDE6A,PDE6G,SAG,GUCA1A,PDE6B,RCVRN,SLC25A18,GRK1,RHO,SLC25A22
Gap junction	KEGG	hsa04540	http://cgap.nci.nih.gov/Pathways/Kegg/hsa04540	46	99	0.46	0.012	3.43e-14	7.76e-12	1	1	CNVR5301.1-GUCY1A2: 0.18(YRI|CHB),CNVR233.1-PRKACB: 0.19(CEU|YRI),CNVR233.1-PRKACB: 0.31(CEU|CHB),CNVR4052.1-ADCY8: 0.27(CEU|YRI),CNVR4052.1-ADCY8: 0.35(YRI|CHB),CNVR3395.1-EGFR: 0.12(CEU|YRI),	TUBA4B,PDGFC,SOS2,RAF1,GNAS,CSNK1G2,NRAS,PLCB2,CSNK1A1L,NPR1,ADCY8,GUCY1A2,EGFR,TUBA8,PRKCB,ADCY9,EGF,ADCY1,SRC,MAP2K5,PDGFD,TUBB2A,PLCB4,PLCB1,GRM1,ADCY5,GNAQ,ADCY2,TUBA1C,CSNK1D,TJP1,PRKCA,PRKACA,PLCB3,HRAS,GRM5,PRKACB,ITPR3,PDGFRB,PRKG2,PRKG1,GUCY1B3,CSNK1A1,GUCY1A3,PRKCG,ADCY3	MAPK7,CSNK1G2,KRAS,GJD2,PRKCB,ADCY9,TUBB,PDGFRA,ADCY4,GUCY1B2,MAP2K5,TUBB6,PLCB4,PLCB1,MAPK1,GRM1,HTR2A,ADCY2,GNAQ,SOS1,CSNK1D,TJP1,PRKCA,PRKACA,ADCY7,HRAS,GRM5,PRKACB,TUBA4A,PRKACG,PRKG2,PDGFRB,ADRB1,PRKG1,CSNK1G3,PRKY,ADCY6,GUCY1A3,PRKX,NPR2,ITPR1,PRKCG,ADCY3,TUBB1,RP11-631M21.2,TUBA4B,TUBB4,GUCY2D,PDGFC,GNAS,RAF1,SOS2,GUCY2C,PLCB2,NRAS,TUBB3,HTR2C,NPR1,CSNK1A1L,ADCY8,GUCY2F,GUCY1A2,CDC2,LPAR1,…
Hematopoietic cell lineage	KEGG	hsa04640	http://cgap.nci.nih.gov/Pathways/Kegg/hsa04640	25	83	0.3	0.021	0.000171889	0.00194235	0.999828	1	CNVR485.1-CR1: 0.12(YRI|CHB),CNVR1708.1-TFRC: 0.37(CEU|CHB),CNVR1708.1-TFRC: 0.47(YRI|CHB),CNVR485.3-CR1: 0.11(CEU|CHB),CNVR485.3-CR1: 0.14(YRI|CHB),	TPO,IL9R,CSF1R,HLA-DRA,CD1D,ITGA3,FCGR1A,IL3RA,IL4R,IL3,THPO,CD7,CD55,MS4A1,CSF2,CD8B,EPO,TFRC,EPOR,HLA-DRB1,FCER2,CSF2RA,CD1A,CD8A,CR1	TPO,CSF3,CD33,IL7R,CD44,KIT,ITGA3,IL5,ITGAM,THPO,CD7,CD34,ITGA5,CD3E,EPO,CSF1,IL6R,IL4,DNTT,CD8A,IL1R1,CD9,CD22,FCGR1A,CD37,IL4R,CD55,GP1BA,CD36,CD1E,CR2,CD1B,CSF2RA,IL6,ANPEP,CD1A,CD3D,IL7,TNF,IL9R,HLA-DRA,CD2,IL3,MS4A1,ITGA2,MME,TFRC,IL5RA,EPOR,IL1A,HLA-DRB1,HLA-DRB4,ITGB3,CD4,CD38,GP9,IL1B,CR1,GP5,CSF1R,CD1D,ITGA6,CD19,CD1C,IL3RA,IL1R2,FLT3,CD59,IL2RA,CSF2,CD8B,IL11RA,CD5,CD3G,FLT3LG,FCER2,ITG…
Taste transduction	KEGG	hsa04742	http://cgap.nci.nih.gov/Pathways/Kegg/hsa04742	17	53	0.32	0.022	0.000565388	0.00455685	0.999435	1	CNVR233.1-PRKACB: 0.19(CEU|YRI),CNVR233.1-PRKACB: 0.31(CEU|CHB),CNVR4052.1-ADCY8: 0.27(CEU|YRI),CNVR4052.1-ADCY8: 0.35(YRI|CHB),CNVR1072.1-PDE1A: 0.24(CEU|YRI),CNVR1072.1-PDE1A: 0.18(YRI|CHB),	TRPM5,TAS2R46,GNAS,PLCB2,ADCY8,PRKACA,TAS2R43,PRKACB,TAS2R39,ITPR3,ACCN1,PDE1A,TAS2R19,TAS2R20,TAS2R50,TAS2R31,CACNA1B	CACNA1A,TRPM5,TAS2R5,TAS2R41,GRM4,SCNN1A,TAS2R16,GNAS,TAS1R1,PLCB2,GNAT3,KCNB1,ADCY8,TAS2R14,TAS2R39,SCNN1B,ACCN1,TAS2R4,ADCY4,TAS2R20,TAS2R8,TAS2R60,CACNA1B,TAS2R46,TAS1R2,SCNN1G,GNB1,TAS1R3,TAS2R3,PRKACA,GNB3,TAS2R43,PRKACB,ITPR3,TAS2R38,PRKACG,TAS2R45,TAS2R9,TAS2R42,PRKY,PDE1A,GNG3,ADCY6,TAS2R1,TAS2R19,TAS2R7,PRKX,GNG13,TAS2R50,TAS2R13,TAS2R40,TAS2R10,TAS2R31
Atrazine degradation	KEGG	hsa00791	http://cgap.nci.nih.gov/Pathways/Kegg/hsa00791	4	8	0.5	0.031	0.00306606	0.0153984	0.996934	1	CNVR8164.1-APOBEC3A,APOBEC3B: 0.14(CEU|CHB),CNVR8164.1-APOBEC3A,APOBEC3B: 0.22(YRI|CHB),	APOBEC3F,APOBEC1,APOBEC3B,APOBEC3A	APOBEC3G,ADAR,APOBEC3F,APOBEC2,APOBEC1,APOBEC3B,APOBEC3C,APOBEC3A
Porphyrin and chlorophyll metabolism	KEGG	hsa00860	http://cgap.nci.nih.gov/Pathways/Kegg/hsa00860	8	27	0.3	0.061	0.0152317	0.0455941	0.984768	1	CNVR1953.1-TMPRSS11E,UGT2B17,UGT2B15: 0.16(CEU|CHB),CNVR1953.1-TMPRSS11E,UGT2B17,UGT2B15: 0.28(YRI|CHB),	UGT2B11,UGT2B17,UGT2A1,UGT2B10,UGT2B28,HMOX2,GUSB,UGT2B15	MMAB,FTMT,BLVRB,UGT2B7,UGT2B11,ALAD,EARS2,BLVRA,FTH1,EPRS,PPOX,CPOX,HMOX1,UGT2B10,UGT2A1,FECH,UGT2B15,GUSB,UROD,UGT2B4,CP,UGT2B17,HCCS,UROS,UGT2B28,HMBS,HMOX2
AKT Signaling Pathway	BIOCARTA	h_aktPathway	http://cgap.nci.nih.gov/Pathways/BioCarta/h_aktPathway	9	22	0.41	0.061	0.000737488	0.00546466	0.999263	1	CNVR3865.1-IKBKB,POLB: 0.53(CEU|YRI),CNVR3865.1-IKBKB,POLB: 0.57(YRI|CHB),	NFKB1,IKBKB,PIK3R1,FOXO3,HSP90AA1,PDPK1,GHR,IKBKG,GH1	BAD,PIK3CG,HSP90AA1,RELA,PPP2CA,NFKBIA,PIK3CA,GHR,FOXO4,IKBKG,GH1,NFKB1,YWHAH,AKT1,IKBKB,PIK3R1,FOXO3,CHUK,CASP9,PDPK1,FASLG,FOXO1
Influence of Ras and Rho proteins on G1 to S Transition	BIOCARTA	h_RacCycDPathway	http://cgap.nci.nih.gov/Pathways/BioCarta/h_RacCycDPathway	9	26	0.35	0.104	0.00338482	0.0166298	0.996615	1	CNVR3865.1-IKBKB,POLB: 0.53(CEU|YRI),CNVR3865.1-IKBKB,POLB: 0.57(YRI|CHB),	NFKB1,IKBKB,RB1,CDKN1A,PIK3R1,RAF1,TFDP1,HRAS,IKBKG	CCNE1,RB1,RHOA,CDKN1A,RAF1,CDK4,CCND1,RELA,CDKN1B,E2F1,MAPK3,NFKBIA,PIK3CA,RAC1,PAK1,IKBKG,HRAS,NFKB1,AKT1,CDK6,IKBKB,PIK3R1,CHUK,TFDP1,CDK2,MAPK1
Arginine and proline metabolism	KEGG	hsa00330	http://cgap.nci.nih.gov/Pathways/Kegg/hsa00330	17	58	0.29	0.106	0.00184544	0.0106941	0.998155	1	CNVR5696.1-NOS1: 0.17(CEU|YRI),CNVR5696.1-NOS1: 0.24(YRI|CHB),CNVR4493.1-ASS1: 0.10(CEU|YRI),CNVR4114.1-PYCRL,TSTA3,ZNF623: 0.12(YRI|CHB),	LOXL2,CKB,ALDH3A1,AGMAT,CKMT1B,SRM,ASS1,P4HA3,ODC1,ALDH1A3,GLUD1,MAOA,PYCR1,PYCRL,NOS1,NOS2,CKMT1A	SMS,ALDH3A1,CKM,ALDH3A2,LOXL4,CPS1,LOXL3,PYCR2,ASS1,GOT2,SAT2,DAO,AOC2,SAT1,P4HA1,EPRS,GAMT,PARS2,ALDH4A1,PYCRL,NOS1,CKMT1A,LOXL2,CKB,ARG2,GOT1,AGMAT,CKMT1B,ALDH7A1,RARS,AOC3,SRM,ASL,LAP3,AMD1,OTC,P4HA3,ALDH9A1,ODC1,CKMT2,LOXL1,GLUD2,ALDH1A3,MAOA,GLUD1,PYCR1,ADC,ALDH1B1,ALDH2,ALDH5A1,NOS3,OAT,MAOB,GATM,NOS2,P4HA2,ARG1,ABP1
B cell receptor signaling pathway	KEGG	hsa04662	http://cgap.nci.nih.gov/Pathways/Kegg/hsa04662	25	63	0.4	0.132	5.7e-07	2.34e-05	0.999999	1	CNVR3865.1-IKBKB,POLB: 0.53(CEU|YRI),CNVR3865.1-IKBKB,POLB: 0.57(YRI|CHB),	PPP3CA,SYK,VAV1,JUN,NRAS,NFATC1,IKBKG,HRAS,RAC2,VAV2,CD79B,RAC3,FCGR2B,NFKB1,PLCG2,IFITM1,PRKCB,IKBKB,PIK3R1,GSK3B,CARD11,CD72,AKT3,VAV3,RASGRP3	PPP3CA,SYK,VAV1,NFAT5,PIK3CG,LYN,NRAS,PTPN6,PIK3CD,NFKBIA,KRAS,IKBKG,NFATC2,FOS,AKT2,VAV2,CD79B,CHP,FCGR2B,NFKB1,AKT1,IFITM1,PRKCB,NFATC4,IKBKB,PPP3R2,PIK3R1,GSK3B,CHUK,BCL10,BLNK,PIK3R5,AKT3,CD81,VAV3,RASGRP3,NFKBIB,NFATC3,NFKB2,JUN,NFKBIE,CD19,CD79A,CD22,PIK3R2,PIK3CA,RAC1,NFATC1,PPP3CC,HRAS,RAC2,RAC3,PLCG2,PIK3R3,CR2,INPP5D,PIK3CB,PPP3CB,MALT1,PPP3R1,CARD11,CD72,BTK
SUMOylation as a mechanism to modulate CtBP-dependent gene responses	BIOCARTA	h_ctbp1Pathway	http://cgap.nci.nih.gov/Pathways/BioCarta/h_ctbp1Pathway	4	8	0.5	0.133	0.00306606	0.0153984	0.996934	1	CNVR5696.1-NOS1: 0.17(CEU|YRI),CNVR5696.1-NOS1: 0.24(YRI|CHB),	CDH1,CTBP1,UBE2I,NOS1	NOS1,UBA2,ZEB1,CTBP1,CDH1,UBE2I,SUMO1,SAE1
Skeletal muscle hypertrophy is regulated via AKT/mTOR pathway	BIOCARTA	h_igf1mtorpathway	http://cgap.nci.nih.gov/Pathways/BioCarta/h_igf1mtorpathway	8	19	0.42	0.144	0.000944694	0.00656926	0.999055	1	CNVR2016.1-EIF4E: 0.24(CEU|YRI),CNVR2016.1-EIF4E: 0.18(CEU|CHB),	PTEN,RPS6KB1,IGF1R,PIK3R1,GSK3B,PDPK1,INPPL1,EIF4E	IGF1,PPP2CA,EIF2B5,EIF2S2,PIK3CA,EIF4E,MTOR,EIF2S1,PTEN,AKT1,EIF4EBP1,RPS6KB1,IGF1R,PIK3R1,EIF2S3,GSK3B,PDPK1,INPPL1,PDK2
mCalpain and friends in Cell motility	BIOCARTA	h_mCalpainPathway	http://cgap.nci.nih.gov/Pathways/BioCarta/h_mCalpainPathway	7	19	0.37	0.149	0.00450521	0.020162	0.995495	1	CNVR3395.1-EGFR: 0.12(CEU|YRI),CNVR233.1-PRKACB: 0.19(CEU|YRI),CNVR233.1-PRKACB: 0.31(CEU|CHB),	PRKAR1B,ITGB1,EGF,HRAS,TLN1,EGFR,PRKACB	ITGB1,MYL2,CAPNS1,PRKAR1A,CAPN1,CXCR3,CAPN2,HRAS,PRKAR2B,EGFR,PRKACB,PRKAR1B,PRKACG,EGF,PRKAR2A,TLN1,CAPNS2,ACTA1,EZR
CD40L Signaling Pathway	BIOCARTA	h_cd40Pathway	http://cgap.nci.nih.gov/Pathways/BioCarta/h_cd40Pathway	5	15	0.33	0.179	0.0180977	0.0495768	0.981902	1	CNVR3865.1-IKBKB,POLB: 0.53(CEU|YRI),CNVR3865.1-IKBKB,POLB: 0.57(YRI|CHB),	MAP3K1,NFKB1,IKBKB,IKBKG,TRAF3	NFKB1,IKBKB,TRAF3,CD40,CHUK,RELA,MAP3K1,MAP3K14,NFKBIA,IKBKAP,TNFAIP3,IKBKG,CD40LG,TRAF6,DUSP1
Acetylation and Deacetylation of RelA in The Nucleus	BIOCARTA	h_RELAPathway	http://cgap.nci.nih.gov/Pathways/BioCarta/h_RELAPathway	5	15	0.33	0.194	0.0180977	0.0495768	0.981902	1	CNVR3865.1-IKBKB,POLB: 0.53(CEU|YRI),CNVR3865.1-IKBKB,POLB: 0.57(YRI|CHB),	NFKB1,IKBKB,CREBBP,IKBKG,RIPK1	NFKB1,IKBKB,CREBBP,TRADD,RIPK1,EP300,TNFRSF1B,CHUK,FADD,RELA,NFKBIA,TNFRSF1A,IKBKG,TRAF6,TNF
Regulation of ck1/cdk5 by type 1 glutamate receptors	BIOCARTA	h_ck1Pathway	http://cgap.nci.nih.gov/Pathways/BioCarta/h_ck1Pathway	7	16	0.44	0.2	0.00117566	0.0075914	0.998824	1	CNVR233.1-PRKACB: 0.19(CEU|YRI),CNVR233.1-PRKACB: 0.31(CEU|CHB),	PRKAR1B,PPP3CA,CDK5R1,PLCB1,CSNK1D,GRM1,PRKACB	PRKAR1B,PPP3CA,PPP1R1B,PRKACG,CDK5,PRKAR2A,CDK5R1,DRD2,PRKAR1A,CSNK1D,PPP2CA,DRD1,PLCB1,PRKAR2B,GRM1,PRKACB
Inhibition of Cellular Proliferation by Gleevec	BIOCARTA	h_gleevecpathway	http://cgap.nci.nih.gov/Pathways/BioCarta/h_gleevecpathway	9	23	0.39	0.218	0.00112762	0.0075914	0.998872	1	CNVR8106.1-BCR: 0.20(CEU|YRI),CNVR8106.1-BCR: 0.14(CEU|CHB),	STAT5B,JAK2,JUN,PIK3R1,MAP2K4,RAF1,BCR,MAP3K1,HRAS	BAD,JUN,PIK3CG,STAT5A,RAF1,SOS1,BCR,MAP3K1,MAPK3,PIK3CA,HRAS,FOS,MAPK8,MAP2K1,STAT5B,AKT1,STAT1,JAK2,PIK3R1,MAP2K4,CRKL,MYC,GRB2
TNFR2 Signaling Pathway	BIOCARTA	h_tnfr2Pathway	http://cgap.nci.nih.gov/Pathways/BioCarta/h_tnfr2Pathway	6	17	0.35	0.223	0.00902383	0.0317873	0.990976	1	CNVR3865.1-IKBKB,POLB: 0.53(CEU|YRI),CNVR3865.1-IKBKB,POLB: 0.57(YRI|CHB),	MAP3K1,NFKB1,IKBKB,IKBKG,RIPK1,TRAF3	TRAF2,TNFRSF1B,RELA,MAP3K1,TRAF1,MAP3K14,NFKBIA,IKBKG,NFKB1,IKBKB,TRAF3,RIPK1,CHUK,IKBKAP,TNFAIP3,TANK,DUSP1
DNA polymerase	KEGG	hsa03030	http://cgap.nci.nih.gov/Pathways/Kegg/hsa03030	8	25	0.32	0.236	0.00882483	0.0317873	0.991175	1	CNVR3865.1-IKBKB,POLB: 0.53(CEU|YRI),CNVR3865.1-IKBKB,POLB: 0.57(YRI|CHB),	POLB,POLE,REV1,POLG,PRIM2,POLL,POLE2,PRIM1	POLB,POLD4,POLA1,POLE4,POLA2,POLE3,REV3L,POLD3,POLQ,REV1,POLK,RFC5,POLD1,POLI,POLD2,POLM,POLG,PRIM2,POLL,POLE2,POLS,POLG2,POLE,POLH,PRIM1
Chaperones modulate interferon Signaling Pathway	BIOCARTA	h_tidPathway	http://cgap.nci.nih.gov/Pathways/BioCarta/h_tidPathway	6	19	0.32	0.237	0.0177231	0.0495768	0.982277	1	CNVR3865.1-IKBKB,POLB: 0.53(CEU|YRI),CNVR3865.1-IKBKB,POLB: 0.57(YRI|CHB),	NFKB1,IKBKB,RB1,JAK2,DNAJA3,USH1C	RB1,TNFRSF1B,RELA,TAX1BP3,NFKBIA,IFNG,TP53,USH1C,NFKB1,IKBKB,JAK2,IFNGR1,IFNGR2,TNFRSF1A,DNAJA3,LIN7A,WT1,HSPA1A,TNF
The 4-1BB-dependent immune response	BIOCARTA	h_41bbPathway	http://cgap.nci.nih.gov/Pathways/BioCarta/h_41bbPathway	6	18	0.33	0.271	0.0128533	0.0397925	0.987147	1	CNVR3865.1-IKBKB,POLB: 0.53(CEU|YRI),CNVR3865.1-IKBKB,POLB: 0.57(YRI|CHB),	MAP3K1,NFKB1,MAP4K5,IKBKB,TNFSF9,JUN	JUN,TRAF2,MAPK14,RELA,MAP3K1,NFKBIA,IFNG,MAPK8,NFKB1,MAP4K5,MAP3K5,IKBKB,CHUK,ATF2,IL2,IL4,TNFSF9,TNFRSF9
Phospholipase C-epsilon pathway	BIOCARTA	h_plcePathway	http://cgap.nci.nih.gov/Pathways/BioCarta/h_plcePathway	4	11	0.36	0.301	0.0169639	0.0488387	0.983036	1	CNVR233.1-PRKACB: 0.19(CEU|YRI),CNVR233.1-PRKACB: 0.31(CEU|CHB),	PRKAR1B,PTGER1,PRKACB,ADCY1	PRKAR1B,PRKACG,PRKAR2A,PLCE1,PRKAR1A,RAP2B,ADCY1,PTGER1,ADRB2,PRKAR2B,PRKACB
Dorso-ventral axis formation	KEGG	hsa04320	http://cgap.nci.nih.gov/Pathways/Kegg/hsa04320	13	28	0.46	0.304	1.71e-05	0.000321221	0.999983	1	CNVR3395.1-EGFR: 0.12(CEU|YRI),CNVR1129.1-ERBB4: 0.15(CEU|YRI),CNVR1129.1-ERBB4: 0.11(CEU|CHB),CNVR1126.1-ERBB4: 0.11(YRI|CHB),CNVR5436.1-ETV6: 0.15(CEU|CHB),CNVR5436.1-ETV6: 0.13(YRI|CHB),	PIWIL1,RHBDL3,NOTCH1,SOS2,RAF1,CPEB1,ERBB4,ETS1,PIWIL2,NOTCH2,FMN2,ETV6,EGFR	PIWIL1,PIWIL3,RHBDL3,SOS2,RAF1,SOS1,NOTCH3,ERBB4,ETS1,MAPK3,PIWIL2,KRAS,NOTCH2,RHBDL1,ETV6,BRAF,EGFR,MAP2K1,PIWIL4,NOTCH4,NOTCH1,CPEB1,ETS2,ETV7,FMN2,ERBB2,MAPK1,GRB2
SARS Coronavirus Protease	BIOCARTA	h_SARSpathway	http://cgap.nci.nih.gov/Pathways/BioCarta/h_SARSpathway	2	7	0.29	0.306	0.0767739	0.142221	0.923226	1	CNVR2016.1-EIF4E: 0.24(CEU|YRI),CNVR2016.1-EIF4E: 0.18(CEU|CHB),	GPT,EIF4E	GPT,NCL,CKM,FBL,ANPEP,EIF4E,MAPK14
TNF/Stress Related Signaling	BIOCARTA	h_stressPathway	http://cgap.nci.nih.gov/Pathways/BioCarta/h_stressPathway	8	24	0.33	0.323	0.00651485	0.0256062	0.993485	1	CNVR3865.1-IKBKB,POLB: 0.53(CEU|YRI),CNVR3865.1-IKBKB,POLB: 0.57(YRI|CHB),	NFKB1,ATF1,IKBKB,JUN,RIPK1,MAP2K4,MAP3K1,IKBKG	MAP2K3,ATF1,JUN,TRAF2,MAPK14,MAP4K2,RELA,MAP3K1,MAP3K14,NFKBIA,IKBKG,MAPK8,NFKB1,IKBKB,TRADD,RIPK1,CRADD,MAP2K4,CHUK,CASP2,TNFRSF1A,TANK,MAP2K6,TNF
Starch and sucrose metabolism	KEGG	hsa00500	http://cgap.nci.nih.gov/Pathways/Kegg/hsa00500	19	66	0.29	0.331	0.00146805	0.00883403	0.998532	1	CNVR1953.1-TMPRSS11E,UGT2B17,UGT2B15: 0.16(CEU|CHB),CNVR1953.1-TMPRSS11E,UGT2B17,UGT2B15: 0.28(YRI|CHB),CNVR3585.3-MGAM: 0.17(CEU|YRI),CNVR3585.3-MGAM: 0.20(YRI|CHB),	AMY1C,AMY2A,SMARCA2,UGT2B11,ASCC3,AMY2B,UGT2B10,UGT2A1,DDX41,RUVBL2,UGP2,UGT2B15,GUSB,GBA,ENPP3,MGAM,UGT2B17,GBE1,UGT2B28	SNRNP200,AMY2A,UXS1,ENPP1,SETX,EP400,UGT2B11,ASCC3,DDX56,UGT2B10,GBA3,UGDH,UGP2,GBA,UGT2B15,GUSB,MGAM,FBXO18,RAD54B,LYZL1,AGL,PYGL,PYGB,UGT2B7,DDX52,PYGM,SI,IFIH1,MOV10L1,ENPP3,UGT2B4,DDX54,ATP13A2,GYS1,GYS2,HK2,DDX50,GCK,ENPP2,GPI,DHX58,DDX47,TREH,ERCC3,SMARCA5,DDX18,UGT2A1,UGT2B17,HK1,GBE1,ERCC2,UGT2B28,G6PC,HK3,AMY1C,NUDT5,SMARCA2,AMY2B,NUDT8,PGM1,DDX41,RAD54L,DDX23,RUVBL2,PGM3,GAA
Fructose and mannose metabolism	KEGG	hsa00051	http://cgap.nci.nih.gov/Pathways/Kegg/hsa00051	13	46	0.28	0.353	0.00690038	0.026432	0.9931	1	CNVR6372.1-SORD: 0.42(CEU|YRI),CNVR6372.1-SORD: 0.18(CEU|CHB),CNVR6372.1-SORD: 0.13(YRI|CHB),CNVR4114.1-PYCRL,TSTA3,ZNF623: 0.12(YRI|CHB),	PMM2,B4GALNT3,PFKL,AKR1B10,B4GALNT4,SORD,GMDS,RDH13,PFKP,TSTA3,FBP2,OGT,MTMR1	UGGT1,PFKFB3,HK2,PFKM,RDH12,PFKL,AKR1B10,RDH13,GMDS,ALDOA,GMPPB,PGM2,KHK,RDH11,PMM2,PFKFB2,ALDOB,PFKFB4,SORD,PFKP,GALNTL5,HK1,PMM1,STT3B,FUK,HK3,FBP1,B4GALNT3,MTMR2,MTMR6,TSTA3,TPI1,GMPPA,HSD17B12,OGT,MTMR1,ALDOC,MPI,RDH14,B4GALNT4,FBP2,PHPT1,PFKFB1,AKR1B1,UGGT2,HSD3B7
Long-term depression	KEGG	hsa04730	http://cgap.nci.nih.gov/Pathways/Kegg/hsa04730	33	75	0.44	0.385	5.53e-10	4.17e-08	1	1	CNVR5301.1-GUCY1A2: 0.18(YRI|CHB),CNVR5696.1-NOS1: 0.17(CEU|YRI),CNVR5696.1-NOS1: 0.24(YRI|CHB),CNVR2004.1-GRID2: 0.14(CEU|YRI),CNVR2004.1-GRID2: 0.38(YRI|CHB),	RAF1,GNAS,NRAS,PLCB2,NPR1,GUCY1A2,GNA12,PRKCB,IGF1R,NOS1,PPP2R2C,PLCB1,PLCB4,PLA2G10,GRM1,GNAQ,GRIA3,PRKCA,PLCB3,HRAS,GRM5,PPP2R2B,ITPR3,PRKG2,PRKG1,GUCY1B3,PPP2R1A,GUCY1A3,PRKCG,NOS2,GNAZ,GRID2,PLA2G5	CACNA1A,PPP2CB,PLA2G12B,C7orf16,LYN,KRAS,PRKCB,CRH,NOS1,GNA13,GUCY1B2,PPP2R1B,PLCB4,PLCB1,PLA2G10,MAPK1,GRM1,GNAQ,IGF1,PLA2G6,PRKCA,HRAS,GRIA1,GRM5,PLA2G12A,PRKG2,PRKG1,PLA2G3,PLA2G1B,PLA2G2E,PPP2R1A,GUCY1A3,NOS3,NPR2,ITPR1,NOS2,PRKCG,GNAZ,PLA2G5,PLA2G2F,GUCY2D,GNAS,RAF1,GUCY2C,PLCB2,NRAS,GRIA2,NPR1,GUCY2F,GUCY1A2,GNA12,GNAI1,PPP2R2A,MAP2K1,IGF1R,GNAI3,PPP2R2C,ITPR2,CRHR1,PLA2G4A,GRIA3,GNA11,PLA2…
NF-kB Signaling Pathway	BIOCARTA	h_nfkbPathway	http://cgap.nci.nih.gov/Pathways/BioCarta/h_nfkbPathway	5	21	0.24	0.398	0.0880033	0.157223	0.911997	1	CNVR3865.1-IKBKB,POLB: 0.53(CEU|YRI),CNVR3865.1-IKBKB,POLB: 0.57(YRI|CHB),	MAP3K1,NFKB1,IKBKB,IKBKG,RIPK1	MAP3K7IP1,TNFRSF1B,RELA,MAP3K1,MAP3K14,NFKBIA,IKBKG,MYD88,NFKB1,IKBKB,TRADD,RIPK1,IL1A,CHUK,FADD,MAP3K7,TNFRSF1A,TNFAIP3,IL1R1,TRAF6,TNF
Attenuation of GPCR Signaling	BIOCARTA	h_agpcrPathway	http://cgap.nci.nih.gov/Pathways/BioCarta/h_agpcrPathway	5	11	0.45	0.423	0.00288443	0.01516	0.997116	1	CNVR233.1-PRKACB: 0.19(CEU|YRI),CNVR233.1-PRKACB: 0.31(CEU|CHB),	PRKAR1B,PRKCA,PRKCB,GNAS,PRKACB	PRKAR1B,PRKCB,PRKACG,PRKAR2A,PRKAR1A,GNAS,GRK4,PRKCA,PRKAR2B,PRKACB,ARRB1
mTOR Signaling Pathway	BIOCARTA	h_mTORPathway	http://cgap.nci.nih.gov/Pathways/BioCarta/h_mTORPathway	7	21	0.33	0.435	0.00914238	0.0317873	0.990858	1	CNVR2016.1-EIF4E: 0.24(CEU|YRI),CNVR2016.1-EIF4E: 0.18(CEU|CHB),	PTEN,PDPK1,RPS6KB1,EIF4E,PIK3R1,TSC2,RHEB	EIF4A1,EIF3A,PPP2CA,TSC1,PIK3CA,EIF4E,MTOR,MKNK1,AKT1,PTEN,EIF4EBP1,RPS6KB1,EIF4G3,PIK3R1,TSC2,RHEB,EIF4G1,PDPK1,EIF4A2,PDK2,EIF4G2
Toll-Like Receptor Pathway	BIOCARTA	h_tollPathway	http://cgap.nci.nih.gov/Pathways/BioCarta/h_tollPathway	7	25	0.28	0.453	0.0277418	0.0651104	0.972258	1	CNVR3865.1-IKBKB,POLB: 0.53(CEU|YRI),CNVR3865.1-IKBKB,POLB: 0.57(YRI|CHB),	MAP3K1,NFKB1,IKBKB,JUN,IKBKG,PPARA,MAP2K4	MAP2K3,TLR7,JUN,MAP3K7IP1,PPARA,MAPK14,RELA,EIF2AK2,MAP3K1,MAP3K14,NFKBIA,ELK1,IKBKG,FOS,MYD88,MAPK8,NFKB1,IKBKB,MAP2K4,CHUK,MAP3K7,TLR3,MAP2K6,PGLYRP1,TRAF6
Glycan structures - biosynthesis 2	KEGG	hsa01031	http://cgap.nci.nih.gov/Pathways/Kegg/hsa01031	18	67	0.27	0.48	0.00436259	0.0199181	0.995637	1	CNVR6402.1-PIGB,CCPG1,MIR628: 0.22(YRI|CHB),	B4GALNT1,ST8SIA5,PIGU,B4GALNT3,B3GALT4,ST3GAL3,PIGN,PIGB,OGT,ST6GALNAC3,ABO,ST8SIA1,ST3GAL4,B4GALNT4,B4GALT4,PIGZ,ST6GALNAC6,PIGQ	B4GALNT1,ST8SIA5,PIGU,B3GNT5,PIGL,B4GALT6,PIGO,ST3GAL5,FUT9,PIGS,PIGX,UGCG,FUT3,B3GALNT1,B4GALT2,PIGG,FUT4,B4GALT4,PIGT,PIGZ,B4GALT3,PIGQ,FUT7,ST3GAL6,B3GNT4,ST3GAL2,OGT,ST6GALNAC3,PIGP,A4GALT,UGGT2,UGGT1,FUT2,FUT1,PIGA,B3GALT4,ST3GAL1,PIGC,ABO,PIGV,ST8SIA1,ST3GAL4,PIGF,B3GALT5,B4GALT1,GALNTL5,STT3B,B3GNT3,B3GNT2,B4GALNT3,B3GALT1,GBGT1,PIGM,ST3GAL3,FUT5,PIGN,B3GNT1,PIGB,PIGK,PIGH,ST6GALNAC4,B4GAL…
Activation of Csk by cAMP-dependent Protein Kinase Inhibits Signaling through the T Cell Receptor	BIOCARTA	h_CSKPathway	http://cgap.nci.nih.gov/Pathways/BioCarta/h_CSKPathway	6	19	0.32	0.495	0.0177231	0.0495768	0.982277	1	CNVR233.1-PRKACB: 0.19(CEU|YRI),CNVR233.1-PRKACB: 0.31(CEU|CHB),	PRKAR1B,CREBBP,HLA-DRA,HLA-DRB1,PRKACB,ADCY1	LCK,CREBBP,HLA-DRA,PRKAR1A,CD247,PRKAR2B,ZAP70,PRKACB,PRKAR1B,PRKACG,CD3E,PRKAR2A,CSK,HLA-DRB1,ADCY1,CD3G,PTPRC,CD4,CD3D
Pyruvate metabolism	KEGG	hsa00620	http://cgap.nci.nih.gov/Pathways/Kegg/hsa00620	11	43	0.26	0.501	0.0239067	0.0603677	0.976093	1	CNVR5254.1-ME3: 0.17(YRI|CHB),CNVR7081.1-ACACA,C17orf78,TADA2A: 0.16(CEU|YRI),CNVR7081.1-ACACA,C17orf78,TADA2A: 0.15(CEU|CHB),	ACYP2,ACACA,ALDH3A1,LDHB,ME3,PDHA1,PC,ACYP1,PKLR,ALDH1A3,MDH2	PCK2,ALDH3A1,ALDH3A2,PCK1,HAGHL,LDHA,ACYP2,MDH1,HAGH,ACACB,LDHC,PDHA1,PC,PDHX,PDHA2,LDHD,ACYP1,ACACA,LDHAL6B,DLD,PDHB,LDHB,ACOT12,PKM2,DLAT,ALDH7A1,PKLR,ALDH9A1,ALDH1A3,ACSS1,ME1,ACAT1,ME3,GRHPR,ACAT2,ME2,ALDH1B1,ACSS2,ALDH2,GLO1,AKR1B1,LDHAL6A,MDH2
Hedgehog signaling pathway	KEGG	hsa04340	http://cgap.nci.nih.gov/Pathways/Kegg/hsa04340	16	57	0.28	0.504	0.00388017	0.0182006	0.99612	1	CNVR148.1-BMP8A,LOC728448: 0.23(CEU|YRI),CNVR148.1-BMP8A,LOC728448: 0.18(YRI|CHB),CNVR233.1-PRKACB: 0.19(CEU|YRI),CNVR233.1-PRKACB: 0.31(CEU|CHB),	ZIC2,CSNK1G2,GAS1,CSNK1D,WNT2B,CSNK1A1L,WNT3A,PRKACA,GLI2,BMP8A,BMP6,PRKACB,GSK3B,CSNK1A1,BMP7,WNT3	LRP2,WNT16,BMP5,BMP4,WNT8A,CSNK1G2,GAS1,WNT2B,CSNK1A1L,WNT8B,WNT3A,SHH,STK36,BTRC,WNT9B,BMP8A,GLI3,BMP6,WNT9A,PTCH1,WNT6,BMP8B,WNT11,HHIP,GSK3B,DHH,SMO,IHH,WNT7A,SUFU,PTCH2,FBXW11,RAB23,GLI1,ZIC2,CSNK1D,WNT1,CSNK1G1,PRKACA,GLI2,CSNK1E,PRKACB,WNT5B,PRKACG,WNT5A,CSNK1G3,PRKY,WNT2,CSNK1A1,BMP2,PRKX,WNT10B,WNT4,BMP7,WNT7B,WNT10A,WNT3
Signaling Pathway from G-Protein Families	BIOCARTA	h_gpcrPathway	http://cgap.nci.nih.gov/Pathways/BioCarta/h_gpcrPathway	11	30	0.37	0.504	0.000904646	0.00649048	0.999095	1	CNVR233.1-PRKACB: 0.19(CEU|YRI),CNVR233.1-PRKACB: 0.31(CEU|CHB),	PRKAR1B,PPP3CA,PRKCB,GNAQ,JUN,RAF1,ADCY1,PRKCA,NFATC1,HRAS,PRKACB	PPP3CA,NFATC3,GNAQ,JUN,CALM3,PRKAR1A,PLCG1,RAF1,MAPK3,PRKCA,ELK1,NFATC1,HRAS,PPP3CC,NFATC2,PRKAR2B,FOS,RPS6KA3,PRKACB,CALM2,MAP2K1,PRKAR1B,PRKACG,PRKCB,NFATC4,PRKAR2A,PPP3CB,ADCY1,CALM1,CREB1
CTCF: First Multivalent Nuclear Factor	BIOCARTA	h_ctcfPathway	http://cgap.nci.nih.gov/Pathways/BioCarta/h_ctcfPathway	7	24	0.29	0.515	0.0216883	0.058352	0.978312	1	CNVR2106.1-SMAD1: 0.21(CEU|YRI),CNVR250.1-TGFBR3: 0.12(CEU|CHB),	PTEN,CTCF,SMAD1,RPS6KB1,TGFBR3,PIK3R1,CD79B	CTCF,TGFBR2,SMAD1,PIK3CG,CD79A,MDM2,CDKN1B,TGFB2,PPP2CA,TGFB3,CDKN2A,PIK3CA,MTOR,TGFB1,TP53,CD79B,PTEN,SMAD5,RPS6KB1,PIK3R1,TGFBR3,TGFBR1,SMAD4,MYC
Neuropeptides VIP and PACAP inhibit the apoptosis of activated T cells	BIOCARTA	h_vipPathway	http://cgap.nci.nih.gov/Pathways/BioCarta/h_vipPathway	8	26	0.31	0.529	0.0117048	0.0389014	0.988295	1	CNVR233.1-PRKACB: 0.19(CEU|YRI),CNVR233.1-PRKACB: 0.31(CEU|CHB),	NFKB1,PRKAR1B,PPP3CA,GNAQ,MAP3K1,NFATC1,VIPR2,PRKACB	PPP3CA,GNAQ,CALM3,PRKAR1A,PLCG1,RELA,MAP3K1,NFKBIA,NFATC1,PPP3CC,NFATC2,PRKAR2B,VIPR2,PRKACB,CALM2,EGR2,NFKB1,PRKAR1B,PRKACG,PRKAR2A,VIP,PPP3CB,CHUK,EGR3,CALM1,MYC
Repression of Pain Sensation by the Transcriptional Regulator DREAM	BIOCARTA	h_dreampathway	http://cgap.nci.nih.gov/Pathways/BioCarta/h_dreampathway	3	13	0.23	0.56	0.123457	0.198586	0.876543	1	CNVR233.1-PRKACB: 0.19(CEU|YRI),CNVR233.1-PRKACB: 0.31(CEU|CHB),	PRKAR1B,JUN,PRKACB	PRKAR1B,KCNIP3,PRKACG,OPRK1,PRKAR2A,JUN,PRKAR1A,MAPK3,PRKAR2B,CREB1,FOS,CREM,PRKACB
Glycerolipid metabolism	KEGG	hsa00561	http://cgap.nci.nih.gov/Pathways/Kegg/hsa00561	16	60	0.27	0.588	0.00686113	0.026432	0.993139	1	CNVR1531.1-MGLL: 0.20(CEU|YRI),CNVR1531.1-MGLL: 0.15(YRI|CHB),	ALDH3A1,B4GALNT3,MGLL,DGKD,ALDH1A3,CEL,AGPAT3,OGT,DGKQ,LIPC,DGKB,B4GALNT4,DGAT1,AGPAT1,AGPAT4,PPAP2C	DGKH,UGGT1,GK2,DAK,ALDH3A1,LIPG,ALDH3A2,PNLIP,DGKA,DGKG,LIPA,ADH5,AGPAT3,ADH7,AGPAT2,ADH1C,DGKQ,DGKB,LCT,DGKZ,GLB1,DGAT1,GALNTL5,AGPAT1,AGPAT4,GPAM,STT3B,ADH1B,PPAP2A,LIPF,B4GALNT3,PPAP2B,ADH4,PNPLA3,AGPAT6,PNLIPRP2,LPL,ALDH7A1,GLA,DGKE,GK,MGLL,ADH6,ALDH9A1,DGKD,ALDH1A3,CEL,OGT,LIPC,ALDH1B1,DGKI,AKR1A1,ALDH2,B4GALNT4,ADHFE1,PNLIPRP1,AKR1B1,ADH1A,UGGT2,PPAP2C
Glycosylphosphatidylinositol(GPI)-anchor biosynthesis	KEGG	hsa00563	http://cgap.nci.nih.gov/Pathways/Kegg/hsa00563	5	23	0.22	0.603	0.125959	0.201179	0.874041	1	CNVR6402.1-PIGB,CCPG1,MIR628: 0.22(YRI|CHB),	PIGU,PIGN,PIGB,PIGZ,PIGQ	GPAA1,PIGU,PIGL,PGAP1,PIGO,PIGS,PIGA,PIGM,PIGX,PIGN,PIGB,PIGK,PIGH,PIGW,PIGC,PIGP,PIGG,PIGV,GPLD1,PIGF,PIGT,PIGZ,PIGQ
FXR and LXR Regulation of Cholesterol Metabolism	BIOCARTA	h_fxrPathway	http://cgap.nci.nih.gov/Pathways/BioCarta/h_fxrPathway	2	7	0.29	0.606	0.0767739	0.142221	0.923226	1	CNVR4427.1-ABCA1: 0.14(CEU|CHB),CNVR4427.1-ABCA1: 0.17(YRI|CHB),	ABCA1,RXRA	NR1H4,ABCA1,RXRA,FABP6,LDLR,NR0B2,NR1H3
Galactose metabolism	KEGG	hsa00052	http://cgap.nci.nih.gov/Pathways/Kegg/hsa00052	7	31	0.23	0.636	0.0884648	0.157426	0.911535	1	CNVR3585.3-MGAM: 0.17(CEU|YRI),CNVR3585.3-MGAM: 0.20(YRI|CHB),CNVR6384.1-GALK2: 0.15(CEU|CHB),	RDH13,PFKP,MGAM,PFKL,GALK2,AKR1B10,UGP2	HK3,HK2,PFKM,RDH12,PFKL,GCK,AKR1B10,GLA,GALE,RDH13,GALK2,RDH11,HSD17B12,GALT,B4GALT2,LALBA,LCT,PGM1,RDH14,PGM3,UGP2,GLB1,PFKP,GAA,MGAM,B4GALT1,AKR1B1,HK1,GALK1,HSD3B7,G6PC
Propanoate metabolism	KEGG	hsa00640	http://cgap.nci.nih.gov/Pathways/Kegg/hsa00640	10	39	0.26	0.637	0.0277191	0.0651104	0.972281	1	CNVR7081.1-ACACA,C17orf78,TADA2A: 0.16(CEU|YRI),CNVR7081.1-ACACA,C17orf78,TADA2A: 0.15(CEU|CHB),CNVR830.1-MCEE,MPHOSPH10: 0.21(CEU|YRI),CNVR830.1-MCEE,MPHOSPH10: 0.13(YRI|CHB),	ACACA,MLYCD,ALDH3A1,LDHB,MCEE,PCCB,ALDH6A1,PCCA,ALDH1A3,SUCLG2	MLYCD,ALDH3A1,MCEE,ACADL,ALDH3A2,LOC283398,PCCA,LDHA,ACACB,ECHS1,MUT,SLC27A3,LDHC,DHCR24,SLC27A2,SUCLA2,SUCLG2,ABAT,ACACA,LDHAL6B,LDHB,ALDH7A1,EHHADH,ALDH9A1,ACAD10,ACADM,ALDH1A3,ACSS1,ACAT1,PCCB,ALDH1B1,ACSS2,ACAT2,ALDH6A1,HADHA,ACAD11,ALDH2,SUCLG1,LDHAL6A
Cystic fibrosis transmembrane conductance regulator (CFTR) and beta 2 adrenergic receptor (b2AR) pathway	BIOCARTA	h_cftrPathway	http://cgap.nci.nih.gov/Pathways/BioCarta/h_cftrPathway	3	11	0.27	0.643	0.072929	0.13735	0.927071	1	CNVR233.1-PRKACB: 0.19(CEU|YRI),CNVR233.1-PRKACB: 0.31(CEU|CHB),	PRKAR1B,PRKACB,ADCY1	PRKAR1B,PRKACG,PRKAR2A,CFTR,PRKAR1A,ADCY1,ADRB2,PRKAR2B,SLC9A3R1,EZR,PRKACB
Transcription Regulation by Methyltransferase of CARM1	BIOCARTA	h_carm1Pathway	http://cgap.nci.nih.gov/Pathways/BioCarta/h_carm1Pathway	4	12	0.33	0.652	0.0254891	0.0629568	0.974511	1	CNVR233.1-PRKACB: 0.19(CEU|YRI),CNVR233.1-PRKACB: 0.31(CEU|CHB),	PRKAR1B,RXRA,CREBBP,PRKACB	PRKAR1B,PRKACG,RXRA,CREBBP,PRKAR2A,PRKAR1A,EP300,RARA,CARM1,PRKAR2B,CREB1,PRKACB
GnRH signaling pathway	KEGG	hsa04912	http://cgap.nci.nih.gov/Pathways/Kegg/hsa04912	33	97	0.34	0.661	1.13e-06	3.65e-05	0.999999	1	CNVR233.1-PRKACB: 0.19(CEU|YRI),CNVR233.1-PRKACB: 0.31(CEU|CHB),CNVR4052.1-ADCY8: 0.27(CEU|YRI),CNVR4052.1-ADCY8: 0.35(YRI|CHB),CNVR3395.1-EGFR: 0.12(CEU|YRI),CNVR1991.1-MAPK10: 0.10(YRI|CHB),	LHB,SOS2,RAF1,GNAS,NRAS,PLCB2,MAP3K1,ADCY8,EGFR,PRKCB,ADCY9,ADCY1,SRC,CACNA1C,PLCB1,PLCB4,PLA2G10,ADCY5,GNAQ,ADCY2,JUN,PRKCA,PLCB3,PRKACA,HRAS,PRKACB,ITPR3,MAP2K4,MAPK10,CAMK2G,ADCY3,CAMK2B,PLA2G5	MAP2K3,FSHB,MAPK7,CALM3,MAPK12,PLA2G12B,LHB,MMP2,HBEGF,MAP3K1,KRAS,ELK1,CGA,MAPK13,CALM2,CALML3,PRKCB,ADCY9,PLD1,ADCY4,CALML6,ATF4,CACNA1C,PLCB4,PLCB1,PLA2G10,MAPK1,ADCY2,GNAQ,CACNA1D,CAMK2A,SOS1,MAPK14,PLA2G6,PRKCA,PRKACA,PRKCD,ADCY7,HRAS,PLA2G12A,PRKACB,PRKACG,PLA2G3,PLA2G1B,PLA2G2E,PRKY,ADCY6,MAP2K4,PRKX,CAMK2G,ITPR1,ADCY3,CAMK2B,PLA2G5,MMP14,PLA2G2F,GNAS,RAF1,SOS2,PLCB2,NRAS,CACNA1F,ADCY8,MAP…
Mechanism of Gene Regulation by Peroxisome Proliferators via PPARa(alpha)	BIOCARTA	h_pparaPathway	http://cgap.nci.nih.gov/Pathways/BioCarta/h_pparaPathway	17	53	0.32	0.671	0.000565388	0.00455685	0.999435	1	CNVR233.1-PRKACB: 0.19(CEU|YRI),CNVR233.1-PRKACB: 0.31(CEU|CHB),	STAT5B,PRKAR1B,PRKCB,RXRA,CREBBP,RB1,JUN,NR2F1,PIK3R1,PPARA,HSP90AA1,NRIP1,NCOR2,SP1,PRKCA,NOS2,PRKACB	FABP1,RB1,PIK3CG,STAT5A,PRKAR1A,NFKBIA,PRKAR1B,PRKCB,RXRA,PDGFA,PRKAR2A,PIK3R1,NCOA1,MRPL11,PPARGC1A,NCOR2,SP1,SRA1,NR0B2,NR1H3,MAPK1,MYC,CREBBP,JUN,PPARA,LPL,HSP90AA1,RELA,MAPK3,PRKCA,PIK3CA,EHHADH,NCOR1,APOA1,PRKAR2B,ACOX1,ME1,PRKACB,MED1,STAT5B,DUT,PRKACG,APOA2,NR2F1,CITED2,EP300,NRIP1,PTGS2,NOS2,HSD17B4,HSPA1A,TNF,DUSP1
Fatty acid biosynthesis	KEGG	hsa00061	http://cgap.nci.nih.gov/Pathways/Kegg/hsa00061	2	6	0.33	0.676	0.0493612	0.103321	0.950639	1	CNVR7081.1-ACACA,C17orf78,TADA2A: 0.16(CEU|YRI),CNVR7081.1-ACACA,C17orf78,TADA2A: 0.15(CEU|CHB),	ACACA,FASN	OXSM,ACACA,FASN,ACACB,MCAT,OLAH
Olfactory transduction	KEGG	hsa04740	http://cgap.nci.nih.gov/Pathways/Kegg/hsa04740	9	31	0.29	0.699	0.0137435	0.0419734	0.986257	1	CNVR7258.1-GNAL: 0.19(CEU|YRI),CNVR7258.1-GNAL: 0.13(YRI|CHB),CNVR233.1-PRKACB: 0.19(CEU|YRI),CNVR233.1-PRKACB: 0.31(CEU|CHB),	PRKG2,PRKG1,GNAL,CAMK2G,PRKACA,ADRBK2,ADCY3,CAMK2B,PRKACB	CALM3,GUCA1A,CAMK2A,CLCA1,ADRBK2,PRKACA,PRKACB,CALM2,CALML3,PRKACG,PRKG2,PRKG1,PRKY,CNGB1,GNAL,CAMK2D,CLCA2,CNGA4,PDE1C,CALM1,PRKX,CALML6,CLCA4,CNGA3,CAMK2G,GUCA1B,ARRB2,ADCY3,CAMK2B,PDC,GUCA1C
Purine metabolism	KEGG	hsa00230	http://cgap.nci.nih.gov/Pathways/Kegg/hsa00230	44	151	0.29	0.707	4.1e-06	0.000101568	0.999996	1	CNVR5301.1-GUCY1A2: 0.18(YRI|CHB),CNVR3154.1-C6orf118,PDE10A: 0.11(CEU|YRI),CNVR3154.1-C6orf118,PDE10A: 0.11(YRI|CHB),CNVR4052.1-ADCY8: 0.27(CEU|YRI),CNVR4052.1-ADCY8: 0.35(YRI|CHB),CNVR1072.1-PDE1A: 0.24(CEU|YRI),CNVR1072.1-PDE1A: 0.18(YRI|CHB),CNVR657.1-ALLC: 0.13(YRI|CHB),	AK5,NPR1,AK1,NT5C2,ADCY8,GUCY1A2,NT5C3,ALLC,PDE5A,ADSSL1,FHIT,POLR2J,PDE10A,PNPT1,PAPSS2,ADCY9,NME7,ADCY1,ENTPD8,PDE2A,CANT1,ADCY5,PDE4D,PDE8B,ADCY2,PDE4B,PNP,PKLR,AMPD3,AMPD1,ADA,TYMP,PDE6G,GUCY1B3,NT5M,PDE1A,PRIM2,POLE2,GUCY1A3,ENPP3,POLE,PDE7A,ADCY3,PRIM1	POLA1,GMPR2,POLE3,AK1,POLR2B,NT5C3,ITPA,POLR2G,POLD2,GMPS,XDH,PDE9A,ENTPD4,GUCY1B2,ENTPD8,NUDT2,PDE4D,PKM2,POLD3,POLR3GL,POLR2L,NT5C1B,PKLR,ADCY7,NME6,AMPD2,ZNRD1,PDE3A,PDE6D,PDE1B,GUCY1A3,POLR1C,ENTPD1,ADCY3,NME3,RRM2,PFAS,DCK,PRPS2,POLR2I,GUCY2C,GART,ENPP2,NPR1,NT5C2,ADCY8,POLR3A,PDE5A,ADSSL1,POLR2J,POLR2E,PNPT1,PDE4C,PDE1C,GDA,AK2,PDE2A,PDE8A,AK7,ADCY5,PAICS,HPRT1,PRUNE,ATIC,POLR3C,POLR3G,AK3L…
Wnt signaling pathway	KEGG	hsa04310	http://cgap.nci.nih.gov/Pathways/Kegg/hsa04310	45	147	0.31	0.716	7.15e-07	2.49e-05	0.999999	1	CNVR233.1-PRKACB: 0.19(CEU|YRI),CNVR233.1-PRKACB: 0.31(CEU|CHB),CNVR1991.1-MAPK10: 0.10(YRI|CHB),	PPP3CA,VANGL1,TBL1XR1,SFRP4,WNT2B,PLCB2,CSNK1A1L,WNT3A,DVL1,PRKCB,DVL2,CSNK2A2,PPP2R2C,GSK3B,APC2,PLCB4,PLCB1,FRAT2,ROCK2,CREBBP,JUN,PRKCA,CTBP1,PRKACA,PLCB3,NFATC1,RAC2,PPP2R2B,RAC3,PRKACB,NKD2,FZD8,TCF7L1,CUL1,SIAH1,AXIN1,PPP2R1A,CSNK1A1,MAPK10,TBL1X,CAMK2G,PRKCG,FZD7,CAMK2B,WNT3	PPARD,NFAT5,SFRP4,WNT3A,WIF1,DVL1,BTRC,ROCK1,SFRP2,FZD1,CSNK2A2,WNT7A,LEF1,NFATC3,FZD9,FZD2,CAMK2A,WNT1,RAC1,TP53,PRICKLE1,PRKACB,PORCN,WNT5B,NKD2,TCF7L1,AXIN1,EP300,PPP2R1A,MMP7,TBL1X,PRKCG,CTBP2,PSEN1,APC,SMAD4,FZD7,CAMK2B,WNT10A,VANGL2,TBL1XR1,WNT8A,FZD4,PLCB2,CSNK1A1L,SFRP5,WNT9B,MAPK8,PPP2R2A,SMAD2,WNT6,WNT11,MAP3K7,CAMK2D,MYC,LRP6,FZD10,CREBBP,JUN,DVL3,PLCB3,CSNK1E,FRAT1,PPP2R2B,TCF7L2,PPP3…
gamma-Hexachlorocyclohexane degradation	KEGG	hsa00361	http://cgap.nci.nih.gov/Pathways/Kegg/hsa00361	4	24	0.17	0.718	0.298591	0.365754	0.701409	1	CNVR8251.1-DHRSX: 0.26(CEU|YRI),CNVR8251.1-DHRSX: 0.11(YRI|CHB),CNVR3506.1-CYP3A43: 0.31(CEU|YRI),CNVR3506.1-CYP3A43: 0.23(YRI|CHB),	CYP4F11,DHRSX,CYP4F12,CYP3A43	ACPP,PON1,CYP4F11,CYP4F8,ACPT,ALPP,DHRS3,DHRS1,PON3,ALPL,CYP3A5,ALPPL2,ACP6,ALPI,DHRSX,ACP1,CYP3A4,DHRS2,CYP3A43,ACP5,DHRS7,CYP4F12,PON2,ACP2
Eukaryotic protein translation	BIOCARTA	h_eifPathway	http://cgap.nci.nih.gov/Pathways/BioCarta/h_eifPathway	3	16	0.19	0.721	0.218638	0.304075	0.781362	1	CNVR7500.1-DAPK3,EEF2,SNORD37: 0.13(CEU|YRI),CNVR2016.1-EIF4E: 0.24(CEU|YRI),CNVR2016.1-EIF4E: 0.18(CEU|CHB),	EIF1AX,EIF4E,EEF2	EIF1AX,EIF4A1,EIF6,EIF1,EIF3A,EIF2S2,EIF4E,EIF2S1,EIF4G3,EEF2K,EIF2S3,EIF4G1,EEF2,EIF4A2,EIF4G2,EIF5
Signal transduction through IL1R	BIOCARTA	h_il1rPathway	http://cgap.nci.nih.gov/Pathways/BioCarta/h_il1rPathway	6	31	0.19	0.723	0.18346	0.264576	0.81654	1	CNVR5570.1-IRAK3: 0.17(CEU|YRI),CNVR5570.1-IRAK3: 0.13(YRI|CHB),CNVR3865.1-IKBKB,POLB: 0.53(CEU|YRI),CNVR3865.1-IKBKB,POLB: 0.57(YRI|CHB),	MAP3K1,NFKB1,IKBKB,JUN,IRAK2,IRAK3	MAP2K3,IRAK1,JUN,MAP3K7IP1,IL1RAP,MAPK14,RELA,IRAK3,TGFB2,MAP3K1,TGFB3,MAP3K14,NFKBIA,IL1RN,TGFB1,IRAK2,MYD88,MAPK8,NFKB1,IFNA1,IKBKB,IL1A,CHUK,MAP3K7,IFNB1,IL6,IL1B,MAP2K6,IL1R1,TRAF6,TNF
How Progesterone Initiates the Oocyte Maturation	BIOCARTA	h_mPRPathway	http://cgap.nci.nih.gov/Pathways/BioCarta/h_mPRPathway	5	21	0.24	0.728	0.0880033	0.157223	0.911997	1	CNVR233.1-PRKACB: 0.19(CEU|YRI),CNVR233.1-PRKACB: 0.31(CEU|CHB),	PRKAR1B,HRAS,MYT1,PRKACB,ADCY1	PIN1,PGR,MYT1,PRKAR1A,CCNB1,MAPK3,RPS6KA1,CDC2,HRAS,PRKAR2B,PAQR5,PRKACB,PRKAR1B,PRKACG,PRKAR2A,CDC25C,ADCY1,PAQR7,CAP1,ACTA1,MAPK1
GATA3 participate in activating the Th2 cytokine genes expression	BIOCARTA	h_GATA3pathway	http://cgap.nci.nih.gov/Pathways/BioCarta/h_GATA3pathway	3	14	0.21	0.731	0.152999	0.229965	0.847001	1	CNVR233.1-PRKACB: 0.19(CEU|YRI),CNVR233.1-PRKACB: 0.31(CEU|CHB),	PRKAR1B,NFATC1,PRKACB	PRKAR1B,MAP2K3,PRKACG,PRKAR2A,PRKAR1A,IL5,MAPK14,IL4,GATA3,NFATC1,IL13,NFATC2,PRKAR2B,PRKACB
Multiple antiapoptotic pathways from IGF-1R signaling lead to BAD phosphorylation	BIOCARTA	h_igf1rPathway	http://cgap.nci.nih.gov/Pathways/BioCarta/h_igf1rPathway	7	23	0.3	0.74	0.0166305	0.0488387	0.983369	1	CNVR233.1-PRKACB: 0.19(CEU|YRI),CNVR233.1-PRKACB: 0.31(CEU|CHB),	PRKAR1B,IGF1R,HRAS,PIK3R1,RAF1,PRKACB,ADCY1	SHC1,BAD,PRKAR1A,RAF1,SOS1,MAPK3,RPS6KA1,PIK3CA,HRAS,PRKAR2B,PRKACB,MAP2K1,AKT1,PRKAR1B,YWHAH,PRKACG,IGF1R,PRKAR2A,PIK3R1,ADCY1,IRS1,MAPK1,GRB2
Reversal of Insulin Resistance by Leptin	BIOCARTA	h_leptinPathway	http://cgap.nci.nih.gov/Pathways/BioCarta/h_leptinPathway	2	11	0.18	0.75	0.228594	0.305138	0.771406	1	CNVR7081.1-ACACA,C17orf78,TADA2A: 0.16(CEU|YRI),CNVR7081.1-ACACA,C17orf78,TADA2A: 0.15(CEU|CHB),	ACACA,LEPR	ACACA,PRKAB2,PRKAA2,CPT1A,PRKAG3,LEP,PRKAA1,LEPR,PRKAG1,PRKAB1,PRKAG2
Insulin signaling pathway	KEGG	hsa04910	http://cgap.nci.nih.gov/Pathways/Kegg/hsa04910	40	133	0.3	0.754	4.27e-06	0.000101568	0.999996	1	CNVR3865.1-IKBKB,POLB: 0.53(CEU|YRI),CNVR3865.1-IKBKB,POLB: 0.57(YRI|CHB),CNVR7081.1-ACACA,C17orf78,TADA2A: 0.16(CEU|YRI),CNVR7081.1-ACACA,C17orf78,TADA2A: 0.15(CEU|CHB),CNVR2016.1-EIF4E: 0.24(CEU|YRI),CNVR2016.1-EIF4E: 0.18(CEU|CHB),CNVR233.1-PRKACB: 0.19(CEU|YRI),CNVR233.1-PRKACB: 0.31(CEU|CHB),CNVR1991.1-MAPK10: 0.10(YRI|CHB),	INSR,RAPGEF1,PFKL,FLOT1,SOS2,RAF1,RPTOR,SORBS1,NRAS,EIF4E,PTPRF,PRKAR1B,RHOQ,IKBKB,IRS2,PIK3R1,SHC2,GSK3B,PDPK1,PFKP,PRKCZ,AKT3,SOCS2,ACACA,PPP1R3A,PRKACA,PKLR,HRAS,SOCS1,SH2B2,PRKACB,RPS6KB1,SOCS6,SHC3,TSC2,RHEB,PHKG1,MAPK10,FBP2,FASN	CALM3,PFKL,RPTOR,PPP1CC,PRKCI,FLOT2,MTOR,EXOC7,PRKAR1B,CALML3,IRS2,SHC2,INPP5K,PPARGC1A,SREBF1,PFKP,SOCS2,IRS4,PKM2,PRKAA2,EIF4E2,SOS1,PRKAG3,PKLR,CBLB,HRAS,PRKAR2B,SH2B2,PYGM,PRKACB,PDE3A,PIK3CB,RHEB,GYS1,INSR,PCK2,PRKAB2,RAPGEF1,PFKM,CBLC,GCK,RAF1,SOS2,PIK3CD,EIF4E,MKNK2,MAPK8,PTPN1,LIPE,PRKCZ,IRS1,PRKAG2,SOCS3,PIK3R2,MAPK3,MAP2K2,PPP1R3B,CRK,SHC3,TSC2,PHKG1,MAPK10,CALM1,FBP2,CRKL,FASN,RPS6KB2,…
Androgen and estrogen metabolism	KEGG	hsa00150	http://cgap.nci.nih.gov/Pathways/Kegg/hsa00150	8	44	0.18	0.771	0.219377	0.304168	0.780623	1	CNVR4600.1-AKR1C4: 0.11(CEU|YRI),CNVR1953.1-TMPRSS11E,UGT2B17,UGT2B15: 0.16(CEU|CHB),CNVR1953.1-TMPRSS11E,UGT2B17,UGT2B15: 0.28(YRI|CHB),	UGT2B11,UGT2B17,UGT2A1,UGT2B10,PRMT1,UGT2B28,AKR1C4,UGT2B15	CYP11B1,HSD11B2,SRD5A1,HSD3B1,SRD5A2,UGT2B11,SULT2A1,CARM1,PRMT1,BCO2,UGT2B10,UGT2A1,UGT2B15,UGT2B17,PRMT5,HSD17B1,UGT2B28,ARSE,LCMT1,METTL6,HSD17B3,LCMT2,STS,AKR1C4,HSD17B2,WBSCR22,SULT2B1,METTL2B,SULT1E1,UGT2B7,PRMT7,AKR1D1,PRMT8,PRMT6,HEMK1,PRMT3,HSD3B2,HSD17B7,CYP11B2,UGT2B4,PRMT2,HSD17B8,ARSD,HSD11B1
O-Glycan biosynthesis	KEGG	hsa00512	http://cgap.nci.nih.gov/Pathways/Kegg/hsa00512	9	25	0.36	0.775	0.00240822	0.0131848	0.997592	1	CNVR1028.1-GALNT13: 0.28(CEU|YRI),CNVR1028.1-GALNT13: 0.16(YRI|CHB),CNVR5072.1-GALNTL4,CSNK2A1P: 0.13(CEU|CHB),	GALNT9,WBSCR17,GALNT14,GALNTL2,GALNT10,GALNTL4,GALNT7,GALNT13,GALNTL6	GALNT9,GALNT12,C1GALT1,GALNT1,GALNTL6,WBSCR17,ST6GALNAC1,GALNT3,GALNT2,GALNT10,GALNTL4,GALNTL1,GALNT13,ST3GAL1,ST3GAL2,GALNT6,GALNT8,GALNTL2,GALNT7,GALNT5,GCNT1,GALNT14,GALNT4,B3GNT6,GALNT11
Protein Kinase A at the Centrosome	BIOCARTA	h_akapCentrosomePathway	http://cgap.nci.nih.gov/Pathways/BioCarta/h_akapCentrosomePathway	4	14	0.29	0.782	0.0496031	0.103321	0.950397	1	CNVR233.1-PRKACB: 0.19(CEU|YRI),CNVR233.1-PRKACB: 0.31(CEU|CHB),	PCNT,PKN1,AKAP9,PRKACB	PRKACG,RHOA,PRKAR2A,MAP2,AKAP9,PRKCE,PPP2CA,PKN1,PCNT,CDC2,PRKAG1,PRKAR2B,NUP85,PRKACB
Linoleic acid metabolism	KEGG	hsa00591	http://cgap.nci.nih.gov/Pathways/Kegg/hsa00591	6	34	0.18	0.783	0.253898	0.328831	0.746102	1	CNVR3506.1-CYP3A43: 0.31(CEU|YRI),CNVR3506.1-CYP3A43: 0.23(YRI|CHB),	RDH13,CYP2E1,PLA2G10,CYP3A43,AKR1B10,PLA2G5	CYP1A2,RDH12,PLA2G12B,PLA2G2F,AKR1B10,RDH13,CYP2J2,RDH11,CYP2C19,CYP2C9,PLA2G10,ALOX15,PLA2G4A,CYP2C8,PLA2G2A,PLA2G6,FADS3,CYP2E1,CYP3A5,HSD17B12,PLA2G12A,ALOX5,PLA2G3,PLA2G1B,RDH14,PLA2G2E,PLA2G2D,CYP3A43,CYP3A4,FADS1,FADS2,CYP2C18,HSD3B7,PLA2G5
Cytokine-cytokine receptor interaction	KEGG	hsa04060	http://cgap.nci.nih.gov/Pathways/Kegg/hsa04060	47	252	0.19	0.789	0.057718	0.116467	0.942282	1	CNVR1969.1-ART3,CXCL10,CXCL11: 0.25(CEU|CHB),CNVR1969.1-ART3,CXCL10,CXCL11: 0.12(YRI|CHB),CNVR5416.1-LTBR: 0.13(CEU|YRI),CNVR5416.1-LTBR: 0.12(YRI|CHB),CNVR1110.1-BMPR2: 0.24(CEU|YRI),CNVR1110.1-BMPR2: 0.17(YRI|CHB),CNVR3395.1-EGFR: 0.12(CEU|YRI),CNVR6005.1-TNFSF13B: 0.11(YRI|CHB),CNVR1136.1-CXCR1: 0.11(CEU|YRI),	FLT4,GH2,TPO,IL9R,PDGFC,TNFRSF25,CRLF2,TNFSF8,IL28RA,IL3,GHR,LEPR,BMPR2,TNFRSF18,CXCL10,GH1,EGFR,EPO,EGF,VEGFB,CCR8,TNFSF13B,LIFR,EPOR,BMPR1A,CCL26,TNFSF9,CCL3,BMPR1B,CCL18,CCR6,CSF1R,TNFRSF4,TNFRSF10D,IL3RA,IL4R,CXCL11,CSF2,IL17RA,CCL4,CXCL13,PDGFRB,CXCR1,IFNAR1,CSF2RA,LTBR,BMP7	IL17A,IL7R,XCL1,IL17RB,IFNA4,IL28RA,IL22RA2,OSMR,LEPR,IFNG,TNFRSF18,CXCL10,IFNA5,EDA,CCL21,EDA2R,TNFRSF19,CSF1,IL12RB1,CCL8,TNFSF13B,TNFSF10,ACVR2B,TNFSF18,IL4,IL19,IL10RA,FASLG,TNFSF9,CCL26,IL15RA,IL26,CXCR4,MPL,IL21,TNFRSF13B,CXCL14,IL1RAP,TSLP,TNFRSF10A,ACVR1B,IFNA14,TNFRSF4,TGFB2,CXCL3,CCL11,IL4R,KDR,TNFRSF11B,CCL5,IFNAR2,CCL23,IL24,AMH,TNFRSF10C,PDGFRB,IFNGR1,CX3CR1,CXCL12,LTA,IL28B,IFNB1,TN…
TGF-beta signaling pathway	KEGG	hsa04350	http://cgap.nci.nih.gov/Pathways/Kegg/hsa04350	21	84	0.25	0.8	0.00646396	0.0256062	0.993536	1	CNVR738.1-LTBP1: 0.22(YRI|CHB),CNVR148.1-BMP8A,LOC728448: 0.23(CEU|YRI),CNVR148.1-BMP8A,LOC728448: 0.18(YRI|CHB),CNVR2106.1-SMAD1: 0.21(CEU|YRI),CNVR1110.1-BMPR2: 0.24(CEU|YRI),CNVR1110.1-BMPR2: 0.17(YRI|CHB),	SMAD1,CREBBP,CHRD,RBL1,ZFYVE9,LTBP1,BMPR2,BMP8A,ID4,BMP6,RPS6KB1,CUL1,THBS3,TFDP1,SP1,BMPR1A,SMURF1,BMP7,BMPR1B,THBS2,ROCK2	SMAD1,BMP5,PPP2CB,BMP4,TGFB3,ACVRL1,INHBA,BMPR2,ROCK1,IFNG,BMP6,ACVR2B,THBS3,BMPR1A,DCN,ROCK2,MAPK1,AMHR2,RHOA,RBL2,ACVR1B,PITX2,TGFB2,ID4,AMH,ID1,E2F5,EP300,SMAD3,ID3,BMP7,ID2,SMAD4,CDKN2B,TNF,GDF5,TGFBR2,CHRD,GDF7,RBL1,SMAD6,TGFB1,BMP8A,SMAD2,SMAD5,BMP8B,GDF6,INHBE,TGFBR1,TFDP1,SP1,SKP1,THBS4,NODAL,FST,ACVR1,COMP,SMURF2,BMPR1B,MYC,THBS1,ACVR1C,CREBBP,SMAD7,PPP2CA,NOG,LEFTY2,MAPK3,ZFYVE9,LTBP1,S…
Rho-Selective Guanine Exchange Factor AKAP13 Mediates Stress Fiber Formation	BIOCARTA	h_akap13Pathway	http://cgap.nci.nih.gov/Pathways/BioCarta/h_akap13Pathway	3	11	0.27	0.807	0.072929	0.13735	0.927071	1	CNVR233.1-PRKACB: 0.19(CEU|YRI),CNVR233.1-PRKACB: 0.31(CEU|CHB),	GNA12,AKAP13,PRKACB	PRKACG,RHOA,PRKAR2A,LPAR2,PRKAG1,PRKAR2B,GNA12,LPAR1,AKAP13,LPAR3,PRKACB
ALK in cardiac myocytes	BIOCARTA	h_alkPathway	http://cgap.nci.nih.gov/Pathways/BioCarta/h_alkPathway	9	37	0.24	0.811	0.0459355	0.0998213	0.954065	1	CNVR2106.1-SMAD1: 0.21(CEU|YRI),CNVR250.1-TGFBR3: 0.12(CEU|CHB),CNVR1110.1-BMPR2: 0.24(CEU|YRI),CNVR1110.1-BMPR2: 0.17(YRI|CHB),	SMAD1,CHRD,TGFBR3,AXIN1,GSK3B,BMPR1A,DVL1,BMPR2,BMP7	TGFBR2,SMAD1,BMP5,CHRD,BMP4,TGFB3,BMP10,GATA4,SMAD6,DVL1,CTNNB1,BMPR2,TGFB1,FZD1,SMAD5,NPPA,TGFBR3,TGFBR1,GSK3B,MAP3K7,NPPB,BMPR1A,ACVR1,RFC1,MYL2,TGFB2,WNT1,NOG,MEF2C,AXIN1,ATF2,BMP2,NKX2-5,HNF1A,BMP7,APC,SMAD4
Regulation of BAD phosphorylation	BIOCARTA	h_badPathway	http://cgap.nci.nih.gov/Pathways/BioCarta/h_badPathway	7	25	0.28	0.811	0.0277418	0.0651104	0.972258	1	CNVR233.1-PRKACB: 0.19(CEU|YRI),CNVR233.1-PRKACB: 0.31(CEU|CHB),	IL3RA,PRKAR1B,IL3,IGF1R,PIK3R1,PRKACB,ADCY1	BAD,BCL2,KIT,PIK3CG,PRKAR1A,IGF1,IL3RA,MAPK3,RPS6KA1,IL3,CSF2RB,PIK3CA,PRKAR2B,PRKACB,AKT1,YWHAH,PRKAR1B,PRKACG,IGF1R,PRKAR2A,PIK3R1,BAX,ADCY1,MAPK1,KITLG
Regulation of eIF4e and p70 S6 Kinase	BIOCARTA	h_eif4Pathway	http://cgap.nci.nih.gov/Pathways/BioCarta/h_eif4Pathway	8	24	0.33	0.824	0.00651485	0.0256062	0.993485	1	CNVR2016.1-EIF4E: 0.24(CEU|YRI),CNVR2016.1-EIF4E: 0.18(CEU|CHB),	PTEN,PRKCB,RPS6KB1,PIK3R1,PDPK1,PRKCA,GHR,EIF4E	EIF4A1,MAPK14,MAPK3,PRKCA,PIK3CA,GHR,EIF4E,MTOR,MKNK1,AKT1,PTEN,PRKCB,EIF4EBP1,RPS6KB1,EIF4G3,PIK3R1,EIF4G1,PDPK1,EIF4A2,IRS1,PDK2,EIF4G2,MAPK1,PABPC1
Alkaloid biosynthesis II	KEGG	hsa00960	http://cgap.nci.nih.gov/Pathways/Kegg/hsa00960	4	21	0.19	0.827	0.206805	0.290297	0.793195	1	CNVR6731.1-CES1: 0.11(CEU|YRI),CNVR6731.1-CES1: 0.30(YRI|CHB),	AADAC,MYST4,CES7,CES1	PRDX6,PNPLA3,ESCO2,MYST3,AOC3,AADAC,PPME1,DBT,DDHD1,AOC2,CES7,LIPA,CES1,ARD1A,NAT5,SLC27A3,SLC27A2,MYST4,SH3GLB1,ABP1,ESCO1
Type II diabetes mellitus	KEGG	hsa04930	http://cgap.nci.nih.gov/Pathways/Kegg/hsa04930	13	43	0.3	0.828	0.00351747	0.0170204	0.996483	1	CNVR1991.1-MAPK10: 0.10(YRI|CHB),CNVR3865.1-IKBKB,POLB: 0.53(CEU|YRI),CNVR3865.1-IKBKB,POLB: 0.57(YRI|CHB),	INSR,IKBKB,IRS2,PIK3R1,SOCS6,MAPK10,CACNA1C,PRKCZ,PKLR,SOCS1,SOCS2,ADIPOQ,CACNA1B	CACNA1A,INSR,PIK3CG,GCK,PRKCE,PIK3CD,MAPK9,CACNA1G,SLC2A2,MTOR,KCNJ11,MAPK8,IKBKB,IRS2,PIK3R1,ABCC8,CACNA1E,CACNA1C,PIK3R5,PRKCZ,IRS1,SOCS2,IRS4,MAPK1,CACNA1B,PKM2,CACNA1D,PIK3R2,SOCS3,MAPK3,PIK3CA,PRKCD,PKLR,MAFA,SLC2A4,SOCS1,PIK3R3,PIK3CB,SOCS6,MAPK10,PDX1,ADIPOQ,TNF
Long-term potentiation	KEGG	hsa04720	http://cgap.nci.nih.gov/Pathways/Kegg/hsa04720	27	67	0.4	0.852	1.54e-07	6.96e-06	1	1	CNVR233.1-PRKACB: 0.19(CEU|YRI),CNVR233.1-PRKACB: 0.31(CEU|CHB),CNVR4052.1-ADCY8: 0.27(CEU|YRI),CNVR4052.1-ADCY8: 0.35(YRI|CHB),CNVR3159.1-RPS6KA2: 0.17(CEU|YRI),CNVR3159.1-RPS6KA2: 0.13(YRI|CHB),	PPP3CA,CREBBP,GNAQ,GRIN2D,PPP1R12A,RAF1,NRAS,PLCB2,ADCY8,PRKCA,PRKACA,PLCB3,HRAS,GRM5,PRKACB,ITPR3,PRKCB,CAMK4,ADCY1,CACNA1C,CAMK2G,PRKCG,PLCB1,PLCB4,RPS6KA2,CAMK2B,GRM1	PPP1CB,RPS6KA6,CALM3,GRIN2D,PPP1CC,GRIN1,KRAS,CALM2,CALML3,PRKCB,GRIN2B,GRIN2C,CALML6,ATF4,CACNA1C,PLCB4,PLCB1,MAPK1,GRM1,GNAQ,CAMK2A,PRKCA,PRKACA,PPP1R1A,HRAS,GRIA1,GRM5,PRKACB,PRKACG,RAP1B,PRKY,EP300,RAP1A,CAMK4,PRKX,CAMK2G,PPP3R1,ITPR1,PRKCG,CAMK2B,PPP3CA,RAF1,PLCB2,NRAS,GRIA2,ADCY8,RPS6KA3,MAP2K1,CHP,PPP3R2,GRIN2A,ADCY1,CAMK2D,ITPR2,RPS6KA2,CREBBP,PPP1R12A,RAPGEF3,MAPK3,RPS6KA1,MAP2K2,PLCB3,P…
Heparan sulfate biosynthesis	KEGG	hsa00534	http://cgap.nci.nih.gov/Pathways/Kegg/hsa00534	8	20	0.4	0.853	0.00148661	0.00883403	0.998513	1	CNVR4026.1-EXT1: 0.20(CEU|YRI),CNVR4026.1-EXT1: 0.14(CEU|CHB),	HS6ST2,EXT2,HS6ST3,HS2ST1,EXT1,GLCE,NDST3,NDST4	EXTL1,EXTL2,NDST2,HS3ST1,HS3ST3B1,EXT2,HS6ST1,EXT1,NDST4,NDST3,GLCE,HS3ST2,HS6ST2,HS3ST4,HS6ST3,HS2ST1,EXTL3,HS3ST5,HS3ST3A1,NDST1
Integrin Signaling Pathway	BIOCARTA	h_integrinPathway	http://cgap.nci.nih.gov/Pathways/BioCarta/h_integrinPathway	9	34	0.26	0.861	0.0264657	0.0646621	0.973534	1	CNVR8106.1-BCR: 0.20(CEU|YRI),CNVR8106.1-BCR: 0.14(CEU|CHB),	RAPGEF1,ITGB1,JUN,RAF1,TLN1,BCR,PPP1R12B,ACTN2,HRAS	SHC1,RAPGEF1,CAPNS1,RAF1,BCAR1,ROCK1,MAPK8,MAP2K1,VCL,ACTN3,CAPNS2,PPP1R12B,FYN,ZYX,ACTA1,MAPK1,TNS1,CAV1,RHOA,JUN,ITGB1,SOS1,CAPN1,BCR,ACTN2,MAPK3,MAP2K2,HRAS,ACTN1,CSK,TLN1,RAP1A,CRKL,GRB2
Transcription factor CREB and its extracellular signals	BIOCARTA	h_crebPathway	http://cgap.nci.nih.gov/Pathways/BioCarta/h_crebPathway	7	22	0.32	0.866	0.0124802	0.0397925	0.98752	1	CNVR233.1-PRKACB: 0.19(CEU|YRI),CNVR233.1-PRKACB: 0.31(CEU|CHB),	PRKAR1B,PRKCA,PRKCB,HRAS,PIK3R1,PRKACB,ADCY1	PRKAR1A,SOS1,MAPK14,MAPK3,PRKCA,RPS6KA1,PIK3CA,RAC1,HRAS,PRKAR2B,PRKACB,PRKAR1B,AKT1,PRKACG,PRKCB,PRKAR2A,PIK3R1,ADCY1,RPS6KA5,CREB1,MAPK1,GRB2
Sonic Hedgehog (Shh) Pathway	BIOCARTA	h_shhPathway	http://cgap.nci.nih.gov/Pathways/BioCarta/h_shhPathway	4	16	0.25	0.867	0.083565	0.15292	0.916435	1	CNVR233.1-PRKACB: 0.19(CEU|YRI),CNVR233.1-PRKACB: 0.31(CEU|CHB),	PRKAR1B,GLI2,GSK3B,PRKACB	DYRK1A,GLI1,PRKAR1A,SHH,GLI2,PRKAR2B,DYRK1B,GLI3,PRKACB,PTCH1,PRKAR1B,PRKACG,PRKAR2A,GSK3B,SMO,SUFU
AKAP95 role in mitosis and chromosome dynamics	BIOCARTA	h_akap95Pathway	http://cgap.nci.nih.gov/Pathways/BioCarta/h_akap95Pathway	1	11	0.09	0.868	0.51714	0.549993	0.48286	1	CNVR233.1-PRKACB: 0.19(CEU|YRI),CNVR233.1-PRKACB: 0.31(CEU|CHB),	PRKACB	AKAP8,PRKACG,NCAPD2,PRKAR2A,DDX5,CCNB1,PPP2CA,CDC2,PRKAG1,PRKAR2B,PRKACB
ChREBP regulation by carbohydrates and cAMP	BIOCARTA	h_chrebpPathway	http://cgap.nci.nih.gov/Pathways/BioCarta/h_chrebpPathway	4	19	0.21	0.87	0.151823	0.229965	0.848177	1	CNVR233.1-PRKACB: 0.19(CEU|YRI),CNVR233.1-PRKACB: 0.31(CEU|CHB),	PRKAR1B,GNAS,PRKACB,ADCY1	PRKAB2,PRKAA2,PRKAR1A,GNAS,PRKAG3,PPP2CA,ACSM1,PRKAG1,MLXIPL,PRKAR2B,PRKACB,ACSBG1,PRKAR1B,PRKACG,PRKAR2A,ADCY1,PRKAA1,PRKAB1,PRKAG2
Actions of Nitric Oxide in the Heart	BIOCARTA	h_no1Pathway	http://cgap.nci.nih.gov/Pathways/BioCarta/h_no1Pathway	6	28	0.21	0.877	0.122824	0.198586	0.877176	1	CNVR233.1-PRKACB: 0.19(CEU|YRI),CNVR233.1-PRKACB: 0.31(CEU|CHB),	FLT4,PRKAR1B,RYR2,PDE2A,HSP90AA1,PRKACB	CAV1,FLT4,VEGFA,CALM3,PRKAR1A,CHRNA1,HSP90AA1,KDR,RYR2,TNNI1,SLC7A1,PRKAR2B,PDE3B,PRKACB,CALM2,PRKAR1B,AKT1,PDE3A,PRKACG,PRKAR2A,CHRM1,NOS3,CALM1,KNG1,PDE2A,BDKRB2,ACTA1,FLT1
NFAT and Hypertrophy of the heart (Transcription in the broken heart)	BIOCARTA	h_nfatPathway	http://cgap.nci.nih.gov/Pathways/BioCarta/h_nfatPathway	13	51	0.25	0.883	0.0177962	0.0495768	0.982204	1	CNVR233.1-PRKACB: 0.19(CEU|YRI),CNVR233.1-PRKACB: 0.31(CEU|CHB),	PRKAR1B,PPP3CA,RPS6KB1,CREBBP,PIK3R1,RAF1,CSNK1A1,GSK3B,CAMK4,NFATC1,HRAS,PRKACB,ELSPBP1	PPP3CA,MYH2,CALM3,PIK3CG,HBEGF,PRKAR1A,RAF1,AGT,GATA4,NFATC2,CALM2,MAPK8,MAP2K1,AKT1,PRKAR1B,NFATC4,NPPA,PRKAR2A,HAND2,PIK3R1,EDN1,GSK3B,MAPK1,ACTA1,NFATC3,CREBBP,IGF1,MAPK14,MAPK3,PIK3CA,F2,NFATC1,PPP3CC,HRAS,PRKAR2B,CTF1,MEF2C,FGF2,PRKACB,CAMK1G,PRKACG,RPS6KB1,CALR,PPP3CB,CSNK1A1,CAMK4,NKX2-5,CALM1,HAND1,ELSPBP1,CAMK1
mTOR signaling pathway	KEGG	hsa04150	http://cgap.nci.nih.gov/Pathways/Kegg/hsa04150	13	48	0.27	0.899	0.0103254	0.0356267	0.989675	1	CNVR2016.1-EIF4E: 0.24(CEU|YRI),CNVR2016.1-EIF4E: 0.18(CEU|CHB),CNVR3159.1-RPS6KA2: 0.17(CEU|YRI),CNVR3159.1-RPS6KA2: 0.13(YRI|CHB),	CAB39,RPS6KB1,PIK3R1,VEGFB,RPTOR,TSC2,RHEB,RICTOR,PDPK1,EIF4B,EIF4E,AKT3,RPS6KA2	RPS6KA6,VEGFA,PIK3CG,ULK2,RPTOR,RPS6,PIK3CD,EIF4E,MTOR,MLST8,AKT2,BRAF,RPS6KA3,CAB39,AKT1,EIF4EBP1,PIK3R1,VEGFB,RICTOR,PDPK1,PIK3R5,AKT3,RPS6KA2,MAPK1,PGF,ULK1,EIF4E2,PRKAA2,IGF1,HIF1A,TSC1,PIK3R2,VEGFC,MAPK3,RPS6KA1,STRADA,PIK3CA,PIK3R3,RPS6KB1,PIK3CB,TSC2,RHEB,DDIT4,PRKAA1,EIF4B,FIGF,RPS6KB2,STK11
Ribosome	KEGG	hsa03010	http://cgap.nci.nih.gov/Pathways/Kegg/hsa03010	8	87	0.09	0.901	0.929017	0.931077	0.070983	1	CNVR7327.1-C18orf32,MIR1539,RPL17: 0.25(CEU|YRI),CNVR7327.1-C18orf32,MIR1539,RPL17: 0.18(YRI|CHB),	RPS27L,RPS18,RPL36AL,RPS17,RPS29,RPL17,RPS20,RPL13	RPL10,RPL10L,RPL27,RPS11,RPS25,RPL24,RPL37A,RPL3L,RPS17,RPL38,RPS3A,RPS6,RPL23,RPS16,RPL26L1,RPS28,RPL18,RPL22,RPL32,RPS9,RPL12,RPL14,RPS2,RPL39,RPL37,RPL29,RPS20,RPL10A,RPL17,RPL26,RPL35,RPS18,RPLP1,RPS26,RPS10,RPL21,RPL34,RPS23,RPL11,RPL27A,RPS19,RPS12,FAU,RPL36AL,RPS13,RPL9,RPS29,RPL19,RPSA,RPL8,RPL28,RPL35A,RPL7,RSL24D1,RPL18A,RPLP0,RPS27L,UBA52,RPL6,RPS4X,RPL5,RPS8,RPL13A,MRPL13,RPL36,RPS3,R…
Apoptosis	KEGG	hsa04210	http://cgap.nci.nih.gov/Pathways/Kegg/hsa04210	18	84	0.21	0.903	0.0468569	0.101336	0.953143	1	CNVR3865.1-IKBKB,POLB: 0.53(CEU|YRI),CNVR3865.1-IKBKB,POLB: 0.57(YRI|CHB),CNVR233.1-PRKACB: 0.19(CEU|YRI),CNVR233.1-PRKACB: 0.31(CEU|CHB),CNVR5570.1-IRAK3: 0.17(CEU|YRI),CNVR5570.1-IRAK3: 0.13(YRI|CHB),	PPP3CA,NGF,CASP7,IRAK3,TNFRSF10D,IL3RA,IL3,PRKACA,IKBKG,IRAK2,PRKACB,PRKAR1B,NFKB1,IKBKB,PIK3R1,DFFB,RIPK1,AKT3	TRAF2,PRKAR1A,NFKBIA,IRAK2,CFLAR,AKT1,PRKAR1B,PIK3R1,DFFB,TNFSF10,BAX,CHUK,PIK3R5,TNFRSF1A,FASLG,AKT3,IL1R1,BID,TNFRSF10B,IRAK1,NFKB2,IL1RAP,AIFM1,BCL2,TNFRSF10A,CASP7,RELA,TNFRSF10D,MAP3K14,PRKACA,PRKAR2B,TP53,APAF1,NTRK1,XIAP,PRKACB,TNFRSF10C,PRKACG,CYCS,PIK3CB,PPP3R1,TNF,PPP3CA,PIK3CG,IRAK3,DFFA,PIK3CD,IL3,CSF2RB,IKBKG,AKT2,MYD88,CHP,NFKB1,PPP3R2,IKBKB,PRKAR2A,TRADD,RIPK1,IL1A,CASP9,IL1B,BAD,C…
Glycan structures - biosynthesis 1	KEGG	hsa01030	http://cgap.nci.nih.gov/Pathways/Kegg/hsa01030	34	109	0.31	0.905	7.72e-06	0.000166196	0.999992	1	CNVR5072.1-GALNTL4,CSNK2A1P: 0.13(CEU|CHB),CNVR1532.1-RPN1: 0.12(CEU|YRI),CNVR4026.1-EXT1: 0.20(CEU|YRI),CNVR4026.1-EXT1: 0.14(CEU|CHB),CNVR1028.1-GALNT13: 0.28(CEU|YRI),CNVR1028.1-GALNT13: 0.16(YRI|CHB),	CHST11,CHST7,GALNTL6,EXT2,WBSCR17,GALNT10,EXT1,GALNTL4,NDST4,NDST3,CHST3,GALNT13,MAN1B1,ST3GAL4,GALNT7,HS6ST2,MGAT2,HS2ST1,GALNT9,CHST1,ST3GAL3,RPN1,CHST13,UST,CHST6,B3GAT1,GALNTL2,CSGALNACT2,MAN1A2,HS6ST3,ALG1,CSGALNACT1,GALNT14,CHSY1	CHST15,RPN2,CHST7,HS3ST3B1,GALNTL6,EXT2,WBSCR17,CHPF,B4GALT7,A4GNT,MAN1B1,MAN1C1,B4GALT2,GALNT8,ALG6,MGAT1,MOGS,ALG9,GALNT7,MAN2A1,HS6ST2,GCNT1,MGAT2,EXTL3,HS2ST1,MGAT5,B4GALT3,EXTL1,EXTL2,FUT8,GALNT3,HS6ST1,ST3GAL2,B3GAT3,ALG3,MAN2A2,GALNTL2,CSGALNACT2,MAN1A2,HS6ST3,MAN1A1,GALNT14,HS3ST5,XYLT2,HS3ST3A1,CHST12,CHSY3,GALNT4,ALG10,B3GALT6,CHST11,GANAB,GALNT1,ALG12,GALNT2,GALNT10,EXT1,GALNTL4,NDST4,…
Nitric Oxide Signaling Pathway	BIOCARTA	h_nos1Pathway	http://cgap.nci.nih.gov/Pathways/BioCarta/h_nos1Pathway	7	21	0.33	0.906	0.00914238	0.0317873	0.990858	1	CNVR5696.1-NOS1: 0.17(CEU|YRI),CNVR5696.1-NOS1: 0.24(YRI|CHB),CNVR233.1-PRKACB: 0.19(CEU|YRI),CNVR233.1-PRKACB: 0.31(CEU|CHB),	PRKAR1B,PPP3CA,PRKCA,PRKCB,GRIN2D,NOS1,PRKACB	PPP3CA,CALM3,GRIN2D,PRKAR1A,DLG4,PRKCA,GRIN1,PPP3CC,PRKAR2B,PRKACB,CALM2,PRKAR1B,PRKACG,PRKCB,GRIN2B,PRKAR2A,GRIN2A,PPP3CB,NOS1,GRIN2C,CALM1
Adipocytokine signaling pathway	KEGG	hsa04920	http://cgap.nci.nih.gov/Pathways/Kegg/hsa04920	16	69	0.23	0.907	0.0276697	0.0651104	0.97233	1	CNVR1991.1-MAPK10: 0.10(YRI|CHB),CNVR3865.1-IKBKB,POLB: 0.53(CEU|YRI),CNVR3865.1-IKBKB,POLB: 0.57(YRI|CHB),CNVR7103.1-STAT3: 0.16(CEU|YRI),CNVR7103.1-STAT3: 0.12(YRI|CHB),	RXRG,ACSL6,ACSL1,PPARA,CAMKK1,LEPR,NFKB1,RXRA,IKBKB,IRS2,JAK2,TYK2,MAPK10,AKT3,STAT3,ADIPOQ	ACSL6,TRAF2,NFKBIA,CPT1C,LEPR,MTOR,AGRP,ADIPOR2,AKT1,RXRA,JAK2,IRS2,ACACB,CPT1A,PPARGC1A,ACSL3,TNFRSF1A,AKT3,CPT1B,STAT3,IRS4,RXRG,NFKB2,PRKAA2,PRKAG3,RELA,CAMKK1,SLC2A4,CD36,ACSL5,CAMKK2,PTPN11,PRKAA1,ACSL4,PRKAB1,STK11,TNF,PCK2,PRKAB2,PCK1,MAPK9,CPT2,PRKAG1,SLC2A1,AKT2,MAPK8,NFKB1,IKBKB,TRADD,TYK2,IRS1,G6PC,PRKAG2,NFKBIB,NPY,NFKBIE,ACSL1,PPARA,TNFRSF1B,SOCS3,PRKCQ,JAK3,ADIPOR1,POMC,MAPK10,LEP,J…
Internal Ribosome entry pathway	BIOCARTA	h_iresPathway	http://cgap.nci.nih.gov/Pathways/BioCarta/h_iresPathway	1	7	0.14	0.918	0.290237	0.357458	0.709763	1	CNVR2016.1-EIF4E: 0.24(CEU|YRI),CNVR2016.1-EIF4E: 0.18(CEU|CHB),	EIF4E	EIF4A1,EIF4A2,EIF4G3,EIF4E,EIF4G2,EIF3A,EIF4G1
Calcium signaling pathway	KEGG	hsa04020	http://cgap.nci.nih.gov/Pathways/Kegg/hsa04020	60	175	0.34	0.921	1e-10	9.05e-09	1	1	CNVR5936.1-EDNRB: 0.15(CEU|YRI),CNVR5936.1-EDNRB: 0.10(YRI|CHB),CNVR1126.1-ERBB4: 0.11(YRI|CHB),CNVR233.1-PRKACB: 0.19(CEU|YRI),CNVR233.1-PRKACB: 0.31(CEU|CHB),CNVR7258.1-GNAL: 0.19(CEU|YRI),CNVR7258.1-GNAL: 0.13(YRI|CHB),CNVR4052.1-ADCY8: 0.27(CEU|YRI),CNVR4052.1-ADCY8: 0.35(YRI|CHB),CNVR5696.1-NOS1: 0.17(CEU|YRI),CNVR5696.1-NOS1: 0.24(YRI|CHB),CNVR1072.1-PDE1A: 0.24(CEU|YRI),CNVR1072.1-PDE1A: 0…	PPP3CA,GRIN2D,SLC25A6,TTN,GNAS,RYR3,P2RX7,ERBB4,PLCB2,ADCY8,EDNRB,GNA15,EGFR,P2RX5,PRKCB,P2RX3,BST1,ADCY9,NOS1,HTR7,ADCY1,TACR3,PTGER1,CACNA1H,CACNA1C,PLCB4,PLCB1,HTR5A,GRM1,CACNA1B,SPHK1,GNAQ,ADCY2,TACR1,CHRNA7,ATP2A2,RYR2,CYSLTR1,PRKCA,PRKACA,PLCB3,GRM5,SLC8A1,PRKACB,PLCG2,ITPR3,PDGFRB,GNA14,ADRA1B,PDE1A,GNAL,PHKG1,CAMK4,ATP2B4,NTSR1,CAMK2G,NOS2,PRKCG,ADCY3,CAMK2B	CACNA1A,PLCD1,ATP2A1,CALM3,GRIN2D,PTGER3,PLCE1,RYR3,ERBB4,AGTR1,GRIN1,CYSLTR2,CALML3,P2RX3,TACR3,SLC8A3,CACNA1C,TRHR,HTR5A,GRM1,PLCD4,HTR2A,HTR6,GNAQ,CACNA1D,CAMK2A,VDAC3,VDAC1,HRH2,ITPKB,ADCY7,GRM5,PRKACB,PTAFR,BDKRB1,PDGFRB,ADRB1,GNA14,CCKBR,PDE1B,MYLK3,GNAL,CCKAR,NTSR1,ADRB2,NOS2,BDKRB2,PRKCG,ADCY3,CAMK2B,P2RX6,TTN,P2RX7,PLCB2,CACNA1F,ADCY8,TNNC2,ADORA2A,P2RX5,EDNRA,LTB4R2,AVPR1A,GRIN2A,ATP2B2…
Nuclear Receptors in Lipid Metabolism and Toxicity	BIOCARTA	h_nuclearRsPathway	http://cgap.nci.nih.gov/Pathways/BioCarta/h_nuclearRsPathway	6	33	0.18	0.924	0.229529	0.305138	0.770471	1	CNVR4427.1-ABCA1: 0.14(CEU|CHB),CNVR4427.1-ABCA1: 0.17(YRI|CHB),	ABCB1,ABCA1,CYP2E1,CYP24A1,PPARA,CYP2B6	VDR,CYP1A2,PPARD,RARA,CYP4B1,ABCD3,ABCA1,CYP26A1,ABCB4,PPARG,ABCG5,CYP2C9,CYP4A11,NR0B2,NR1H3,ABCG1,ABCB1,CYP24A1,RARG,NR1I2,PPARA,NR1H4,CYP2E1,RARB,ABCC2,ABCB11,CYP8B1,NR1I3,CYP2B6,CYP3A4,ABCD2,CYP27B1,ABCC3
Toll-like receptor signaling pathway	KEGG	hsa04620	http://cgap.nci.nih.gov/Pathways/Kegg/hsa04620	14	91	0.15	0.932	0.414521	0.466078	0.585479	1	CNVR1991.1-MAPK10: 0.10(YRI|CHB),CNVR3865.1-IKBKB,POLB: 0.53(CEU|YRI),CNVR3865.1-IKBKB,POLB: 0.57(YRI|CHB),CNVR1969.1-ART3,CXCL10,CXCL11: 0.25(CEU|CHB),CNVR1969.1-ART3,CXCL10,CXCL11: 0.12(YRI|CHB),	NFKB1,IKBKB,JUN,PIK3R1,MAP2K4,MAPK10,IFNAR1,IKBKG,AKT3,CCL3,CXCL11,CXCL10,CCL4,TOLLIP	MAP2K3,TLR7,MAPK12,IFNA4,TLR4,NFKBIA,MAPK13,FOS,CD86,CXCL10,IFNA5,TOLLIP,AKT1,PIK3R1,IFNA17,MAP3K7IP2,CHUK,TBK1,PIK3R5,LY96,AKT3,IL12A,TICAM2,IRAK1,NFKB2,TLR1,CD80,MAPK14,IKBKE,IFNA14,RELA,RAC1,CCL5,IFNAR2,CXCL11,STAT1,IFNA21,PIK3CB,MAP2K4,LBP,IFNAR1,IFNB1,TLR3,IL6,IFNA16,IFNA10,TLR2,TICAM1,TNF,TLR9,PIK3CG,TLR6,PIK3CD,MAPK9,IKBKG,AKT2,MYD88,MAPK8,IFNA1,NFKB1,IKBKB,TLR5,IFNA6,MAP3K7,IL1B,CCL3,IFNA…
Stathmin and breast cancer resistance to antimicrotubule agents	BIOCARTA	h_stathminPathway	http://cgap.nci.nih.gov/Pathways/BioCarta/h_stathminPathway	3	20	0.15	0.951	0.364128	0.41773	0.635872	1	CNVR233.1-PRKACB: 0.19(CEU|YRI),CNVR233.1-PRKACB: 0.31(CEU|CHB),	PRKAR1B,CAMK4,PRKACB	TSG101,PRKAR1A,CD247,UHMK1,CCNB1,STMN1,CD2,RB1CC1,CDC2,PRKAR2B,MAPK13,PRKACB,PRKAR1B,PRKACG,HSPA5,CD3E,PRKAR2A,CAMK4,CD3G,CD3D
Epithelial cell signaling in Helicobacter pylori infection	KEGG	hsa05120	http://cgap.nci.nih.gov/Pathways/Kegg/hsa05120	15	69	0.22	0.952	0.0529637	0.108324	0.947036	1	CNVR3395.1-EGFR: 0.12(CEU|YRI),CNVR1136.1-CXCR1: 0.11(CEU|YRI),CNVR1991.1-MAPK10: 0.10(YRI|CHB),CNVR3865.1-IKBKB,POLB: 0.53(CEU|YRI),CNVR3865.1-IKBKB,POLB: 0.57(YRI|CHB),	NFKB1,PLCG2,IKBKB,JUN,MAP2K4,TJP1,CXCR1,MAPK10,SRC,ATP6V1F,JAM3,IKBKG,F11R,GIT1,EGFR	ATP6V1H,MAPK12,HBEGF,LYN,NFKBIA,MAPK13,PTPRZ1,ATP6V0E1,CXCL1,ATP6V1B1,ATP6AP1,CHUK,ATP6V1D,ATP6V1F,TCIRG1,NFKB2,MAPK14,TJP1,RELA,MAP3K14,MATK,RAC1,PAK1,CCL5,GIT1,ATP6V1G1,ATP6V0C,NOD1,ATP6V0D1,ATP6V1C2,CSK,MAP2K4,ATP6V1G2,PTPN11,ATP6V0A2,PLCG1,MAPK9,ADAM10,IKBKG,MAPK8,ATP6V1A,EGFR,NFKB1,IKBKB,CXCR2,ATP6V0B,SRC,MET,ATP6V0A1,CDC42,ATP6V0D2,ATP6V1E1,JUN,ATP6V1C1,CASP3,ATP6V1E2,ATP6V1B2,PLCG2,ATP6V0A…
Axon guidance	KEGG	hsa04360	http://cgap.nci.nih.gov/Pathways/Kegg/hsa04360	45	130	0.35	0.955	1.12e-08	6.93e-07	1	1	CNVR4495.1-ABL1: 0.15(YRI|CHB),CNVR1841.1-SLIT2: 0.18(CEU|YRI),CNVR1841.1-SLIT2: 0.46(YRI|CHB),CNVR4393.2-SECISBP2,SEMA4D,GADD45G,LOC100129066: 0.16(CEU|CHB),CNVR3475.1-SEMA3E: 0.13(CEU|CHB),	PPP3CA,EPHB1,EPHA5,NGEF,PAK2,NRAS,SRGAP3,RRAS2,PTK2,SLIT3,ABLIM1,SEMA3E,NTN3,GSK3B,PLXNA1,EPHA8,SEMA4D,DCC,SRGAP2,EFNB2,ROCK2,UNC5C,ITGB1,NCK2,UNC5A,SEMA5A,PLXNA2,ABL1,RHOD,NFATC1,HRAS,RAC2,ABLIM2,UNC5D,RAC3,SRGAP1,SLIT2,ROBO2,NRP1,PAK4,SEMA7A,NTN1,SEMA4G,EPHA3,PLXNC1	NFAT5,CFL2,SEMA3A,RRAS2,PTK2,ROCK1,L1CAM,PAK6,SEMA3E,PLXNA1,CFL1,DCC,CXCR4,EFNA2,NFATC3,EPHB3,FES,RAC1,RHOD,PAK1,HRAS,LRRC4C,EFNA4,SLIT2,ROBO2,SEMA6B,CXCL12,NTN1,EPHA3,SEMA3B,SEMA5B,SRGAP3,SEMA3G,LIMK1,EFNA5,GNAI3,PLXNB1,EPHA8,EFNA1,SEMA4D,FYN,MET,MRAS,EFNB2,DPYSL2,UNC5B,CDK5,ITGB1,NCK1,UNC5A,PLXNA2,ABL1,MAPK3,ABLIM2,UNC5D,SRGAP1,NRP1,SEMA4B,PAK4,EPHB2,PPP3CB,RASA1,GNAI2,SEMA4F,RND1,EPHA5,NTN4,NG…
T cell receptor signaling pathway	KEGG	hsa04660	http://cgap.nci.nih.gov/Pathways/Kegg/hsa04660	22	93	0.24	0.968	0.0112339	0.0378934	0.988766	1	CNVR3865.1-IKBKB,POLB: 0.53(CEU|YRI),CNVR3865.1-IKBKB,POLB: 0.57(YRI|CHB),	PPP3CA,VAV1,JUN,NCK2,SOS2,PAK2,NRAS,NFATC1,IKBKG,HRAS,CSF2,VAV2,NFKB1,CD8B,IKBKB,PIK3R1,PAK4,PDCD1,CARD11,AKT3,CD8A,VAV3	NFAT5,IL5,CDK4,NFKBIA,KRAS,IFNG,LAT,FOS,ZAP70,GRAP2,AKT1,TEC,PAK6,NFATC4,CD3E,PIK3R1,CHUK,IL10,IL4,CD28,LCP2,PIK3R5,AKT3,CD8A,VAV3,NFATC3,RHOA,NFKB2,PAK7,ITK,CD247,SOS1,MAP3K14,NFATC1,PAK1,CBLB,HRAS,CD40LG,PIK3CB,MALT1,RASGRP1,PPP3R1,CARD11,CD3D,TNF,PPP3CA,VAV1,LCK,CBLC,PIK3CG,PLCG1,SOS2,MAP3K8,NRAS,PAK2,PTPN6,PIK3CD,PDK1,IKBKG,NFATC2,AKT2,VAV2,CHP,NFKB1,ICOS,PAK3,IKBKB,PPP3R2,BCL10,PDCD1,CBL,CD4…
Valine, leucine and isoleucine degradation	KEGG	hsa00280	http://cgap.nci.nih.gov/Pathways/Kegg/hsa00280	10	53	0.19	0.972	0.175039	0.256044	0.824961	1	CNVR830.1-MCEE,MPHOSPH10: 0.21(CEU|YRI),CNVR830.1-MCEE,MPHOSPH10: 0.13(YRI|CHB),	ALDH3A1,MCEE,PCCB,AUH,MCCC1,ALDH6A1,PCCA,BCKDHB,MYST4,ALDH1A3	ALDH3A1,MCEE,ACADL,ALDH3A2,ESCO2,MYST3,BCAT1,MCCC2,HADHB,PCCA,HIBADH,OXCT1,IVD,AUH,NAT5,ECHS1,BCAT2,MUT,AOX1,BCKDHB,BCKDHA,MYST4,ESCO1,ABAT,PNPLA3,MCCC1,ALDH7A1,HSD17B10,EHHADH,DBT,ALDH9A1,OXCT2,ACAD10,ACAA2,ACADM,ALDH1A3,ARD1A,ACAT1,PCCB,ACAT2,ALDH1B1,HMGCS2,HADHA,ALDH6A1,HADH,ALDH2,ACAD11,HMGCL,ACADS,ACAA1,HSD17B4,HMGCS1,SH3GLB1
Neuroactive ligand-receptor interaction	KEGG	hsa04080	http://cgap.nci.nih.gov/Pathways/Kegg/hsa04080	68	299	0.23	0.973	0.000212947	0.00223842	0.999787	1	CNVR2004.1-GRID2: 0.14(CEU|YRI),CNVR2004.1-GRID2: 0.38(YRI|CHB),CNVR4414.1-GABBR2: 0.10(CEU|YRI),CNVR4414.1-GABBR2: 0.23(YRI|CHB),CNVR3016.1-GRIK2: 0.15(CEU|YRI),CNVR3016.1-GRIK2: 0.11(YRI|CHB),CNVR5936.1-EDNRB: 0.15(CEU|YRI),CNVR5936.1-EDNRB: 0.10(YRI|CHB),CNVR1277.1-GRM7: 0.17(YRI|CHB),CNVR2651.1-GLRA1: 0.26(CEU|YRI),CNVR2651.1-GLRA1: 0.19(YRI|CHB),CNVR7924.1-NTSR1: 0.12(CEU|YRI),CNVR7924.1-NTS…	GH2,GLRA2,NPB,GRIN2D,LHB,GABRA3,GLRA1,LEPR,EDNRB,GABRB3,MC1R,GABRA5,GIP,P2RX3,GRM8,C5AR1,ADRA2C,TACR3,S1PR4,HTR5A,GRM1,GRM7,UCN3,GABRR1,NPFFR2,DEFA1,GRIK1,GRIK4,GRM5,LPAR6,GABRB1,NTSR1,NPBWR2,TAC4,P2RX7,GHR,GRIK3,VIPR2,GLRA3,GH1,P2RX5,TSHB,HTR7,PTGER1,GPR35,DRD5,GRID1,FSHR,F2RL3,MTNR1B,UTS2R,GABBR2,GRIA3,PARD3,CNR2,PPYR1,TACR1,CYSLTR1,GRIK2,OPRL1,GRIN3A,ADRA1B,HRH3,GRIK5,GABRG2,TAC1,GABRG3,GRID2	FSHB,PTGER3,NPY5R,GALR2,DEFA3,LEPR,GABRB3,SCTR,CHRM4,GABBR1,EDN1,PLG,NMBR,ADRA2C,TACR3,P2RY13,GRM7,NMB,NMUR1,NPFFR2,HRH2,PPY,PTAFR,ADRB1,P2RY1,GRM3,LPAR6,GABRB1,NTSR1,MC4R,HTR1A,P2RX6,GLRB,GRM6,NPFF,DEFA6,P2RX5,LTB4R2,GNRH1,GRIN3B,F2RL2,CHRM5,HTR4,CRHR1,HCRTR1,NMUR2,MTNR1B,EDN3,LPAR3,LHCGR,FPR3,DRD2,CNR2,GRM2,PRLH,UCN2,ADRA1B,HRH3,HTR2B,LEP,GABRG2,GCG,HTR1E,PTGER2,S1PR5,OXT,GH2,GPR83,P2RY8,LHB,GL…
NFkB activation by Nontypeable Hemophilus influenzae	BIOCARTA	h_nthiPathway	http://cgap.nci.nih.gov/Pathways/BioCarta/h_nthiPathway	3	23	0.13	0.995	0.473675	0.515906	0.526325	1	CNVR3865.1-IKBKB,POLB: 0.53(CEU|YRI),CNVR3865.1-IKBKB,POLB: 0.57(YRI|CHB),	NFKB1,IKBKB,CREBBP	MAP2K3,TGFBR2,CREBBP,MAPK14,RELA,MAP3K14,NFKBIA,MYD88,NFKB1,IKBKB,NR3C1,CHUK,TGFBR1,EP300,MAP3K7,SMAD3,IL1B,MAP2K6,MAPK11,SMAD4,IL8,TNF,DUSP1
MAPKinase Signaling Pathway	BIOCARTA	h_mapkPathway	http://cgap.nci.nih.gov/Pathways/BioCarta/h_mapkPathway	17	81	0.21	0.996	0.0603714	0.121279	0.939629	1	CNVR1991.1-MAPK10: 0.10(YRI|CHB),CNVR3865.1-IKBKB,POLB: 0.53(CEU|YRI),CNVR3865.1-IKBKB,POLB: 0.57(YRI|CHB),CNVR3159.1-RPS6KA2: 0.17(CEU|YRI),CNVR3159.1-RPS6KA2: 0.13(YRI|CHB),	JUN,RAF1,PAK2,MAP3K1,HRAS,NFKB1,MAP4K5,RPS6KB1,IKBKB,RIPK1,MAP2K4,MAPK10,SP1,MAP2K5,DAXX,MAPKAPK2,RPS6KA2	MAP2K3,SHC1,MAPK7,MAP3K12,MAP3K11,MAPK12,TRAF2,MAP3K1,TGFB3,MAPKAPK5,MAP4K1,NFKBIA,ELK1,MAPK13,FOS,MAP3K10,MAP4K5,MAP3K5,MAPK6,CHUK,MAP2K5,MAP4K4,RPS6KA4,MAP3K13,MAPK1,MAPK14,RELA,TGFB2,MAP3K14,RAC1,PAK1,HRAS,STAT1,RAPGEF2,MAP2K4,ATF2,MAP3K6,RAF1,MAP3K8,PAK2,MAP4K2,MAPK9,MAP4K3,TGFB1,MKNK1,RPS6KA3,MKNK2,MAP2K1,MAPK8,MAP3K9,NFKB1,IKBKB,TRADD,MAP3K4,RIPK1,TGFBR1,MAP3K7,SP1,CEBPA,RPS6KA2,MYC,MAP3K3,…
Cell cycle	KEGG	hsa04110	http://cgap.nci.nih.gov/Pathways/Kegg/hsa04110	19	111	0.17	0.999	0.242263	0.318323	0.757737	1	CNVR4393.2-SECISBP2,SEMA4D,GADD45G,LOC100129066: 0.16(CEU|CHB),CNVR4495.1-ABL1: 0.15(YRI|CHB),	CDC16,ANAPC10,CDC27,CREBBP,RB1,CDKN1A,ANAPC11,MCM2,RBL1,ABL1,MAD1L1,ORC5L,CUL1,GADD45G,ANAPC1,GSK3B,TFDP1,FZR1,CHEK2	ESPL1,CDC16,PCNA,BUB1,ORC3L,CDK4,CDKN1B,TGFB3,CDC25B,CCND2,ANAPC7,MCM3,CDKN2C,MCM5,CDC6,CCNB3,GSK3B,ANAPC1,CDKN2D,CDK7,CDC14C,MCM6,YWHAQ,CCNA1,CHEK1,CDC14A,SFN,BUB3,CHEK2,PTTG2,CDC27,SKP2,RBL2,MCM2,CDC45L,SMC1B,GADD45A,TGFB2,SMC1A,MAD1L1,ANAPC2,PKMYT1,TP53,LOC440917,MCM4,CCND3,CDK6,YWHAH,MAD2L2,CDC20,E2F5,PTTG1,EP300,SMAD3,SMAD4,CDKN2B,HDAC1,ANAPC10,RB1,PLK1,MDM2,DBF4,CCNB1,CDC7,RBL1,CDKN2A,ORC6L…
MAPK signaling pathway	KEGG	hsa04010	http://cgap.nci.nih.gov/Pathways/Kegg/hsa04010	63	273	0.23	1	0.00022297	0.00229051	0.999777	1	CNVR3865.1-IKBKB,POLB: 0.53(CEU|YRI),CNVR3865.1-IKBKB,POLB: 0.57(YRI|CHB),CNVR3159.1-RPS6KA2: 0.17(CEU|YRI),CNVR3159.1-RPS6KA2: 0.13(YRI|CHB),CNVR233.1-PRKACB: 0.19(CEU|YRI),CNVR233.1-PRKACB: 0.31(CEU|CHB),CNVR1680.1-FGF12: 0.11(CEU|YRI),CNVR2697.1-FGFR4: 0.15(CEU|YRI),CNVR2697.1-FGFR4: 0.11(YRI|CHB),CNVR4393.2-SECISBP2,SEMA4D,GADD45G,LOC100129066: 0.16(CEU|CHB),CNVR3395.1-EGFR: 0.12(CEU|YRI),CNV…	PPP3CA,TAOK2,FGFR4,CACNA2D1,SOS2,RAF1,FLNC,PAK2,NRAS,MAP3K1,CACNA2D4,FGF7,FGF11,RRAS2,IKBKG,GNA12,CACNB2,EGFR,NFKB1,FGF12,NTRK2,PRKCB,CACNG7,IKBKB,FGF1,EGF,RASGRF2,GADD45G,CACNA1H,CACNA1C,MAP2K5,AKT3,CACNG8,PLA2G10,RPS6KA2,CACNA1B,RASGRP3,JUN,NGF,CASP7,MAPK8IP3,PRKCA,PRKACA,HRAS,RAC2,DUSP7,RAC3,PRKACB,CACNG4,CACNA2D2,PDGFRB,NTF4,DUSP3,MAP2K4,MAPK10,MECOM,JUND,PPM1B,MAPKAPK2,PRKCG,DAXX,NF1,PLA2G5	RPS6KA6,RASGRP4,TRAF2,MAP4K1,RRAS2,HSPB1,CACNA1C,FASLG,CASP5,ARRB2,PTPRR,CACNA1D,SOS1,MAPK14,ACVR1B,PLA2G6,TGFB2,RAC1,PAK1,TP53,MOS,NTRK1,PDGFRB,RAPGEF2,PLA2G3,RAP1A,JUND,PRKCG,TNF,TGFBR2,PLA2G2F,HSPB2,CACNA2D1,MAP3K8,RAF1,MAP4K2,FGF13,IKBKG,MKNK2,EGF,GADD45G,CASP9,IL1A,MAP3K7,FGF3,CACNA1H,FGFR1,MRAS,TRAF6,PLA2G4A,MAP3K3,CASP6,MAX,NGF,DUSP14,RPS6KA1,MAP2K2,CRK,DUSP7,PDGFB,NTF4,HSPA1B,DUSP3,PPP3CB…
