# Supplementary material for: Impact of constitutional copy number variants on biological pathway evolution
Source: BMC Evol Biol. 2013 Jan 23;13:19. doi: 10.1186/1471-2148-13-19 (PMC3563492; doi:10.1186/1471-2148-13-19)
Supplement: Additional file 6 — Table S4. List of unique and shared pathways for Venn Diagram. [file 1471-2148-13-19-S6.xls]

## Sheet: 5% significance level
List of unique and shared differentiated pathways from Venn Diagram
Unique in CEU-YRI (8)
Integrin Signaling Pathway	Adhesion	BIOCARTA
Inhibition of Cellular Proliferation by Gleevec	Adhesion	BIOCARTA
ALK in cardiac myocytes	CellSignaling	BIOCARTA
CTCF: First Multivalent Nuclear Factor	DevelopmentalBiology	BIOCARTA
Ribosome	Genetic Information Processing	KEGG
Glycerolipid metabolism	Metabolism	KEGG
Valine, leucine and isoleucine degradation	Metabolism	KEGG
Unique in YRI-ASN (14)
Regulation of p27 Phosphorylation during Cell Cycle Progression	CellCycleRegulation	BIOCARTA
Cyclin E Destruction Pathway	CellCycleRegulation	BIOCARTA
SUMOylation as a mechanism to modulate CtBP-dependent gene responses	Expression	BIOCARTA
E2F1 Destruction Pathway	Expression	BIOCARTA
RNA polymerase	Genetic Information Processing	KEGG
Ubiquitin mediated proteolysis	Genetic Information Processing	KEGG
Alkaloid biosynthesis II	Metabolism	KEGG
ER-associated degradation (ERAD) Pathway	Metabolism	BIOCARTA
Pyrimidine metabolism	Metabolism	KEGG
Glycan structures - biosynthesis 2	Metabolism	KEGG
Glycosylphosphatidylinositol(GPI)-anchor biosynthesis	Metabolism	KEGG
Arginine and proline metabolism	Metabolism	KEGG
Axon guidance	Organismal Systems	KEGG
Long-term depression	Organismal Systems	KEGG
Unique in ASN-CEU (2)
Nuclear Receptors in Lipid Metabolism and Toxicity	CellSignaling	BIOCARTA
Reversal of Insulin Resistance by Leptin	CellSignaling	BIOCARTA
Visual Signal Transduction	CellSignaling	BIOCARTA
FXR and LXR Regulation of Cholesterol Metabolism	Expression	BIOCARTA
Pyruvate metabolism	Metabolism	KEGG
Fatty acid biosynthesis	Metabolism	KEGG
Dorso-ventral axis formation	Organismal Systems	KEGG
Shared between CEU-YRI and YRI-ASN (40)
AKT Signaling Pathway	Adhesion	BIOCARTA
Toll-Like Receptor Pathway	Apoptosis	BIOCARTA
TNFR2 Signaling Pathway	Apoptosis	BIOCARTA
The 4-1BB-dependent immune response	CellActivation	BIOCARTA
Influence of Ras and Rho proteins on G1 to S Transition	CellCycleRegulation	BIOCARTA
Effects of calcineurin in Keratinocyte Differentiation	CellSignaling	BIOCARTA
mTOR Signaling Pathway	CellSignaling	BIOCARTA
NFkB activation by Nontypeable Hemophilus influenzae	CellSignaling	BIOCARTA
Acetylation and Deacetylation of RelA in The Nucleus	CellSignaling	BIOCARTA
Nitric Oxide Signaling Pathway	CellSignaling	BIOCARTA
Phospholipase C d1 in phospholipid associated cell signaling	CellSignaling	BIOCARTA
NF-kB Signaling Pathway	CellSignaling	BIOCARTA
TNF/Stress Related Signaling	CellSignaling	BIOCARTA
Signal transduction through IL1R	CellSignaling	BIOCARTA
Chaperones modulate interferon Signaling Pathway	CellSignaling	BIOCARTA
MAPKinase Signaling Pathway	CellSignaling	BIOCARTA
Gap junction	Cellular Processes	KEGG
Apoptosis	Cellular Processes	KEGG
CD40L Signaling Pathway	CytokinesChemokines	BIOCARTA
Wnt signaling pathway	Environmental Information Processing	KEGG
mTOR signaling pathway	Environmental Information Processing	KEGG
MAPK signaling pathway	Environmental Information Processing	KEGG
TGF-beta signaling pathway	Environmental Information Processing	KEGG
Neuroactive ligand-receptor interaction	Environmental Information Processing	KEGG
Calcium signaling pathway	Environmental Information Processing	KEGG
DNA polymerase	Genetic Information Processing	KEGG
Epithelial cell signaling in Helicobacter pylori infection	Human Diseases	KEGG
Type II diabetes mellitus	Human Diseases	KEGG
Metabolism of xenobiotics by cytochrome P450	Metabolism	KEGG
gamma-Hexachlorocyclohexane degradation	Metabolism	KEGG
Purine metabolism	Metabolism	KEGG
Linoleic acid metabolism	Metabolism	KEGG
Insulin signaling pathway	Organismal Systems	KEGG
Toll-like receptor signaling pathway	Organismal Systems	KEGG
Long-term potentiation	Organismal Systems	KEGG
B cell receptor signaling pathway	Organismal Systems	KEGG
GnRH signaling pathway	Organismal Systems	KEGG
Adipocytokine signaling pathway	Organismal Systems	KEGG
T cell receptor signaling pathway	Organismal Systems	KEGG
Taste transduction	Organismal Systems	KEGG
Shared between CEU-YRI and CEU-ASN (51)
mCalpain and friends in Cell motility	Adhesion	BIOCARTA
Neuropeptides VIP and PACAP inhibit the apoptosis of activated T cells	Apoptosis	BIOCARTA
Regulation of BAD phosphorylation	Apoptosis	BIOCARTA
Multiple antiapoptotic pathways from IGF-1R signaling lead to BAD phosphorylation	Apoptosis	BIOCARTA
Actions of Nitric Oxide in the Heart	CellActivation	BIOCARTA
AKAP95 role in mitosis and chromosome dynamics	CellActivation	BIOCARTA
Protein Kinase A at the Centrosome	CellCycleRegulation	BIOCARTA
Stathmin and breast cancer resistance to antimicrotubule agents	CellCycleRegulation	BIOCARTA
mTOR Signaling Pathway	CellSignaling	BIOCARTA
Transcription Regulation by Methyltransferase of CARM1	CellSignaling	BIOCARTA
Nitric Oxide Signaling Pathway	CellSignaling	BIOCARTA
Rho-Selective Guanine Exchange Factor AKAP13 Mediates Stress Fiber Formation	CellSignaling	BIOCARTA
Repression of Pain Sensation by the Transcriptional Regulator DREAM	CellSignaling	BIOCARTA
Skeletal muscle hypertrophy is regulated via AKT/mTOR pathway	CellSignaling	BIOCARTA
Activation of Csk by cAMP-dependent Protein Kinase Inhibits Signaling through the T Cell Receptor	CellSignaling	BIOCARTA
Cystic fibrosis transmembrane conductance regulator (CFTR) and beta 2 adrenergic receptor (b2AR) pathway	CellSignaling	BIOCARTA
Signaling Pathway from G-Protein Families	CellSignaling	BIOCARTA
Eukaryotic protein translation	CellSignaling	BIOCARTA
Phospholipase C-epsilon pathway	CellSignaling	BIOCARTA
Attenuation of GPCR Signaling	CellSignaling	BIOCARTA
Regulation of eIF4e and p70 S6 Kinase	CellSignaling	BIOCARTA
Regulation of ck1/cdk5 by type 1 glutamate receptors	CellSignaling	BIOCARTA
Transcription factor CREB and its extracellular signals	CellSignaling	BIOCARTA
Gap junction	Cellular Processes	KEGG
Apoptosis	Cellular Processes	KEGG
GATA3 participate in activating the Th2 cytokine genes expression	CytokinesChemokines	BIOCARTA
How Progesterone Initiates the Oocyte Maturation	DevelopmentalBiology	BIOCARTA
Sonic Hedgehog (Shh) Pathway	DevelopmentalBiology	BIOCARTA
Wnt signaling pathway	Environmental Information Processing	KEGG
mTOR signaling pathway	Environmental Information Processing	KEGG
MAPK signaling pathway	Environmental Information Processing	KEGG
Hedgehog signaling pathway	Environmental Information Processing	KEGG
Cytokine-cytokine receptor interaction	Environmental Information Processing	KEGG
Neuroactive ligand-receptor interaction	Environmental Information Processing	KEGG
Calcium signaling pathway	Environmental Information Processing	KEGG
NFAT and Hypertrophy of the heart (Transcription in the broken heart)	Expression	BIOCARTA
Mechanism of Gene Regulation by Peroxisome Proliferators via PPARa(alpha)	Expression	BIOCARTA
Internal Ribosome entry pathway	Expression	BIOCARTA
SARS Coronavirus Protease	Immunology	BIOCARTA
Metabolism of xenobiotics by cytochrome P450	Metabolism	KEGG
Fructose and mannose metabolism	Metabolism	KEGG
Heparan sulfate biosynthesis	Metabolism	KEGG
ChREBP regulation by carbohydrates and cAMP	Metabolism	BIOCARTA
Glycan structures - biosynthesis 1	Metabolism	KEGG
Propanoate metabolism	Metabolism	KEGG
Insulin signaling pathway	Organismal Systems	KEGG
Olfactory transduction	Organismal Systems	KEGG
Toll-like receptor signaling pathway	Organismal Systems	KEGG
Long-term potentiation	Organismal Systems	KEGG
GnRH signaling pathway	Organismal Systems	KEGG
Taste transduction	Organismal Systems	KEGG
Shared between YRI-ASN and CEU-ASN (24)
mTOR Signaling Pathway	CellSignaling	BIOCARTA
mTOR Signaling Pathway	CellSignaling	BIOCARTA
Nitric Oxide Signaling Pathway	CellSignaling	BIOCARTA
Cell cycle - Caulobacter	Cellular Processes	KEGG
Gap junction	Cellular Processes	KEGG
Apoptosis	Cellular Processes	KEGG
Wnt signaling pathway	Environmental Information Processing	KEGG
mTOR signaling pathway	Environmental Information Processing	KEGG
Wnt signaling pathway	Environmental Information Processing	KEGG
mTOR signaling pathway	Environmental Information Processing	KEGG
MAPK signaling pathway	Environmental Information Processing	KEGG
Neuroactive ligand-receptor interaction	Environmental Information Processing	KEGG
Calcium signaling pathway	Environmental Information Processing	KEGG
Starch and sucrose metabolism	Metabolism	KEGG
Metabolism of xenobiotics by cytochrome P450	Metabolism	KEGG
Galactose metabolism	Metabolism	KEGG
Starch and sucrose metabolism	Metabolism	KEGG
Metabolism of xenobiotics by cytochrome P450	Metabolism	KEGG
Galactose metabolism	Metabolism	KEGG
Androgen and estrogen metabolism	Metabolism	KEGG
Atrazine degradation	Metabolism	KEGG
Porphyrin and chlorophyll metabolism	Metabolism	KEGG
Pentose and glucuronate interconversions	Metabolism	KEGG
The role of FYVE-finger proteins in vesicle transport	Metabolism	BIOCARTA
Insulin signaling pathway	Organismal Systems	KEGG
Toll-like receptor signaling pathway	Organismal Systems	KEGG
Insulin signaling pathway	Organismal Systems	KEGG
Toll-like receptor signaling pathway	Organismal Systems	KEGG
Long-term potentiation	Organismal Systems	KEGG
GnRH signaling pathway	Organismal Systems	KEGG
Hematopoietic cell lineage	Organismal Systems	KEGG
Taste transduction	Organismal Systems	KEGG
Common in three (15)
mTOR Signaling Pathway	CellSignaling	BIOCARTA
Nitric Oxide Signaling Pathway	CellSignaling	BIOCARTA
Apoptosis	Cellular Processes	KEGG
Gap junction	Cellular Processes	KEGG
Calcium signaling pathway	Environmental Information Processing	KEGG
MAPK signaling pathway	Environmental Information Processing	KEGG
mTOR signaling pathway	Environmental Information Processing	KEGG
Neuroactive ligand-receptor interaction	Environmental Information Processing	KEGG
Wnt signaling pathway	Environmental Information Processing	KEGG
Metabolism of xenobiotics by cytochrome P450	Metabolism	KEGG
GnRH signaling pathway	Organismal Systems	KEGG
Insulin signaling pathway	Organismal Systems	KEGG
Long-term potentiation	Organismal Systems	KEGG
Taste transduction	Organismal Systems	KEGG
Toll-like receptor signaling pathway	Organismal Systems	KEGG

## Sheet: 1% significance level
List of unique and shared differentiated pathways from Venn Diagram
Unique in CEU-YRI (5)
Gap junction	Cellular Processes	KEGG
Purine metabolism	Metabolism	KEGG
Long-term potentiation	Organismal Systems	KEGG
GnRH signaling pathway	Organismal Systems	KEGG
Taste transduction	Organismal Systems	KEGG
Unique in YRI-ASN (0)
Unique in ASN-CEU (5)
Porphyrin and chlorophyll metabolism	Metabolism	KEGG
Pentose and glucuronate interconversions	Metabolism	KEGG
Starch and sucrose metabolism	Metabolism	KEGG
Androgen and estrogen metabolism	Metabolism	KEGG
Metabolism of xenobiotics by cytochrome P450	Metabolism	KEGG
Shared between CEU-YRI and YRI-ASN (29)
AKT Signaling Pathway	Adhesion	BIOCARTA
TNFR2 Signaling Pathway	Apoptosis	BIOCARTA
Toll-Like Receptor Pathway	Apoptosis	BIOCARTA
The 4-1BB-dependent immune response	CellActivation	BIOCARTA
Influence of Ras and Rho proteins on G1 to S Transition	CellCycleRegulation	BIOCARTA
NF-kB Signaling Pathway	CellSignaling	BIOCARTA
Effects of calcineurin in Keratinocyte Differentiation	CellSignaling	BIOCARTA
TNF/Stress Related Signaling	CellSignaling	BIOCARTA
NFkB activation by Nontypeable Hemophilus influenzae	CellSignaling	BIOCARTA
Acetylation and Deacetylation of RelA in The Nucleus	CellSignaling	BIOCARTA
Signal transduction through IL1R	CellSignaling	BIOCARTA
Chaperones modulate interferon Signaling Pathway	CellSignaling	BIOCARTA
Phospholipase C d1 in phospholipid associated cell signaling	CellSignaling	BIOCARTA
MAPKinase Signaling Pathway	CellSignaling	BIOCARTA
Apoptosis	Cellular Processes	KEGG
CD40L Signaling Pathway	CytokinesChemokines	BIOCARTA
MAPK signaling pathway	Environmental Information Processing	KEGG
Neuroactive ligand-receptor interaction	Environmental Information Processing	KEGG
Calcium signaling pathway	Environmental Information Processing	KEGG
DNA polymerase	Genetic Information Processing	KEGG
Epithelial cell signaling in Helicobacter pylori infection	Human Diseases	KEGG
Type II diabetes mellitus	Human Diseases	KEGG
Axon guidance	Organismal Systems	KEGG
Insulin signaling pathway	Organismal Systems	KEGG
B cell receptor signaling pathway	Organismal Systems	KEGG
Toll-like receptor signaling pathway	Organismal Systems	KEGG
Long-term depression	Organismal Systems	KEGG
Adipocytokine signaling pathway	Organismal Systems	KEGG
T cell receptor signaling pathway	Organismal Systems	KEGG
Shared between CEU-YRI and CEU-ASN (0)
Shared between YRI-ASN and CEU-ASN (2)
Hematopoietic cell lineage	Organismal Systems	KEGG
The role of FYVE-finger proteins in vesicle transport	Metabolism	BIOCARTA
Common in three (0)
