# Supplementary material for: Impact of constitutional copy number variants on biological pathway evolution
Source: BMC Evol Biol. 2013 Jan 23;13:19. doi: 10.1186/1471-2148-13-19 (PMC3563492; doi:10.1186/1471-2148-13-19)
Supplement: Additional file 7 — Table S5. List of unique and shared genes for Venn Diagram of Figure 4B. [file 1471-2148-13-19-S7.xls]

## Sheet: Sheet1
Supplementary Table 5. List of unique and shared genes for Venn Diagram
(A) Significance level of 5%
Unique:
CEU-YRI (10)	GALNT13, GLRA1, RPL17, PDE1A, BMPR2, BMP8A, SMAD1, MCEE, MGLL, BCR
CEU-ASN (9)	ACACA, NTSR1, SLC25A18, CXCL10, CXCL11, GALK2, GADD45G, ETV6, ABCA1
YRI-ASN (12)	SLIT2, MGAM, NOS1, GRID2, CUL1, RHEB, POLR2J, SH2B2, CES1, GABBR2, PIGB, LTBP1
Shared:
CEU-YRI and CEU-ASN (4)	SORD, EXT1, EIF4E, PRKACB
CEU-YRI and YRI-ASN (5)	POLB, ADCY8, IKBKB, ADRA1B, CYP3A43
CEU-ASN and YRI-ASN (5)	TFRC, UGT2B15, UGT2B17, APOBEC3B, APOBEC3A
(B) Significance level of 1%
Total genes (9)	ADCY8, ADRA1B, GRID2, IKBKB, POLB, SLIT2, TFRC, UGT2B15, UGT2B17
Unique:
CEU-YRI (1)	ADCY8
CEU-ASN (2)	UGT2B15, UGT2B17
YRI-ASN (0)
Shared:
CEU-YRI and CEU-ASN (0)
CEU-YRI and YRI-ASN (5)	POLB, SLIT2, IKBKB, ADRA1B, GRID2
CEU-ASN and YRI-ASN (1)	TFRC
