# Supplementary material for: Impact of constitutional copy number variants on biological pathway evolution
Source: BMC Evol Biol. 2013 Jan 23;13:19. doi: 10.1186/1471-2148-13-19 (PMC3563492; doi:10.1186/1471-2148-13-19)
Supplement: Additional file 8 — Table S7. Enrichment analysis for the functional CNVs for CEU and YRI. [file 1471-2148-13-19-S8.xls]

## Sheet: Legend
Supplementary Table 7. Enrichment analysis for experimentally confirmed functional CNV-gene pairs
pathway	pathway
gene.CNV	list gene-CNV pairs with a detected gene expression association
nu.gene.CNV	nu of gene-CNV pairs with a detected gene expression association
nuUniqueGenes	list of unique genes
NuGenes.in.Pathway	total number of genes in a pathway
Fst.CEU.YRI	Fst-values for functional CNVs for CEU-YRI
Fst.CEU.ASN	Fst-values for functional CNVs for CEU-ASN
Enrichment.pval	P-value of the hypergeometrci test for enrichment
Depletion.pval	P-value of the hypergeometrci test for depletion
Enrichment.fdr	FDR-corrected Enrichment.pval
Depletion.fdr	FDR-corrected Depletion.pval

## Sheet: HapMap60CEUExpression_FDR5% 
pathway	gene.CNV	nu.gene.CNV	nuUniqueGenes	NuGenes.in.Pathway	Fst.CEU.YRI	Fst.CEU.ASN	Enrichment.pval	Depletion.pval	Direction	Enrichment.fdr	Depletion.fdr	X
Atrazine degradation	CNVR8162.1-APOBEC3G,CNVR8164.1-APOBEC3B	2	2	8	0.0056,0.0097,	0.0037,0.1432,	0.000162136	0.999999	0.0366755	0.00389126	0.999999	NA
Gap junction	CNVR2688.1-DRD1,CNVR8324.1-UBA1,CNVR8324.2-UBA1,CNVR8324_full-UBA1	4	2	99	0.0171,0.0031,0.0018,0.0044,	0.0115,0.0001,0.0003,0.0002,	0.024384	0.998174	0.0325631	0.129129	0.999999	NA
Cell Cycle	CNVR7533.1-CDKN2D	1	1	13	0.0113,	0.0076,	0.0312725	0.999552	0.017931	0.129129	0.999999	NA
Downregulated of MTA-3 in ER-negative Breast Tumors	CNVR8324.1-UBA1,CNVR8324.2-UBA1,CNVR8324_full-UBA1	3	1	18	0.0031,0.0018,0.0044,	0.0001,0.0003,0.0002,	0.043043	0.999128	0.0177051	0.129129	0.999999	NA
Parkinson's disease	CNVR8324.1-UBA1,CNVR8324.2-UBA1,CNVR8324_full-UBA1	3	1	16	0.0031,0.0018,0.0044,	0.0001,0.0003,0.0002,	0.0383518	0.999314	0.0177955	0.129129	0.999999	NA
Pentose and glucuronate interconversions	CNVR1953.2-UGT2B17	1	1	14	0.0267,	0.1711,	0.0336379	0.999478	0.0178858	0.129129	0.999999	NA
Regulation of ck1/cdk5 by type 1 glutamate receptors	CNVR2688.1-DRD1	1	1	16	0.0171,	0.0115,	0.0383518	0.999314	0.0177955	0.129129	0.999999	NA
Regulation of p27 Phosphorylation during Cell Cycle Progression	CNVR370.1-CKS1B	1	1	13	0.0028,	0.0019,	0.0312725	0.999552	0.017931	0.129129	0.999999	NA
Cyclins and Cell Cycle Regulation	CNVR7533.1-CDKN2D	1	1	23	0.0113,	0.0076,	0.0546732	0.998569	0.0174791	0.145795	0.999999	NA
Calcium signaling pathway	CNVR2688.1-DRD1,CNVR6343_full-CHRNA7	2	2	175	0.0171,0.0058,	0.0115,0.0039,	0.0681162	0.991025	0.0291285	0.148617	0.999999	NA
Porphyrin and chlorophyll metabolism	CNVR1953.2-UGT2B17	1	1	27	0.0267,	0.1711,	0.0638773	0.998027	0.0172983	0.148617	0.999999	NA
Androgen and estrogen metabolism	CNVR1953.2-UGT2B17	1	1	44	0.0267,	0.1711,	0.102023	0.994822	0.0165301	0.178661	0.999999	NA
Type I diabetes mellitus	CNVR2845.21-HLA-DQB2	1	1	41	0.0015,	0.0017,	0.0954044	0.99549	0.0166657	0.178661	0.999999	NA
Ubiquitin mediated proteolysis	CNVR8324.1-UBA1,CNVR8324.2-UBA1,CNVR8324_full-UBA1	3	1	45	0.0031,0.0018,0.0044,	0.0001,0.0003,0.0002,	0.104219	0.994589	0.0164849	0.178661	0.999999	NA
Metabolism of xenobiotics by cytochrome P450	CNVR1953.2-UGT2B17	1	1	60	0.0267,	0.1711,	0.13653	0.990549	0.015807	0.218448	0.999999	NA
Starch and sucrose metabolism	CNVR1953.2-UGT2B17	1	1	66	0.0267,	0.1711,	0.149131	0.988653	0.0155359	0.223697	0.999999	NA
Antigen processing and presentation	CNVR2845.21-HLA-DQB2	1	1	79	0.0015,	0.0017,	0.175818	0.984027	0.0149484	0.248214	0.999999	NA
Cell cycle	CNVR7533.1-CDKN2D	1	1	111	0.0113,	0.0076,	0.238059	0.969875	0.0135022	0.284668	0.999999	NA
Axon guidance	CNVR8494.1-PLXNA3,CNVR8495.1-PLXNA3	2	1	130	0.0029,0.0031,	0.0000,0.0003,	0.272807	0.959815	0.0126436	0.284668	0.999999	NA
Cell Communication	CNVR7095.4-KRT39	1	1	122	0.2043,	0.0075,	0.25837	0.96419	0.0130051	0.284668	0.999999	NA
Cell adhesion molecules (CAMs)	CNVR2845.21-HLA-DQB2	1	1	128	0.0015,	0.0017,	0.269224	0.960927	0.012734	0.284668	0.999999	NA
Natural killer cell mediated cytotoxicity	CNVR2845.21-MICB	1	1	124	0.0015,	0.0017,	0.262006	0.963114	0.0129148	0.284668	0.999999	NA
Oxidative phosphorylation	CNVR5208.1-NDUFS8	1	1	116	0.0056,	0.0038,	0.247358	0.967339	0.0132763	0.284668	0.999999	NA
Neuroactive ligand-receptor interaction	CNVR2688.1-DRD1	1	1	299	0.0171,	0.0115,	0.520746	0.8346	0.00500623	0.520746	0.999999	NA

## Sheet: HapMap69YRIExpression_FDR5%
pathway	gene.CNV	nu.gene.CNV	nuUniqueGenes	NuGenes.in.Pathway	Fst.CEU.YRI	Fst.YRI.ASN	Enrichment.pval	Depletion.pval	Direction	Enrichment.fdr	Depletion.fdr
Metabolism of xenobiotics by cytochrome P450	CNVR1953.1-UGT2B17,CNVR1953.2-UGT2B17,CNVR299.4-GSTM1,CNVR299.4-GSTM5,CNVR299_full-GSTM1,CNVR8114.13-GSTT1	6	4	60	0.0669,0.0267,0.0818,0.0818,0.0229,0.0453,	0.2757,0.2778,0.0432,0.0432,0.0388,0.0053,	1.10241e-06	1	0.13522	1.54337e-05	1
Glutathione metabolism	CNVR299.4-GSTM1,CNVR299.4-GSTM5,CNVR299_full-GSTM1,CNVR8114.13-GSTT1	4	3	41	0.0818,0.0818,0.0229,0.0453,	0.0432,0.0432,0.0388,0.0053,	2.08624e-05	1	0.101595	0.000146037	1
Starch and sucrose metabolism	CNVR1953.1-UGT2B17,CNVR1953.2-UGT2B17,CNVR369.1-GBA	3	2	66	0.0669,0.0267,0.0494,	0.2757,0.2778,0.0339,	0.00337712	0.999912	0.0659829	0.0157599	1
Cyanoamino acid metabolism	CNVR369.1-GBA	1	1	9	0.0494,	0.0339,	0.0117355	0.999941	0.034076	0.0328593	1
Stilbene, coumarine and lignin biosynthesis	CNVR369.1-GBA	1	1	8	0.0494,	0.0339,	0.0104381	0.999954	0.0341212	0.0328593	1
Pentose and glucuronate interconversions	CNVR1953.1-UGT2B17,CNVR1953.2-UGT2B17	2	1	14	0.0669,0.0267,	0.2757,0.2778,	0.0181976	0.999851	0.0338501	0.0424611	1
Caprolactam degradation	CNVR1969.1-NAAA	1	1	17	0.0452,	0.1151,	0.0220553	0.999777	0.0337145	0.0441106	1
Glycan structures - degradation	CNVR369.1-GBA	1	1	30	0.0494,	0.0339,	0.0386034	0.999295	0.033127	0.0540448	1
Pantothenate and CoA biosynthesis	CNVR1969.1-NAAA	1	1	24	0.0452,	0.1151,	0.0309997	0.99955	0.0333982	0.0540448	1
Porphyrin and chlorophyll metabolism	CNVR1953.1-UGT2B17,CNVR1953.2-UGT2B17	2	1	27	0.0669,0.0267,	0.2757,0.2778,	0.0348088	0.99943	0.0332626	0.0540448	1
Basal transcription factors	CNVR7280.1-TAF4B	1	1	34	0.3337,	0.1600,	0.0436406	0.999094	0.0329462	0.0553019	1
Sphingolipid metabolism	CNVR369.1-GBA	1	1	37	0.0494,	0.0339,	0.0474017	0.998926	0.0328107	0.0553019	1
Androgen and estrogen metabolism	CNVR1953.1-UGT2B17,CNVR1953.2-UGT2B17	2	1	44	0.0669,0.0267,	0.2757,0.2778,	0.0561221	0.998484	0.0324943	0.0561221	1
Nicotinate and nicotinamide metabolism	CNVR1969.1-NAAA	1	1	43	0.0452,	0.1151,	0.0548811	0.998552	0.0325395	0.0561221	1

## Sheet: HapMap60CEUExpression_FDR10%
pathway	gene.CNV	nu.gene.CNV	nuUniqueGenes	NuGenes.in.Pathway	Fst.CEU.YRI	Fst.CEU.ASN	Enrichment.pval	Depletion.pval	Direction	Enrichment.fdr	Depletion.fdr
Atrazine degradation	CNVR8162.1-APOBEC3G,CNVR8164.1-APOBEC3B	2	2	8	0.0056,0.0097,	0.0037,0.1432,	0.000207081	0.999999	0.0324254	0.00600535	0.999999
Calcium signaling pathway	CNVR2688.1-DRD1,CNVR6343_full-CHRNA7	2	2	175	0.0171,0.0058,	0.0115,0.0039,	0.0840884	0.987489	0.0248784	0.203214	0.999999
Cell cycle	CNVR6727.1-RBL2,CNVR7533.1-CDKN2D	2	2	111	0.0169,0.0113,	0.0114,0.0076,	0.0376662	0.996421	0.0277706	0.156255	0.999999
Gap junction	CNVR2688.1-DRD1,CNVR8324.1-UBA1,CNVR8324.2-UBA1,CNVR8324_full-UBA1	4	2	99	0.0171,0.0031,0.0018,0.0044,	0.0115,0.0001,0.0003,0.0002,	0.0305622	0.99741	0.0283129	0.156255	0.999999
Androgen and estrogen metabolism	CNVR1953.2-UGT2B17	1	1	44	0.0267,	0.1711,	0.11448	0.993436	0.014405	0.226057	0.999999
Antigen processing and presentation	CNVR2845.21-HLA-DQB2	1	1	79	0.0015,	0.0017,	0.196248	0.979898	0.0128233	0.299537	0.999999
Axon guidance	CNVR8494.1-PLXNA3,CNVR8495.1-PLXNA3	2	1	130	0.0029,0.0031,	0.0000,0.0003,	0.302265	0.949947	0.0105185	0.343598	0.999999
Cell Communication	CNVR7095.4-KRT39	1	1	122	0.2043,	0.0075,	0.286595	0.955324	0.0108801	0.343598	0.999999
Cell Cycle	CNVR7533.1-CDKN2D	1	1	13	0.0113,	0.0076,	0.0352596	0.999428	0.015806	0.156255	0.999999
Cell adhesion molecules (CAMs)	CNVR2845.21-HLA-DQB2	1	1	128	0.0015,	0.0017,	0.29838	0.951313	0.0106089	0.343598	0.999999
Cyclins and Cell Cycle Regulation	CNVR7533.1-CDKN2D	1	1	23	0.0113,	0.0076,	0.0615475	0.998178	0.015354	0.178488	0.999999
Downregulated of MTA-3 in ER-negative Breast Tumors	CNVR8324.1-UBA1,CNVR8324.2-UBA1,CNVR8324_full-UBA1	3	1	18	0.0031,0.0018,0.0044,	0.0001,0.0003,0.0002,	0.0484928	0.998888	0.01558	0.156255	0.999999
Focal adhesion	CNVR5208.1-PPP1CA	1	1	193	0.0056,	0.0038,	0.414391	0.90078	0.00767146	0.445087	0.999999
Insulin signaling pathway	CNVR5208.1-PPP1CA	1	1	133	0.0056,	0.0038,	0.308054	0.947873	0.010383	0.343598	0.999999
Long-term potentiation	CNVR5208.1-PPP1CA	1	1	67	0.0056,	0.0038,	0.169087	0.985267	0.0133656	0.272418	0.999999
Metabolism of xenobiotics by cytochrome P450	CNVR1953.2-UGT2B17	1	1	60	0.0267,	0.1711,	0.152828	0.98806	0.0136819	0.272418	0.999999
Natural killer cell mediated cytotoxicity	CNVR2845.21-MICB	1	1	124	0.0015,	0.0017,	0.290545	0.954002	0.0107897	0.343598	0.999999
Neuroactive ligand-receptor interaction	CNVR2688.1-DRD1	1	1	299	0.0171,	0.0115,	0.564388	0.800586	0.00288115	0.564388	0.999999
Oxidative phosphorylation	CNVR5208.1-NDUFS8	1	1	116	0.0056,	0.0038,	0.274616	0.959205	0.0111512	0.343598	0.999999
Parkinson's disease	CNVR8324.1-UBA1,CNVR8324.2-UBA1,CNVR8324_full-UBA1	3	1	16	0.0031,0.0018,0.0044,	0.0001,0.0003,0.0002,	0.0432211	0.999125	0.0156704	0.156255	0.999999
Pentose and glucuronate interconversions	CNVR1953.2-UGT2B17	1	1	14	0.0267,	0.1711,	0.0379206	0.999334	0.0157608	0.156255	0.999999
Porphyrin and chlorophyll metabolism	CNVR1953.2-UGT2B17	1	1	27	0.0267,	0.1711,	0.0718642	0.99749	0.0151733	0.18946	0.999999
Regulation of actin cytoskeleton	CNVR5208.1-PPP1CA	1	1	204	0.0056,	0.0038,	0.432062	0.891182	0.00717435	0.447493	0.999999
Regulation of ck1/cdk5 by type 1 glutamate receptors	CNVR2688.1-DRD1	1	1	16	0.0171,	0.0115,	0.0432211	0.999125	0.0156704	0.156255	0.999999
Regulation of p27 Phosphorylation during Cell Cycle Progression	CNVR370.1-CKS1B	1	1	13	0.0028,	0.0019,	0.0352596	0.999428	0.015806	0.156255	0.999999
Starch and sucrose metabolism	CNVR1953.2-UGT2B17	1	1	66	0.0267,	0.1711,	0.166783	0.985682	0.0134108	0.272418	0.999999
TGF-beta signaling pathway	CNVR6727.1-RBL2	1	1	84	0.0169,	0.0114,	0.207306	0.977454	0.0125973	0.300594	0.999999
Type I diabetes mellitus	CNVR2845.21-HLA-DQB2	1	1	41	0.0015,	0.0017,	0.107102	0.99428	0.0145406	0.226057	0.999999
Ubiquitin mediated proteolysis	CNVR8324.1-UBA1,CNVR8324.2-UBA1,CNVR8324_full-UBA1	3	1	45	0.0031,0.0018,0.0044,	0.0001,0.0003,0.0002,	0.116926	0.993143	0.0143598	0.226057	0.999999

## Sheet: HapMap69YRIExpression_FDR10%
pathway	gene.CNV	nu.gene.CNV	nuUniqueGenes	NuGenes.in.Pathway	Fst.CEU.YRI	Fst.YRI.ASN	Enrichment.pval	Depletion.pval	Direction	Enrichment.fdr	Depletion.fdr
Metabolism of xenobiotics by cytochrome P450	CNVR1953.1-UGT2B17,CNVR1953.2-UGT2B17,CNVR299.4-GSTM1,CNVR299.4-GSTM5,CNVR299_full-GSTM1,CNVR8114.13-GSTT1	6	4	60	0.0669,0.0267,0.0818,0.0818,0.0229,0.0453,	0.2757,0.2778,0.0432,0.0432,0.0388,0.0053,	1.88399e-06	1	0.118501	2.63759e-05	1
Glutathione metabolism	CNVR299.4-GSTM1,CNVR299.4-GSTM5,CNVR299_full-GSTM1,CNVR8114.13-GSTT1	4	3	41	0.0818,0.0818,0.0229,0.0453,	0.0432,0.0432,0.0388,0.0053,	3.09909e-05	1	0.0890562	0.000216936	1
Starch and sucrose metabolism	CNVR1953.1-UGT2B17,CNVR1953.2-UGT2B17,CNVR369.1-GBA	3	2	66	0.0669,0.0267,0.0494,	0.2757,0.2778,0.0339,	0.00435834	0.99987	0.0576234	0.0203389	1
Cyanoamino acid metabolism	CNVR369.1-GBA	1	1	9	0.0494,	0.0339,	0.0133445	0.999923	0.0298963	0.0373647	1
Stilbene, coumarine and lignin biosynthesis	CNVR369.1-GBA	1	1	8	0.0494,	0.0339,	0.0118704	0.99994	0.0299415	0.0373647	1
Pentose and glucuronate interconversions	CNVR1953.1-UGT2B17,CNVR1953.2-UGT2B17	2	1	14	0.0669,0.0267,	0.2757,0.2778,	0.0206834	0.999806	0.0296703	0.0482612	1
Caprolactam degradation	CNVR1969.1-NAAA	1	1	17	0.0452,	0.1151,	0.0250612	0.999711	0.0295348	0.0501224	1
Glycan structures - degradation	CNVR369.1-GBA	1	1	30	0.0494,	0.0339,	0.0438137	0.999086	0.0289473	0.0613391	1
Pantothenate and CoA biosynthesis	CNVR1969.1-NAAA	1	1	24	0.0452,	0.1151,	0.0352026	0.999417	0.0292184	0.0613391	1
Porphyrin and chlorophyll metabolism	CNVR1953.1-UGT2B17,CNVR1953.2-UGT2B17	2	1	27	0.0669,0.0267,	0.2757,0.2778,	0.0395175	0.99926	0.0290829	0.0613391	1
Basal transcription factors	CNVR7280.1-TAF4B	1	1	34	0.3337,	0.1600,	0.0495129	0.998826	0.0287665	0.0627267	1
Sphingolipid metabolism	CNVR369.1-GBA	1	1	37	0.0494,	0.0339,	0.0537658	0.99861	0.0286309	0.0627267	1
Androgen and estrogen metabolism	CNVR1953.1-UGT2B17,CNVR1953.2-UGT2B17	2	1	44	0.0669,0.0267,	0.2757,0.2778,	0.0636174	0.998038	0.0283146	0.0636174	1
Nicotinate and nicotinamide metabolism	CNVR1969.1-NAAA	1	1	43	0.0452,	0.1151,	0.0622161	0.998126	0.0283598	0.0636174	1
