# Supplementary material for: Impact of constitutional copy number variants on biological pathway evolution
Source: BMC Evol Biol. 2013 Jan 23;13:19. doi: 10.1186/1471-2148-13-19 (PMC3563492; doi:10.1186/1471-2148-13-19)
Supplement: Additional file 9 — Table S6. List of CNVs that showed significant association with gene expression levels annotated with population differentiation statistics, pathways information and annotation on overlap with enhancers. [file 1471-2148-13-19-S9.xls]

## Sheet: Legend
Supplementary Table 6. List of CNVs with association signals in CEU and YRI
ID		CNV ID
test		type of test for associattion of CNV with gene expression
wilc-pval		wilcoxon test p-value
shapirotest-pval		Shapiro test p-value
dosage-pval		Dosage test p-value
allelic-pval		Allelci test p-value
gene symbol		symbol of the gene for which the association signal is found
gene name		name of the gene for which the association signal is found
fdrqval.al		FDR for allelic test
fdrqval.do		FDR for dosage test
fdrqval.wilc		FDR for Wilcoxon test
chrom		chromosome
CNV start		CNV start
CNV end		CNV end
txStart		transcript start position
txEnd		transcript end position
cdsStart		coding sequence start position
cdsEnd		coding sequence end position
exonCount		number of exons
exonStarts		start coordinates for exons
exonEnds		end coordinates of exons
DistCNVGene.Kb		distance between gene boundary and CNV in kB
DistCNVGeneCenters.Kb		distance between gene center and CNV in kB
CNVSize.Kb		size of CNV in kb
Nu of enhancer		nu of enhancers that overlap with CNV
Nu of AR		nu of androgen receptor binding sites that overlap with CNV
Fst(CEU-YRI)		F-statistics value for the pair CEU-YRI
Fst(CEU-ASN)		F-statistics value for the pair CEU-ASN
Pathways		pathways in which this gene participates

## Sheet: YRI69.Expression_FDR5%
ID	test	wilc.pval	shapirotest.pval	dosage.pval	allelic.pval	gene.symbol	gene.name	fdrqval.al	fdrqval.do	fdrqval.wilc	chr	from	to	strand	txStart	txEnd	cdsStart	cdsEnd	exonCount	exonStarts	exonEnds	DistCNVGene.Kb	DistCNVGeneCenters.Kb	CNVSize.Kb	Nu.of.enhancers	Nu.of.AR	Fsta.YRI.CEU.	Fst.YRI.ASN.	pathway	min.fdr
CNVR116_full	dosage	NA	0.943242	8.44e-06	0.000152	RHD	Rh blood group D antigen isoform 2	0.133394	0.0175282	NA	1	25457812	25537782	0	25471567	25529523	25471625	25528002	7	25471567,25483650,25489718,25500023,25500597,25502399,25527975,	25471773,25483837,25489869,25500171,25500764,25502537,25529523,	13.755	82.718	79.97	0	0	0.11042	0.0347522		0.0175282
CNVR1307.1	dosage	NA	0.900439	2.8e-05	1.82e-05	TBC1D5	TBC1 domain family, member 5 isoform b	0.0296804	0.0445981	NA	3	16214126	16216320	0	17173658	17757403	17177458	17525066	22	17173658,17183262,17184244,17201604,17230702,17254658,17275001,17308390,17324487,17388570,17390966,17391124,17393020,17400408,17419676,17421189,17421367,17422913,17444945,17524969,17640344,17755838,	17177752,17183424,17184324,17201704,17230866,17254915,17275087,17308497,17324630,17388743,17391036,17391175,17393109,17400511,17419744,17421264,17421457,17423022,17445015,17525101,17640409,17757403,	957.338	1252.5	2.194	0	0	0.0122237	0.000522178		0.0296804
CNVR1953.1	dosage	NA	0.992598	1.18e-10	1.46e-07	UGT2B17	UDP glucuronosyltransferase 2 family,	0.000488859	6.63e-07	NA	4	69054922	69225094	0	69085497	69116840	69085937	69116797	6	69085497,69098989,69100136,69108849,69113884,69116073,	69086217,69099209,69100224,69108981,69114033,69116840,	30.575	131.333	170.172	0	0	0.0669469	0.275726	Androgen and estrogen metabolism,Metabolism of xenobiotics by cytochrome P450,Pentose and glucuronate interconversions,Porphyrin and chlorophyll metabolism,Starch and sucrose metabolism,	6.63e-07
CNVR1953.2	dosage	NA	0.998408	2.91e-10	2.54e-07	UGT2B17	UDP glucuronosyltransferase 2 family,	0.000765433	1.43e-06	NA	4	69131617	69162697	0	69085497	69116840	69085937	69116797	6	69085497,69098989,69100136,69108849,69113884,69116073,	69086217,69099209,69100224,69108981,69114033,69116840,	46.12	14.9085	31.08	0	0	0.0266922	0.277802	Androgen and estrogen metabolism,Metabolism of xenobiotics by cytochrome P450,Pentose and glucuronate interconversions,Porphyrin and chlorophyll metabolism,Starch and sucrose metabolism,	1.43e-06
CNVR1969.1	dosage	NA	0.775988	0.000374	2.45e-05	NAAA	Homo sapiens NAAA mRNA for N-acylethanolamine-hydrolyzing acid amidase, complete cds.	0.0351577	0.245293	NA	4	77167593	77168071	0	77053832	77081190	77055080	77081126	11	77053832,77055044,77058937,77060085,77060914,77061127,77065911,77071390,77076285,77080177,77080920,	77054515,77055162,77058966,77060152,77060977,77061300,77065988,77071481,77076412,77080342,77081190,	113.761	99.843	0.478	0	0	0.0452	0.115109	Caprolactam degradation,Nicotinate and nicotinamide metabolism,Pantothenate and CoA biosynthesis,	0.0351577
CNVR2845.21	allelic	NA	0.970013	1.36e-08	1.7e-09	HLA-DRB5	major histocompatibility complex, class II, DR	8.54e-06	4.28e-05	NA	6	32519885	32887814	0	32593131	32605984	32593493	32605979	6	32593131,32593808,32594310,32595124,32597659,32605879,	32593507,32593832,32594421,32595406,32597929,32605984,	73.246	263.637	367.929	15	0	0.00152817	0.000492676		8.54e-06
CNVR299.4	dosage	NA	0.917792	2.49e-23	1.81e-21	GSTM1	glutathione S-transferase mu 1 isoform 1	5.45e-17	9.8e-19	NA	1	110016535	110046454	0	110031940	110037889	110032018	110037440	8	110031940,110032314,110032817,110033192,110033369,110034415,110034598,110037350,	110032054,110032390,110032882,110033274,110033470,110034511,110034709,110037889,	14.514	33.339	29.919	0	0	0.0817595	0.0431969	Glutathione metabolism,Metabolism of xenobiotics by cytochrome P450,	9.8e-19
CNVR299.4	dosage	NA	0.622448	9.3e-05	1.61e-05	GSTM5	glutathione S-transferase mu 5	0.0275066	0.102038	NA	1	110016535	110046454	0	110056386	110062411	110056457	110061571	8	110056386,110056762,110057263,110057628,110057805,110059091,110059274,110061481,	110056493,110056838,110057328,110057710,110057906,110059187,110059385,110062411,	9.932	57.823	29.919	0	0	0.0817595	0.0431969	Glutathione metabolism,Metabolism of xenobiotics by cytochrome P450,	0.0275066
CNVR2995.1	dosage	NA	0.74654	2.9e-05	0.0137	PM20D2	aminoacylase 1-like 2	0.415762	0.045648	NA	6	89898669	89903662	0	89912487	89932003	89912582	89928701	7	89912487,89915702,89919480,89921185,89924762,89928220,89928546,	89913047,89915851,89919623,89921340,89924898,89928328,89932003,	8.825	26.0725	4.993	0	0	0.13047	0.091551		0.045648
CNVR299_full	dosage	NA	0.953164	5.66e-08	0.000558	GSTM1	glutathione S-transferase mu 1 isoform 1	0.261241	0.000148487	NA	1	109988369	110060631	0	110031940	110037889	110032018	110037440	8	110031940,110032314,110032817,110033192,110033369,110034415,110034598,110037350,	110032054,110032390,110032882,110033274,110033470,110034511,110034709,110037889,	28.691	82.6765	72.262	0	0	0.0228924	0.0388154	Glutathione metabolism,Metabolism of xenobiotics by cytochrome P450,	0.000148487
CNVR3353.1	allelic	5.52e-05	0.979782	3.7e-05	3.7e-05	AMPH	amphiphysin isoform 1	0.0499828	0.0544526	0.558814	7	38251784	38277712	0	38389829	38637545	38390943	38637476	20	38389829,38395929,38397873,38400129,38428545,38433078,38435966,38438313,38442396,38467407,38469099,38471591,38472297,38481455,38482986,38497174,38500557,38509774,38541055,38637407,	38391051,38396031,38398143,38400339,38428602,38433111,38435990,38438337,38442513,38467536,38469238,38471674,38472373,38481541,38483094,38497270,38500652,38509829,38541136,38637545,	112.117	274.867	25.928	0	0	0.0405753	0.0481565		0.0499828
CNVR369.1	dosage	NA	0.797243	2.47e-05	0.000215	GBA	GBA protein.	0.161449	0.040949	NA	1	153447113	153487867	0	153470862	153477693	153471409	153477527	11	153470862,153471609,153472095,153472659,153473755,153474548,153474931,153476030,153476300,153477044,153477500,	153471515,153471726,153472259,153472884,153473993,153474721,153475065,153476177,153476492,153477132,153477693,	17.005	47.5415	40.754	13	1	0.0494434	0.0338785	Cyanoamino acid metabolism,Glycan structures - degradation,Sphingolipid metabolism,Starch and sucrose metabolism,Stilbene, coumarine and lignin biosynthesis,	0.040949
CNVR5676.1	dosage	0.000119337	0.978894	1.86e-05	1.86e-05	SH2B3	SH2B adaptor protein 3	0.0300722	0.0333548	0.669853	12	110431167	110431635	0	110328134	110373809	110340332	110370489	8	110328134,110340305,110368939,110369128,110369311,110369516,110369842,110370169,	110328464,110341064,110369041,110369220,110369406,110369731,110370014,110373809,	103.033	79.9615	0.468	0	0	0.055804	0.039501		0.0300722
CNVR6764.3	dosage	NA	0.870252	2.31e-14	1.04e-11	PDPR	pyruvate dehydrogenase phosphatase regulatory	7.84e-08	2.27e-10	NA	16	68702855	68754003	0	68705029	68752685	68711896	68748283	19	68705029,68706224,68711864,68718663,68720187,68720362,68721826,68722705,68723554,68727597,68730302,68733637,68733956,68734913,68735824,68737537,68739867,68744794,68747878,	68705844,68706334,68712123,68718797,68720269,68720526,68721948,68722823,68723704,68727790,68730427,68733793,68734090,68735062,68735937,68737632,68739957,68744977,68752685,	2.174	51.576	51.148	3	0	7.13e-05	0.0239799		2.27e-10
CNVR6764.4	dosage	NA	0.977842	2.98e-15	4.45e-12	PDPR	pyruvate dehydrogenase phosphatase regulatory	4.47e-08	3.91e-11	NA	16	68748870	68754003	0	68705029	68752685	68711896	68748283	19	68705029,68706224,68711864,68718663,68720187,68720362,68721826,68722705,68723554,68727597,68730302,68733637,68733956,68734913,68735824,68737537,68739867,68744794,68747878,	68705844,68706334,68712123,68718797,68720269,68720526,68721948,68722823,68723704,68727790,68730427,68733793,68734090,68735062,68735937,68737632,68739957,68744977,68752685,	43.841	17.4465	5.133	2	0	0.00407016	0.0304885		3.91e-11
CNVR7280.1	allelic	NA	0.984966	1.62e-05	2.01e-06	TAF4B	TAF4b RNA polymerase II, TATA box binding	0.00504764	0.0300155	NA	18	22001856	22005785	0	22060406	22225647	22060895	22223974	15	22060406,22099131,22101477,22108624,22108892,22115932,22119843,22126207,22127387,22149190,22155031,22160976,22169136,22191651,22223806,	22061238,22099277,22101585,22108786,22109015,22116022,22120461,22126343,22127493,22149360,22155162,22161102,22169193,22191756,22225647,	54.621	143.135	3.929	0	0	0.333655	0.160019	Basal transcription factors,	0.00504764
CNVR7465.2	allelic	9.95e-06	0.993821	8.58e-06	8.58e-06	BSG	basigin isoform 2 precursor	0.0176742	0.0177704	0.232382	19	516631	520307	0	523536	534493	523634	533577	9	523536,528773,530499,531378,531645,532314,533305,533513,533749,	523701,529121,530656,531461,531782,532591,533330,533582,534493,	3.229	14.2215	3.676	0	0	0.0169273	0.00522789		0.0176742
CNVR7531.1	dosage	NA	0.425105	1.12e-08	0.00962	OR7D2	olfactory receptor, family 7, subfamily D,	0.41138	3.68e-05	NA	19	9135034	9145376	0	9157269	9160493	9157457	9158396	1	9157269,	9160493,	11.893	29.018	10.342	0	0	0.00462279	0.000350119		3.68e-05
CNVR7532.1	allelic	0.000391475	0.939168	2.14e-05	2.14e-05	ZNF846	Homo sapiens cDNA FLJ40333 fis, clone TESTI2031809, moderately similar to Zinc finger protein 595.	0.0326372	0.0369891	0.760388	19	9724461	9732586	0	9729150	9740410	9729150	9736626	6	9729150,9731535,9733757,9734957,9736611,9739964,	9730440,9731618,9733844,9735084,9736711,9740410,	3.436	14.3815	8.125	0	0	0.0524927	0.0357143		0.0326372
CNVR7575_full	dosage	NA	0.982132	0.000123	1.78e-05	ZNF43	zinc finger protein 43	0.0292817	0.120624	NA	19	21540540	21558083	0	21779591	21810810	21782248	21810680	4	21779591,21792529,21793736,21810677,	21784449,21792628,21793863,21810810,	221.508	263.432	17.543	0	0	0.0130714	0.000153097		0.0292817
CNVR7689.1	dosage	NA	0.986335	2.07e-08	0.00182	FLJ26850	Homo sapiens cDNA FLJ26850 fis, clone PRS07964.	0.357205	5.82e-05	NA	19	55199999	55201064	0	55245748	55261861	55261861	55261861	3	55245748,55256868,55261143,	55246263,55257068,55261861,	44.684	54.338	1.065	1	0	0.243244	0.177011		5.82e-05
CNVR7690.1	dosage	NA	0.986335	2.07e-08	0.00182	FLJ26850	Homo sapiens cDNA FLJ26850 fis, clone PRS07964.	0.357205	5.82e-05	NA	19	55246629	55253468	0	55245748	55261861	55261861	55261861	3	55245748,55256868,55261143,	55246263,55257068,55261861,	0.881	10.595	6.839	0	0	0.239904	0.172914		5.82e-05
CNVR7702.1	dosage	NA	0.997659	9.44e-05	2.21e-05	SIGLEC14	sialic acid binding Ig-like lectin 14	0.0332336	0.102945	NA	19	56823616	56842035	0	56837617	56841944	56838419	56841824	7	56837617,56838601,56838843,56840541,56840846,56841321,56841787,	56838462,56838737,56839101,56840595,56841125,56841705,56841944,	4.418	25.374	18.419	0	0	0.0195332	0.0606251		0.0332336
CNVR7702.1	dosage	NA	0.995408	3.19e-11	5.07e-08	SIGLEC5	sialic acid binding Ig-like lectin 5	0.000190981	2.09e-07	NA	19	56823616	56842035	0	56806593	56825539	56807295	56825400	9	56806593,56821096,56822213,56822526,56822898,56824102,56824422,56824897,56825363,	56807487,56821178,56822313,56822811,56823156,56824141,56824701,56825281,56825539,	17.023	1.6595	18.419	0	0	0.0195332	0.0606251		2.09e-07
CNVR8114.13	dosage	NA	0.381291	1.22e-16	5.27e-16	GSTT1	glutathione S-transferase theta 1	7.94e-12	2.4e-12	NA	22	22604694	22723721	0	22706138	22714284	22706422	22714231	5	22706138,22706821,22709360,22711699,22714119,	22706617,22706998,22709511,22711787,22714284,	17.583	165.03	119.027	1	1	0.0453093	0.00527733	Glutathione metabolism,Metabolism of xenobiotics by cytochrome P450,	2.4e-12
CNVR8120.1	dosage	NA	0.988287	5.25e-06	1.11e-05	LRP5L	low density lipoprotein receptor-related protein	0.0213907	0.011626	NA	22	23949034	24258990	0	24077385	24088524	24077765	24086059	4	24077385,24080562,24083221,24085793,	24077869,24080779,24083393,24088524,	128.351	288.899	309.956	25	0	0.00015078	0.00525215		0.011626
CNVR8171_full	dosage	NA	0.417405	1.39e-12	1.08e-09	RRP7A	ribosomal RNA processing 7 homolog A	6.18e-06	1.09e-08	NA	22	41209145	41335158	0	41238513	41245752	41238859	41245736	7	41238513,41240055,41240631,41241100,41241960,41243954,41245663,	41238945,41240254,41240729,41241218,41242086,41244097,41245752,	29.368	95.994	126.013	0	0	0.0166549	0.000528237		1.09e-08
CNVR8171_full	dosage	NA	0.807162	4.57e-07	0.000166	SERHL	serine hydrolase-like	0.139721	0.00112399	NA	22	41209145	41335158	0	41226528	41238509	41238509	41238509	11	41226528,41227574,41227868,41228300,41228698,41229148,41230982,41234977,41236580,41237765,41238067,	41226642,41227724,41227982,41228342,41228718,41229223,41231092,41235060,41236674,41237877,41238509,	17.383	86.38	126.013	0	0	0.0166549	0.000528237		0.00112399
CNVR995.1	dosage	NA	0.229134	6.18e-10	8.27e-09	FAM128A	hypothetical protein LOC653784	3.56e-05	2.7e-06	NA	2	131938233	131941074	0	131958002	131966534	131958103	131966419	3	131958002,131965918,131966249,	131958261,131966067,131966534,	16.928	25.4555	2.841	0	0	0.389366	0.366206		2.7e-06

## Sheet: CEU60.Expression_FDR5%
ID	test	wilc.pval	shapirotest.pval	dosage.pval	allelic.pval	gene.symbol	gene.name	fdrqval.al	fdrqval.do	fdrqval.wilc	chr	from	to	strand	txStart	txEnd	cdsStart	cdsEnd	exonCount	exonStarts	exonEnds	DistCNVGene.Kb	DistCNVGeneCenters.Kb	CNVSize.Kb	Nu.of.enhancer	Nu.of.AR	Fst.CEU.YRI.	Fst.CEU.ASN.	Pathways	min.fdr
CNVR1131.1	dosage	9.27e-06	1.45e-16	5e-22	5e-22	VWC2L	von Willebrand factor C domain-containing	0.881805	2.21e-18	0.0100235	2	214380195	214381084	0	214984705	215148898	214987162	215148789	4	214984705,214987082,215009597,215148640,	214984755,214987552,215009727,215148898,	603.621	687.051	0.889	0	0	0.00563154	0.00377535		2.21e-18
CNVR1953.2	dosage	NA	0.05718	1.11e-07	1.65e-06	UGT2B17	UDP glucuronosyltransferase 2 family,	1	6.8e-05	NA	4	69131617	69162697	0	69085497	69116840	69085937	69116797	6	69085497,69098989,69100136,69108849,69113884,69116073,	69086217,69099209,69100224,69108981,69114033,69116840,	46.12	14.9085	31.08	0	0	0.0266922	0.171076	Androgen and estrogen metabolism,Metabolism of xenobiotics by cytochrome P450,Pentose and glucuronate interconversions,Porphyrin and chlorophyll metabolism,Starch and sucrose metabolism,	6.8e-05
CNVR2648.1	dosage	NA	0.755756	0.0001	0.0172	TNIP1	TNFAIP3 interacting protein 1	1	0.0231121	NA	5	150769996	150772876	0	150389698	150441190	150390466	150424849	18	150389698,150392040,150393361,150394755,150395335,150396543,150398850,150402293,150402649,150405614,150409577,150411918,150416519,150420071,150421880,150423366,150424713,150440633,	150390501,150392137,150393553,150394821,150395461,150396675,150398979,150402425,150402715,150405704,150409701,150412013,150416711,150420149,150421966,150423501,150424881,150441190,	380.298	353.112	2.88	0	0	0.0204885	0.0779882		0.0231121
CNVR2688.1	dosage	4.93e-07	4.01e-15	1.03e-11	1.03e-11	DRD1	dopamine receptor D1	0.999996	1.46e-08	0.000782438	5	174368607	174373166	0	174800280	174803769	174801367	174802708	2	174800280,174803307,	174803191,174803769,	427.114	435.697	4.559	0	0	0.017082	0.0114637	Calcium signaling pathway,Gap junction,Neuroactive ligand-receptor interaction,Regulation of ck1/cdk5 by type 1 glutamate receptors,	1.46e-08
CNVR2845.21	dosage	NA	0.973937	6.94e-05	5.31e-05	MICB	MHC class I polypeptide-related sequence B	1	0.0171014	NA	6	32519885	32887814	0	31573833	31586880	31573949	31585665	6	31573833,31581372,31581898,31582777,31583155,31585537,	31574019,31581627,31582186,31583056,31583287,31586880,	946.052	755.564	367.929	15	0	0.00152817	0.00174572	Natural killer cell mediated cytotoxicity,	0.0171014
CNVR2845.21	dosage	NA	0.122788	1.39e-07	1.45e-06	HLA-DRB5	major histocompatibility complex, class II, DR	1	8.29e-05	NA	6	32519885	32887814	0	32593131	32605984	32593493	32605979	6	32593131,32593808,32594310,32595124,32597659,32605879,	32593507,32593832,32594421,32595406,32597929,32605984,	73.246	263.637	367.929	15	0	0.00152817	0.00174572		8.29e-05
CNVR2845.21	dosage	NA	0.359378	4.31e-06	0.000124	HLA-DQB2	Major histocompatibility complex, class II, DQ beta 2 (Uncharacterized protein ENSP00000372579).	1	0.00173679	NA	6	32519885	32887814	0	32831852	32839308	32839308	32839308	5	32831852,32833035,32834604,32837414,32839128,	32832221,32833059,32834886,32837681,32839308,	55.962	499.659	367.929	15	0	0.00152817	0.00174572	Antigen processing and presentation,Cell adhesion molecules (CAMs),Type I diabetes mellitus,	0.00173679
CNVR3073.1	dosage	0.0275819	0.0992342	2.25e-05	2.25e-05	SGK1	serum/glucocorticoid regulated kinase 1 isoform	1	0.00690106	0.889773	6	133991394	133992160	0	134532076	134537727	134533098	134537638	12	134532076,134533656,134533853,134534467,134535023,134535492,134535853,134536104,134536292,134536835,134537341,134537562,	134533266,134533746,134534009,134534563,134535147,134535605,134535985,134536188,134536397,134536911,134537417,134537727,	539.916	543.89	0.766	0	0	0.0169884	0.0114637		0.00690106
CNVR370.1	dosage	0.0940183	0.666293	1.54e-05	1.54e-05	CKS1B	Homo sapiens PNAS-16 mRNA, complete cds.	1	0.00497881	0.921302	1	153493683	153529298	0	153213741	153218348	153213845	153217877	3	153213741,153217086,153217824,	153213904,153217214,153218348,	279.942	259.831	35.615	6	0	0.00280786	0.00187366	Regulation of p27 Phosphorylation during Cell Cycle Progression,	0.00497881
CNVR380.1	allelic	0.0940229	0.19466	4.92e-06	4.92e-06	PEA15	phosphoprotein enriched in astrocytes 15	1	0.00193433	0.921303	1	157883123	157884293	0	158441748	158451784	158447958	158449900	4	158441748,158447956,158449523,158449835,	158441936,158448130,158449679,158451784,	557.455	564.228	1.17	1	0	0.00280786	0.00187366		0.00193433
CNVR4527.1	dosage	NA	0.315407	0.000238	0.000339	QSOX2	quiescin Q6-like 1	1	0.0463852	NA	9	137353920	137357439	0	138238003	138277508	138240394	138277470	12	138238003,138242930,138246820,138248266,138250345,138250696,138253462,138255429,138255673,138256527,138258440,138277142,	138240942,138243119,138246971,138248389,138250475,138250831,138253608,138255520,138255779,138256576,138258541,138277508,	880.564	905.595	3.519	0	0	0.0497427	0.00439213		0.0463852
CNVR5054.1	allelic	4.33e-14	3.02e-16	0	0	OR52N5	olfactory receptor, family 52, subfamily N,	NA	0	3.44e-10	11	6632745	6634841	0	5755441	5756473	5755465	5756440	1	5755441,	5756473,	877.304	875.74	2.096	1	0	0.00280786	0.00188762		0
CNVR5106.1	allelic	0.095517	0.321493	1.01e-05	1.01e-05	SVIP	small VCP/p97-interacting protein	1	0.00352488	0.921515	11	23547771	23548723	0	22800173	22807958	22801240	22807870	4	22800173,22805328,22805945,22807816,	22801255,22805442,22805996,22807958,	747.598	743.23	0.952	0	0	0.00330182	0.00225367		0.00352488
CNVR5201_full	allelic	0.0940229	0.107102	1.36e-18	1.36e-18	BANF1	barrier to autointegration factor 1	0.881805	4.51e-15	0.921303	11	65023163	65030106	0	65526125	65528192	65527297	65527819	3	65526125,65527281,65527672,	65526617,65527420,65528192,	496.019	507.467	6.943	0	0	2.25e-07	0.00378938		4.51e-15
CNVR5208.1	allelic	0.0940229	0.864553	9.71e-07	9.71e-07	NDUFS8	NADH dehydrogenase (ubiquinone) Fe-S protein 8,	1	0.000464417	0.921303	11	66664005	66673671	0	67554669	67560690	67556194	67560636	7	67554669,67556194,67556328,67556965,67557153,67560295,67560504,	67554776,67556252,67556379,67557055,67557326,67560424,67560690,	880.998	898.508	9.666	3	0	0.00563154	0.00378938	Oxidative phosphorylation,	0.000464417
CNVR5227.1	dosage	0.0186876	0.196418	3.25e-08	3.25e-08	UCP3	uncoupling protein 3 isoform UCP3L	1	2.42e-05	0.869725	11	72984427	72986945	0	73388975	73397930	73390104	73395735	7	73388975,73392519,73393176,73394422,73394861,73395609,73397670,	73390219,73392700,73393278,73394626,73395072,73395830,73397930,	402.03	410.284	2.518	1	0	0.0180918	6.24e-05		2.42e-05
CNVR5255_full	dosage	2.98e-05	1.59e-13	0.000123	0.000123	CCDC89	coiled-coil domain containing 89	1	0.0274765	0.0298484	11	85980916	85984169	0	85072540	85074968	85073696	85074821	1	85072540,	85074968,	908.376	905.535	3.253	0	0	0.000191756	0.101998		0.0274765
CNVR5408.1	dosage	0.00101511	0.0577626	0.000199	0.000199	RAD51AP1	RAD51 associated protein 1 isoform b	1	0.0401994	0.398834	12	5092135	5093690	0	4518210	4539473	4518366	4538420	9	4518210,4521310,4523189,4525735,4527518,4528113,4532409,4535779,4538283,	4518383,4521360,4523331,4525845,4527605,4528263,4532574,4535929,4539473,	573.925	562.516	1.555	0	0	0.000121655	0.00427693		0.0401994
CNVR6113.1	dosage	0.0227936	0.0774035	2.49e-05	2.49e-05	BAZ1A	bromodomain adjacent to zinc finger domain, 1A	1	0.00754273	0.880811	14	33785268	33787225	0	34291687	34414604	34292464	34413561	26	34291687,34293783,34297660,34300713,34303663,34303977,34310467,34312528,34313283,34314875,34319142,34322075,34322718,34324733,34331731,34333705,34334626,34339180,34340050,34341810,34346407,34349891,34364969,34401000,34413448,34414094,	34292661,34293871,34297803,34301180,34303890,34304225,34310616,34312683,34313447,34315472,34319267,34322189,34322884,34324958,34331878,34333844,34334722,34339347,34340150,34341945,34346495,34349993,34365113,34401279,34413619,34414604,	504.462	568.856	1.957	0	0	0.00044895	0.0102095		0.00754273
CNVR6310.4	allelic	2.6e-07	4.64e-17	8.47e-07	8.47e-07	SNORD116-3	Homo sapiens small nucleolar RNA, C/D box 116-3 (SNORD116-3), non-coding RNA.	1	0.000409093	0.000443249	15	21881157	21930943	0	22853098	22853195	22853195	22853195	1	22853098,	22853195,	922.155	996.883	49.786	0	0	0.0174898	0.0118039		0.000409093
CNVR6310.4	dosage	2.6e-07	4.64e-17	0.022	0.022	SNORD116-14	Homo sapiens small nucleolar RNA, C/D box 116-14 (SNORD116-14), non-coding RNA.	1	0.73491	0.000443249	15	21881157	21930943	0	22876380	22876474	22876474	22876474	1	22876380,	22876474,	945.437	1020.16	49.786	0	0	0.0174898	0.0118039		0.000443249
CNVR6310.5	allelic	2.01e-07	3.29e-17	1.03e-07	1.03e-07	SNORD116-5	Homo sapiens small nucleolar RNA, C/D box 116-5 (SNORD116-5), non-coding RNA.	1	6.4e-05	0.000372863	15	21898042	22057470	0	22858571	22858668	22858668	22858668	1	22858571,	22858668,	801.101	1040.29	159.428	0	0	0.00283139	0.00185241		6.4e-05
CNVR6343_full	dosage	9.63e-07	7.37e-16	6.06e-13	6.06e-13	CHRNA7	cholinergic receptor, nicotinic, alpha 7	0.999939	1.14e-09	0.00143234	15	29695733	29806849	0	30110017	30248527	30110089	30247951	10	30110017,30110392,30180797,30191282,30233399,30237100,30237904,30239061,30242718,30247432,	30110144,30110532,30180842,30191392,30233479,30237268,30238099,30239148,30242828,30248527,	303.168	539.097	111.116	0	0	0.00579672	0.00388646	Calcium signaling pathway,	1.14e-09
CNVR6361.1	allelic	0.0940229	0.10234	5.29e-05	5.29e-05	NUSAP1	Homo sapiens clone HQ0310 PRO0310p1 mRNA, complete cds.	1	0.014004	0.921303	15	39383105	39406647	0	39412217	39460540	39412447	39459676	11	39412217,39421875,39428587,39430477,39435528,39437638,39444894,39451016,39455201,39456685,39459582,	39412540,39421944,39428731,39430619,39435630,39437748,39445079,39451174,39455318,39456794,39460540,	5.57	65.0445	23.542	2	0	0.000926635	0.00188762		0.014004
CNVR6607.1	allelic	0.0940229	0.522926	8.69e-06	8.69e-06	THOC6	THO complex subunit 6 homolog (WD repeat-containing protein 58).	1	0.00310019	0.921303	16	3432827	3438745	0	3014032	3017757	3014328	3017659	13	3014032,3015709,3015925,3016064,3016252,3016366,3016517,3016680,3016868,3017012,3017171,3017367,3017578,	3014367,3015825,3015990,3016168,3016290,3016415,3016589,3016783,3016918,3017075,3017282,3017502,3017757,	418.795	413.974	5.918	1	0	0.00558097	0.00372758		0.00310019
CNVR6651_full	allelic	0.0940229	0.212672	0.0001	0.0001	C16orf63	hypothetical protein LOC123811	1	0.0231121	0.921303	16	15883340	15931383	0	15867077	15889948	15868797	15889943	5	15867077,15874848,15881161,15885365,15889915,	15868874,15874985,15881246,15885563,15889948,	16.263	19.194	48.043	0	0	0.0562784	0.00188061		0.0231121
CNVR6764.4	dosage	NA	0.129079	7.6e-05	0.000577	PDPR	pyruvate dehydrogenase phosphatase regulatory	1	0.0182236	NA	16	68748870	68754003	0	68705029	68752685	68711896	68748283	19	68705029,68706224,68711864,68718663,68720187,68720362,68721826,68722705,68723554,68727597,68730302,68733637,68733956,68734913,68735824,68737537,68739867,68744794,68747878,	68705844,68706334,68712123,68718797,68720269,68720526,68721948,68722823,68723704,68727790,68730427,68733793,68734090,68735062,68735937,68737632,68739957,68744977,68752685,	43.841	17.4465	5.133	2	0	0.00407016	0.0172049		0.0182236
CNVR6767.1	allelic	2.62e-07	9.09e-16	1.29e-09	1.29e-09	SNORD111B	Homo sapiens small nucleolar RNA, C/D box 111B (SNORD111B), non-coding RNA.	1	1.39e-06	0.000445912	16	69535364	69537819	0	69120905	69120999	69120999	69120999	1	69120905,	69120999,	414.459	413.185	2.455	0	0	0.0709762	0.0136645		1.39e-06
CNVR6767.2	allelic	2.62e-07	9.09e-16	1.29e-09	1.29e-09	SNORD111B	Homo sapiens small nucleolar RNA, C/D box 111B (SNORD111B), non-coding RNA.	1	1.39e-06	0.000445912	16	69404749	69760030	0	69120905	69120999	69120999	69120999	1	69120905,	69120999,	283.844	106.156	355.281	23	1	0.0793152	0.0136283		1.39e-06
CNVR6777.1	allelic	3.66e-05	9.3e-17	0.494	0.494	CTRB1	chymotrypsinogen B1	1	0.98419	0.0358037	16	72855989	72857342	0	73810384	73816323	73810406	73816265	7	73810384,73814166,73814367,73814539,73814846,73815453,73816103,	73810458,73814270,73814447,73814618,73815027,73815587,73816323,	953.042	958.041	1.353	0	0	0.0112246	0.00751117		0.0358037
CNVR7095.4	dosage	0.000107765	2.09e-16	2.7e-12	2.7e-12	KRT39	type I hair keratin KA35	0.999986	4.3e-09	0.0906376	17	36637902	36644347	0	36368194	36376670	36368378	36376634	7	36368194,36370058,36371939,36372179,36373404,36374223,36376166,	36368637,36370279,36372065,36372341,36373561,36374306,36376670,	269.708	262.248	6.445	0	0	0.204321	0.00751117	Cell Communication,	4.3e-09
CNVR7095.4	dosage	9.27e-06	1.38e-16	1.45e-34	1.45e-34	KRTAP1-3	keratin associated protein 1-3	0.881805	9.62e-31	0.0100235	17	36637902	36644347	0	36443662	36444633	36444095	36444599	1	36443662,	36444633,	194.24	190.532	6.445	0	0	0.204321	0.00751117		9.62e-31
CNVR7095.4	allelic	4.33e-14	5.6e-17	0	0	KRTAP2-4	keratin associated protein 2-4	NA	0	3.44e-10	17	36637902	36644347	0	36474894	36475657	36475236	36475623	1	36474894,	36475657,	163.008	159.404	6.445	0	0	0.204321	0.00751117		0
CNVR7095.4	allelic	4.33e-14	4.34e-17	0	0	KRTAP4-3	keratin associated protein 4-3	NA	0	3.44e-10	17	36637902	36644347	0	36577008	36577950	36577362	36577950	1	36577008,	36577950,	60.894	57.2005	6.445	0	0	0.204321	0.00751117		0
CNVR7095.4	dosage	9.27e-06	1.42e-16	2.4e-14	2.4e-14	KRTAP9-4	keratin associated protein 9-4	0.99846	5.62e-11	0.0100235	17	36637902	36644347	0	36659464	36660431	36659498	36659963	1	36659464,	36660431,	15.117	25.268	6.445	0	0	0.204321	0.00751117		5.62e-11
CNVR7533.1	allelic	0.0940229	0.0656552	0.000224	0.000224	CDKN2D	cyclin-dependent kinase inhibitor 2D	1	0.0441962	0.921303	19	10073175	10075414	0	10538137	10540631	10538733	10540329	2	10538137,10540188,	10539093,10540631,	462.723	467.329	2.239	1	0	0.0113068	0.00757335	Cell Cycle,Cell cycle,Cyclins and Cell Cycle Regulation,	0.0441962
CNVR7646.1	allelic	0.0940229	0.56211	6.22e-06	6.22e-06	HNRNPUL1	heterogeneous nuclear ribonucleoprotein U-like 1	1	0.00233009	0.921303	19	46383741	46389308	0	46460230	46505651	46465972	46504310	15	46460230,46465967,46469826,46471726,46473903,46476821,46478907,46489989,46492082,46492302,46499280,46500409,46501716,46503420,46504193,	46460327,46466090,46469980,46471800,46474043,46476921,46479020,46490256,46492205,46492431,46499449,46500694,46502006,46503612,46505651,	70.922	101.983	5.567	0	0	0.059828	0.00188061		0.00233009
CNVR7909.1	dosage	NA	0.54007	3.85e-05	0.272	GTPBP5	GTP binding protein 5	1	0.0108987	NA	20	59546452	59547047	0	60191475	60211205	60201871	60209528	7	60191475,60201866,60204252,60206302,60207084,60207569,60209133,	60191508,60202075,60204400,60206418,60207303,60207708,60211205,	644.428	655.186	0.595	0	0	0.312161	0.0590888		0.0108987
CNVR8161.1	allelic	0.0940229	0.787051	7.8e-18	7.8e-18	C22orf23	hypothetical protein LOC84645	0.881805	2.22e-14	0.921303	22	37286106	37294853	0	36669478	36679549	36670127	36679102	7	36669478,36670369,36670994,36673233,36677412,36678999,36679301,	36670199,36670470,36671126,36673416,36677475,36679111,36679549,	616.628	607.219	8.747	0	0	0.00558097	0.00372758		2.22e-14
CNVR8162.1	allelic	0.0940229	0.193868	2.75e-05	2.75e-05	APOBEC3G	apolipoprotein B mRNA editing enzyme, catalytic	1	0.0082202	0.921303	22	37374610	37380451	0	37802970	37813693	37803312	37813372	8	37802970,37804882,37806883,37807421,37809681,37812229,37812961,37813357,	37803329,37805036,37807178,37807536,37809835,37812518,37813077,37813693,	422.519	436.642	5.841	0	0	0.00558097	0.00372758	Atrazine degradation,	0.0082202
CNVR8164.1	allelic	5.83e-06	0.315844	8.9e-06	8.9e-06	APOBEC3B	apolipoprotein B mRNA editing enzyme, catalytic	1	0.00316301	0.0071113	22	37685753	37722446	0	37708350	37718729	37708404	37718396	8	37708350,37710025,37711762,37712248,37715407,37717282,37717984,37718381,	37708421,37710182,37712042,37712363,37715561,37717577,37718100,37718729,	14.096	46.133	36.693	1	0	0.00971647	0.14322	Atrazine degradation,	0.00316301
CNVR8165.1	allelic	0.0940229	0.616597	1.4e-05	1.4e-05	TNRC6B	trinucleotide repeat containing 6B isoform 2	1	0.00461598	0.921303	22	37756649	37773866	0	38770766	39061758	38851767	39049191	24	38770766,38843004,38851721,38882064,38971964,38977128,38987781,38996071,38999374,39003026,39003948,39005944,39011594,39026404,39026859,39027099,39034461,39036766,39038454,39038851,39041232,39041891,39047039,39048803,	38770948,38843078,38851812,38882132,38972052,38977150,38988123,38996230,38999550,39003101,39003994,39006093,39011720,39026536,39026955,39027283,39034599,39036943,39038601,39038947,39041457,39041962,39047179,39061758,	996.9	1168.22	17.217	0	0	0.00141588	0.00562934		0.00461598
CNVR8266.1	dosage	3.61e-09	0.101469	2.24e-08	2.24e-08	HDHD1A	haloacid dehalogenase-like hydrolase domain	1	1.78e-05	9.64e-06	23	7632203	7633589	0	6976960	7076231	6978336	7076154	4	6976960,7005260,7033660,7076093,	6978513,7005490,7033879,7076231,	655.243	604.914	1.386	0	0	0.00415542	0.000365733		9.64e-06
CNVR8266.1	dosage	2e-10	5.66e-06	3.86e-08	3.86e-08	PNPLA4	patatin-like phospholipase domain containing 4	1	2.77e-05	1.19e-06	23	7632203	7633589	0	7826803	7855475	7828726	7854160	7	7826803,7830029,7840068,7849753,7850044,7853980,7855326,	7828858,7830182,7840134,7849889,7850139,7854173,7855475,	193.214	209.629	1.386	0	0	0.00415542	0.000365733		1.19e-06
CNVR8324.1	dosage	5.68e-06	0.0463524	1.54e-05	1.54e-05	UBA1	ubiquitin-activating enzyme E1	1	0.00497881	0.00696043	23	47747588	47905345	0	46935142	46959471	46943145	46959272	26	46935142,46943145,46943390,46943551,46943822,46945236,46945618,46945820,46946498,46946700,46946980,46947285,46947476,46947883,46950290,46950590,46953965,46954270,46955184,46955378,46956766,46957113,46957332,46958669,46958879,46959136,	46935293,46943262,46943449,46943720,46943957,46945343,46945709,46945953,46946596,46946847,46947157,46947390,46947557,46948039,46950456,46950787,46954030,46954466,46955259,46955568,46956855,46957206,46957524,46958771,46958980,46959471,	812.446	721.403	157.757	2	0	0.00305258	8.3e-05	Downregulated of MTA-3 in ER-negative Breast Tumors,Gap junction,Parkinson's disease,Ubiquitin mediated proteolysis,	0.00497881
CNVR8324.2	allelic	NA	0.0563448	7e-05	2.46e-05	UBA1	ubiquitin-activating enzyme E1	1	0.017206	NA	23	47851296	48186709	0	46935142	46959471	46943145	46959272	26	46935142,46943145,46943390,46943551,46943822,46945236,46945618,46945820,46946498,46946700,46946980,46947285,46947476,46947883,46950290,46950590,46953965,46954270,46955184,46955378,46956766,46957113,46957332,46958669,46958879,46959136,	46935293,46943262,46943449,46943720,46943957,46945343,46945709,46945953,46946596,46946847,46947157,46947390,46947557,46948039,46950456,46950787,46954030,46954466,46955259,46955568,46956855,46957206,46957524,46958771,46958980,46959471,	916.154	736.283	335.413	0	0	0.00181307	0.000343116	Downregulated of MTA-3 in ER-negative Breast Tumors,Gap junction,Parkinson's disease,Ubiquitin mediated proteolysis,	0.017206
CNVR8324_full	dosage	5.68e-06	0.0463524	1.54e-05	1.54e-05	UBA1	ubiquitin-activating enzyme E1	1	0.00497881	0.00696043	23	47747588	48186709	0	46935142	46959471	46943145	46959272	26	46935142,46943145,46943390,46943551,46943822,46945236,46945618,46945820,46946498,46946700,46946980,46947285,46947476,46947883,46950290,46950590,46953965,46954270,46955184,46955378,46956766,46957113,46957332,46958669,46958879,46959136,	46935293,46943262,46943449,46943720,46943957,46945343,46945709,46945953,46946596,46946847,46947157,46947390,46947557,46948039,46950456,46950787,46954030,46954466,46955259,46955568,46956855,46957206,46957524,46958771,46958980,46959471,	812.446	580.721	439.121	0	0	0.00435164	0.000187336	Downregulated of MTA-3 in ER-negative Breast Tumors,Gap junction,Parkinson's disease,Ubiquitin mediated proteolysis,	0.00497881
CNVR8374_full	dosage	2.6e-09	9.08e-11	1.85e-07	1.85e-07	TSIX	Homo sapiens XIST antisense RNA (non-protein coding) (TSIX), non-coding RNA.	1	0.00010592	8.3e-06	23	72730219	72747553	0	72928764	72965791	72965791	72965791	1	72928764,	72965791,	181.211	225.726	17.334	0	0	0.0184539	0.000115845		8.3e-06
CNVR8374_full	dosage	1.96e-09	1.16e-11	2.15e-07	2.15e-07	XIST	Homo sapiens cDNA: FLJ21545 fis, clone COL06195.	1	0.000119933	7.13e-06	23	72730219	72747553	0	72957219	72989313	72989313	72989313	6	72957219,72965627,72967625,72969797,72973999,72977941,	72964544,72965791,72967834,72969934,72974063,72989313,	209.666	251.714	17.334	0	0	0.0184539	0.000115845		7.13e-06
CNVR8375.1	dosage	3.67e-09	7.26e-11	2.83e-07	2.83e-07	TSIX	Homo sapiens XIST antisense RNA (non-protein coding) (TSIX), non-coding RNA.	1	0.000149178	9.69e-06	23	73082456	73086400	0	72928764	72965791	72965791	72965791	1	72928764,	72965791,	153.692	133.207	3.944	1	0	0.0173223	2.79e-05		9.69e-06
CNVR8375.1	dosage	1.91e-09	8.34e-12	1.79e-07	1.79e-07	XIST	Homo sapiens cDNA: FLJ21545 fis, clone COL06195.	1	0.000103028	7.03e-06	23	73082456	73086400	0	72957219	72989313	72989313	72989313	6	72957219,72965627,72967625,72969797,72973999,72977941,	72964544,72965791,72967834,72969934,72974063,72989313,	125.237	107.218	3.944	1	0	0.0173223	2.79e-05		7.03e-06
CNVR8494.1	allelic	0.000127503	0.143439	0.000192	0.000192	PLXNA3	plexin A3	1	0.0391176	0.103485	23	153514425	153528579	0	153339816	153355178	153341717	153354222	33	153339816,153341690,153342632,153343661,153344927,153345126,153345487,153345693,153345938,153346290,153346554,153346960,153347193,153347471,153347686,153347912,153348159,153348593,153348768,153349081,153349303,153349618,153349839,153350199,153350359,153350592,153350915,153351224,153351513,153351978,153352641,153353024,153354126,	153339962,153342311,153343172,153343844,153345056,153345227,153345611,153345850,153346038,153346405,153346755,153347057,153347384,153347617,153347807,153348049,153348330,153348687,153349008,153349225,153349538,153349761,153350096,153350266,153350506,153350752,153351019,153351321,153351704,153352148,153352854,153353175,153355178,	174.609	159.851	14.154	0	0	0.00292677	1.33e-05	Axon guidance,	0.0391176
CNVR8495.1	allelic	4.44e-05	0.0942534	7.57e-05	7.57e-05	PLXNA3	plexin A3	1	0.0181739	0.0422251	23	153953046	154098786	0	153339816	153355178	153341717	153354222	33	153339816,153341690,153342632,153343661,153344927,153345126,153345487,153345693,153345938,153346290,153346554,153346960,153347193,153347471,153347686,153347912,153348159,153348593,153348768,153349081,153349303,153349618,153349839,153350199,153350359,153350592,153350915,153351224,153351513,153351978,153352641,153353024,153354126,	153339962,153342311,153343172,153343844,153345056,153345227,153345611,153345850,153346038,153346405,153346755,153347057,153347384,153347617,153347807,153348049,153348330,153348687,153349008,153349225,153349538,153349761,153350096,153350266,153350506,153350752,153351019,153351321,153351704,153352148,153352854,153353175,153355178,	613.23	532.679	145.74	0	0	0.00311652	0.000257884	Axon guidance,	0.0181739
CNVR89.1	allelic	0.0940229	0.169797	0.000221	0.000221	NECAP2	NECAP endocytosis associated 2 isoform 1	1	0.04372	0.921303	1	15882131	15883977	0	16639753	16659169	16639843	16657972	8	16639753,16642713,16646951,16647141,16648174,16650919,16654899,16657923,	16639935,16642814,16647056,16647223,16648283,16651097,16654975,16659169,	755.776	768.253	1.846	0	0	0.00280786	0.00187366		0.04372

## Sheet: CEU60.Expression_FDR10%
ID	test	wilc-pval	shapirotest-pval	dosage-pval	allelic-pval	gene symbol	gene name	fdrqval.al	fdrqval.do	fdrqval.wilc	chr	from	to	strand	txStart	txEnd	cdsStart	cdsEnd	exonCount	exonStarts	exonEnds	DistCNVGene.Kb	DistCNVGeneCenters.Kb	CNVSize.Kb	Nu of enhancer	Nu of AR	Fst(CEU-YRI)	Fst(CEU-ASN)	Pathways
CNVR1131.1	dosage	9.26541e-06	1.45042e-16	5e-22	5e-22	VWC2L	von Willebrand factor C domain-containing	0.881805	2.21134e-18	0.0100235	2	214380195	214381084	0	214984705	215148898	214987162	215148789	4	214984705,214987082,215009597,215148640,	214984755,214987552,215009727,215148898,	603.621	687.051	0.889	0	0	0.00563154	0.00377535
CNVR1518_full	dosage	NA	0.612532	0.000443	0.00109	SLC41A3	solute carrier family 41, member 3 isoform 4	1	0.0737792	NA	3	127155055	127161736	0	127207889	127285824	127208548	127269752	11	127207889,127210264,127214147,127217026,127218263,127224318,127227867,127235139,127252475,127269479,127285625,	127208758,127210413,127214282,127217106,127218408,127224465,127228012,127235211,127252583,127269779,127285824,	46.153	95.142	6.681	0	0	0.127511	0.0353537
CNVR1669.1	dosage	NA	0.0611596	0.000326	0.000194	TPRG1	tumor protein p63 regulated 1	1	0.0590082	NA	3	191219955	191223268	0	190372456	190523964	190407867	190521303	6	190372456,190407858,190415774,190439215,190510868,190521108,	190372614,190408077,190415866,190439392,190511022,190523964,	847.499	770.088	3.313	1	0	0.0107653	0.0137704
CNVR1953.2	dosage	NA	0.05718	1.11e-07	1.65e-06	UGT2B17	UDP glucuronosyltransferase 2 family,	1	6.79732e-05	NA	4	69131617	69162697	0	69085497	69116840	69085937	69116797	6	69085497,69098989,69100136,69108849,69113884,69116073,	69086217,69099209,69100224,69108981,69114033,69116840,	46.12	14.9085	31.08	0	0	0.0266922	0.171076	Androgen and estrogen metabolism,Metabolism of xenobiotics by cytochrome P450,Pentose and glucuronate interconversions,Porphyrin and chlorophyll metabolism,Starch and sucrose metabolism,
CNVR2332.1	allelic	0.0415041	0.187154	0.000287	0.000287	MTRR	methionine synthase reductase isoform 2	1	0.0536431	0.904466	5	7229867	7253482	0	7922216	7954235	7922246	7953171	15	7922216,7923882,7926485,7928370,7931056,7936267,7938813,7939727,7942207,7944484,7945839,7948846,7949976,7950177,7953026,	7922302,7924036,7926639,7928488,7931435,7936390,7938967,7939816,7942388,7944527,7946026,7948965,7950069,7950360,7954235,	668.734	720.166	23.615	0	0	0.0141862	0.00951115
CNVR2648.1	dosage	NA	0.755756	0.0001	0.0172	TNIP1	TNFAIP3 interacting protein 1	1	0.0231121	NA	5	150769996	150772876	0	150389698	150441190	150390466	150424849	18	150389698,150392040,150393361,150394755,150395335,150396543,150398850,150402293,150402649,150405614,150409577,150411918,150416519,150420071,150421880,150423366,150424713,150440633,	150390501,150392137,150393553,150394821,150395461,150396675,150398979,150402425,150402715,150405704,150409701,150412013,150416711,150420149,150421966,150423501,150424881,150441190,	380.298	353.112	2.88	0	0	0.0204885	0.0779882
CNVR2688.1	dosage	4.93133e-07	4.0085e-15	1.03e-11	1.03e-11	DRD1	dopamine receptor D1	0.999996	1.46422e-08	0.000782438	5	174368607	174373166	0	174800280	174803769	174801367	174802708	2	174800280,174803307,	174803191,174803769,	427.114	435.697	4.559	0	0	0.017082	0.0114637	Calcium signaling pathway,Gap junction,Neuroactive ligand-receptor interaction,Regulation of ck1/cdk5 by type 1 glutamate receptors,
CNVR2845.21	dosage	NA	0.973937	6.94e-05	5.31e-05	MICB	MHC class I polypeptide-related sequence B	1	0.0171014	NA	6	32519885	32887814	0	31573833	31586880	31573949	31585665	6	31573833,31581372,31581898,31582777,31583155,31585537,	31574019,31581627,31582186,31583056,31583287,31586880,	946.052	755.564	367.929	15	0	0.00152817	0.00174572	Natural killer cell mediated cytotoxicity,
CNVR2845.21	dosage	NA	0.122788	1.39e-07	1.45e-06	HLA-DRB5	major histocompatibility complex, class II, DR	1	8.29363e-05	NA	6	32519885	32887814	0	32593131	32605984	32593493	32605979	6	32593131,32593808,32594310,32595124,32597659,32605879,	32593507,32593832,32594421,32595406,32597929,32605984,	73.246	263.637	367.929	15	0	0.00152817	0.00174572
CNVR2845.21	dosage	NA	0.359378	4.31e-06	0.000124	HLA-DQB2	Major histocompatibility complex, class II, DQ beta 2 (Uncharacterized protein ENSP00000372579).	1	0.00173679	NA	6	32519885	32887814	0	32831852	32839308	32839308	32839308	5	32831852,32833035,32834604,32837414,32839128,	32832221,32833059,32834886,32837681,32839308,	55.962	499.659	367.929	15	0	0.00152817	0.00174572	Antigen processing and presentation,Cell adhesion molecules (CAMs),Type I diabetes mellitus,
CNVR3073.1	dosage	0.0275819	0.0992342	2.25e-05	2.25e-05	SGK1	serum/glucocorticoid regulated kinase 1 isoform	1	0.00690106	0.889773	6	133991394	133992160	0	134532076	134537727	134533098	134537638	12	134532076,134533656,134533853,134534467,134535023,134535492,134535853,134536104,134536292,134536835,134537341,134537562,	134533266,134533746,134534009,134534563,134535147,134535605,134535985,134536188,134536397,134536911,134537417,134537727,	539.916	543.89	0.766	0	0	0.0169884	0.0114637
CNVR3080.1	allelic	7.05075e-05	4.1946e-07	0.00189	0.00189	KIAA1244	brefeldin A-inhibited guanine	1	0.198014	0.06366	6	139644298	139649450	0	138524745	138707488	138524916	138699316	34	138524745,138533491,138569871,138572739,138592613,138601338,138605781,138608342,138616709,138618265,138624356,138625530,138641280,138642828,138648775,138649530,138649903,138652647,138654562,138656822,138659639,138661435,138670082,138671568,138674236,13867	138525001,138533543,138569953,138572871,138592682,138601461,138605824,138608421,138616814,138618599,138624469,138626441,138641447,138642994,138648883,138649746,138650014,138652798,138654883,138656956,138659785,138661615,138670227,138671691,138674340,13867	1119.55	1025.61	5.152	0	0	0.00536351	0.0037156
CNVR3340.1	dosage	0.160208	0.169892	0.000647	0.000647	C7orf41	hypothetical protein LOC222166	1	0.0982892	0.926936	7	31019686	31020356	0	30141076	30168906	30141277	30163689	3	30141076,30152317,30163578,	30141439,30152440,30168906,	878.61	864.36	0.67	0	0	0.0202035	0.0135729
CNVR370.1	dosage	0.0940183	0.666293	1.54e-05	1.54e-05	CKS1B	Homo sapiens PNAS-16 mRNA, complete cds.	1	0.00497881	0.921302	1	153493683	153529298	0	153213741	153218348	153213845	153217877	3	153213741,153217086,153217824,	153213904,153217214,153218348,	279.942	259.831	35.615	6	0	0.00280786	0.00187366	Regulation of p27 Phosphorylation during Cell Cycle Progression,
CNVR380.1	allelic	0.0940229	0.19466	4.92e-06	4.92e-06	PEA15	phosphoprotein enriched in astrocytes 15	1	0.00193433	0.921303	1	157883123	157884293	0	158441748	158451784	158447958	158449900	4	158441748,158447956,158449523,158449835,	158441936,158448130,158449679,158451784,	557.455	564.228	1.17	1	0	0.00280786	0.00187366
CNVR4527.1	dosage	NA	0.315407	0.000238	0.000339	QSOX2	quiescin Q6-like 1	1	0.0463852	NA	9	137353920	137357439	0	138238003	138277508	138240394	138277470	12	138238003,138242930,138246820,138248266,138250345,138250696,138253462,138255429,138255673,138256527,138258440,138277142,	138240942,138243119,138246971,138248389,138250475,138250831,138253608,138255520,138255779,138256576,138258541,138277508,	880.564	905.595	3.519	0	0	0.0497427	0.00439213
CNVR5054.1	allelic	4.32987e-14	3.02306e-16	0	0	OR52N5	olfactory receptor, family 52, subfamily N,	NA	0	3.43503e-10	11	6632745	6634841	0	5755441	5756473	5755465	5756440	1	5755441,	5756473,	877.304	875.74	2.096	1	0	0.00280786	0.00188762
CNVR5106.1	allelic	0.095517	0.321493	1.01e-05	1.01e-05	SVIP	small VCP/p97-interacting protein	1	0.00352488	0.921515	11	23547771	23548723	0	22800173	22807958	22801240	22807870	4	22800173,22805328,22805945,22807816,	22801255,22805442,22805996,22807958,	747.598	743.23	0.952	0	0	0.00330182	0.00225367
CNVR518.1	allelic	0.000105019	1.28402e-15	0.334	0.334	C1orf65	hypothetical protein LOC164127	1	0.976792	0.088776	1	222265979	222271108	0	221633337	221635435	221633440	221635312	1	221633337,	221635435,	632.642	629.029	5.129	2	1	0.00307061	0.0127677
CNVR5201_full	allelic	0.0940229	0.107102	1.36e-18	1.36e-18	BANF1	barrier to autointegration factor 1	0.881805	4.51113e-15	0.921303	11	65023163	65030106	0	65526125	65528192	65527297	65527819	3	65526125,65527281,65527672,	65526617,65527420,65528192,	496.019	507.467	6.943	0	0	2.24752e-07	0.00378938
CNVR5208.1	allelic	0.0940229	0.462826	0.000329	0.000329	PPP1CA	protein phosphatase 1, catalytic subunit, alpha	1	0.0594069	0.921303	11	66664005	66673671	0	66922227	66925952	66922581	66925829	6	66922227,66922768,66922986,66923607,66924735,66925774,	66922692,66922903,66923210,66923712,66924966,66925952,	248.556	264.918	9.666	3	0	0.00563154	0.00378938	Focal adhesion,Insulin signaling pathway,Long-term potentiation,Regulation of actin cytoskeleton,
CNVR5208.1	allelic	0.0940229	0.864553	9.71e-07	9.71e-07	NDUFS8	NADH dehydrogenase (ubiquinone) Fe-S protein 8,	1	0.000464417	0.921303	11	66664005	66673671	0	67554669	67560690	67556194	67560636	7	67554669,67556194,67556328,67556965,67557153,67560295,67560504,	67554776,67556252,67556379,67557055,67557326,67560424,67560690,	880.998	898.508	9.666	3	0	0.00563154	0.00378938	Oxidative phosphorylation,
CNVR5227.1	dosage	0.0186876	0.196418	3.25e-08	3.25e-08	UCP3	uncoupling protein 3 isoform UCP3L	1	2.41969e-05	0.869725	11	72984427	72986945	0	73388975	73397930	73390104	73395735	7	73388975,73392519,73393176,73394422,73394861,73395609,73397670,	73390219,73392700,73393278,73394626,73395072,73395830,73397930,	402.03	410.284	2.518	1	0	0.0180918	6.24299e-05
CNVR5255_full	dosage	2.97919e-05	1.59176e-13	0.000123	0.000123	CCDC89	coiled-coil domain containing 89	1	0.0274765	0.0298484	11	85980916	85984169	0	85072540	85074968	85073696	85074821	1	85072540,	85074968,	908.376	905.535	3.253	0	0	0.000191756	0.101998
CNVR5408.1	dosage	0.0010151	0.0577626	0.000199	0.000199	RAD51AP1	RAD51 associated protein 1 isoform b	1	0.0401994	0.398834	12	5092135	5093690	0	4518210	4539473	4518366	4538420	9	4518210,4521310,4523189,4525735,4527518,4528113,4532409,4535779,4538283,	4518383,4521360,4523331,4525845,4527605,4528263,4532574,4535929,4539473,	573.925	562.516	1.555	0	0	0.000121655	0.00427693
CNVR6113.1	dosage	0.0227936	0.0774035	2.49e-05	2.49e-05	BAZ1A	bromodomain adjacent to zinc finger domain, 1A	1	0.00754273	0.880811	14	33785268	33787225	0	34291687	34414604	34292464	34413561	26	34291687,34293783,34297660,34300713,34303663,34303977,34310467,34312528,34313283,34314875,34319142,34322075,34322718,34324733,34331731,34333705,34334626,34339180,34340050,34341810,34346407,34349891,34364969,34401000,34413448,34414094,	34292661,34293871,34297803,34301180,34303890,34304225,34310616,34312683,34313447,34315472,34319267,34322189,34322884,34324958,34331878,34333844,34334722,34339347,34340150,34341945,34346495,34349993,34365113,34401279,34413619,34414604,	504.462	568.856	1.957	0	0	0.00044895	0.0102095
CNVR6253.1	allelic	0.0944113	0.148859	0.000442	0.000442	WDR25	WD repeat domain 25	1	0.0736608	0.921358	14	99347450	99348661	0	99912507	100066391	99917014	100066131	7	99912507,99916999,100004110,100020083,100061959,100065157,100065909,	99912585,99917836,100004258,100020214,100062130,100065298,100066391,	563.846	642.605	1.211	1	0	0.00290645	0.00192178
CNVR6310.4	allelic	2.59854e-07	4.63878e-17	8.47e-07	8.47e-07	SNORD116-3	Homo sapiens small nucleolar RNA, C/D box 116-3 (SNORD116-3), non-coding RNA.	1	0.000409093	0.000443249	15	21881157	21930943	0	22853098	22853195	22853195	22853195	1	22853098,	22853195,	922.155	996.883	49.786	0	0	0.0174898	0.0118039
CNVR6310.4	dosage	2.59854e-07	4.63878e-17	0.022	0.022	SNORD116-14	Homo sapiens small nucleolar RNA, C/D box 116-14 (SNORD116-14), non-coding RNA.	1	0.73491	0.000443249	15	21881157	21930943	0	22876380	22876474	22876474	22876474	1	22876380,	22876474,	945.437	1020.16	49.786	0	0	0.0174898	0.0118039
CNVR6310.5	allelic	2.00663e-07	3.29184e-17	1.03e-07	1.03e-07	SNORD116-5	Homo sapiens small nucleolar RNA, C/D box 116-5 (SNORD116-5), non-coding RNA.	1	6.39655e-05	0.000372863	15	21898042	22057470	0	22858571	22858668	22858668	22858668	1	22858571,	22858668,	801.101	1040.29	159.428	0	0	0.00283139	0.00185241
CNVR6343_full	dosage	9.62918e-07	7.37416e-16	6.06e-13	6.06e-13	CHRNA7	cholinergic receptor, nicotinic, alpha 7	0.999939	1.14455e-09	0.00143234	15	29695733	29806849	0	30110017	30248527	30110089	30247951	10	30110017,30110392,30180797,30191282,30233399,30237100,30237904,30239061,30242718,30247432,	30110144,30110532,30180842,30191392,30233479,30237268,30238099,30239148,30242828,30248527,	303.168	539.097	111.116	0	0	0.00579671	0.00388646	Calcium signaling pathway,
CNVR6361.1	allelic	0.0940229	0.10234	5.29e-05	5.29e-05	NUSAP1	Homo sapiens clone HQ0310 PRO0310p1 mRNA, complete cds.	1	0.014004	0.921303	15	39383105	39406647	0	39412217	39460540	39412447	39459676	11	39412217,39421875,39428587,39430477,39435528,39437638,39444894,39451016,39455201,39456685,39459582,	39412540,39421944,39428731,39430619,39435630,39437748,39445079,39451174,39455318,39456794,39460540,	5.57	65.0445	23.542	2	0	0.000926635	0.00188762
CNVR6607.1	allelic	0.0940229	0.522926	8.69e-06	8.69e-06	THOC6	THO complex subunit 6 homolog (WD repeat-containing protein 58).	1	0.00310019	0.921303	16	3432827	3438745	0	3014032	3017757	3014328	3017659	13	3014032,3015709,3015925,3016064,3016252,3016366,3016517,3016680,3016868,3017012,3017171,3017367,3017578,	3014367,3015825,3015990,3016168,3016290,3016415,3016589,3016783,3016918,3017075,3017282,3017502,3017757,	418.795	413.974	5.918	1	0	0.00558097	0.00372758
CNVR6651_full	allelic	0.0940229	0.212672	0.0001	0.0001	C16orf63	hypothetical protein LOC123811	1	0.0231121	0.921303	16	15883340	15931383	0	15867077	15889948	15868797	15889943	5	15867077,15874848,15881161,15885365,15889915,	15868874,15874985,15881246,15885563,15889948,	16.263	19.194	48.043	0	0	0.0562784	0.00188061
CNVR6727.1	dosage	0.0178891	0.618718	0.00034	0.00034	RBL2	retinoblastoma-like 2 (p130)	1	0.0608524	0.867021	16	52965514	52977127	0	52025851	52083061	52025969	52081713	22	52025851,52030428,52034070,52038454,52043115,52044864,52045117,52046068,52050863,52053153,52053964,52055638,52056850,52058470,52061328,52061795,52062158,52070566,52071298,52071979,52073083,52081542,	52026209,52030559,52034271,52038519,52043244,52045025,52045182,52046255,52051030,52053263,52054068,52055776,52057015,52058582,52061598,52062076,52062335,52070638,52071404,52072182,52073248,52083061,	939.663	905.251	11.613	1	0	0.0169319	0.011352	Cell cycle,TGF-beta signaling pathway,
CNVR6764.4	dosage	NA	0.129079	7.6e-05	0.000577	PDPR	pyruvate dehydrogenase phosphatase regulatory	1	0.0182236	NA	16	68748870	68754003	0	68705029	68752685	68711896	68748283	19	68705029,68706224,68711864,68718663,68720187,68720362,68721826,68722705,68723554,68727597,68730302,68733637,68733956,68734913,68735824,68737537,68739867,68744794,68747878,	68705844,68706334,68712123,68718797,68720269,68720526,68721948,68722823,68723704,68727790,68730427,68733793,68734090,68735062,68735937,68737632,68739957,68744977,68752685,	43.841	17.4465	5.133	2	0	0.00407016	0.0172049
CNVR6767.1	allelic	2.62301e-07	9.09243e-16	1.29e-09	1.29e-09	SNORD111B	Homo sapiens small nucleolar RNA, C/D box 111B (SNORD111B), non-coding RNA.	1	1.38777e-06	0.000445912	16	69535364	69537819	0	69120905	69120999	69120999	69120999	1	69120905,	69120999,	414.459	413.185	2.455	0	0	0.0709762	0.0136645
CNVR6767.2	allelic	2.62301e-07	9.09243e-16	1.29e-09	1.29e-09	SNORD111B	Homo sapiens small nucleolar RNA, C/D box 111B (SNORD111B), non-coding RNA.	1	1.38777e-06	0.000445912	16	69404749	69760030	0	69120905	69120999	69120999	69120999	1	69120905,	69120999,	283.844	106.156	355.281	23	1	0.0793152	0.0136283
CNVR6777.1	allelic	3.66132e-05	9.30023e-17	0.494	0.494	CTRB1	chymotrypsinogen B1	1	0.98419	0.0358037	16	72855989	72857342	0	73810384	73816323	73810406	73816265	7	73810384,73814166,73814367,73814539,73814846,73815453,73816103,	73810458,73814270,73814447,73814618,73815027,73815587,73816323,	953.042	958.041	1.353	0	0	0.0112246	0.00751117
CNVR7095.4	dosage	0.000107765	2.08527e-16	2.7e-12	2.7e-12	KRT39	type I hair keratin KA35	0.999986	4.29885e-09	0.0906376	17	36637902	36644347	0	36368194	36376670	36368378	36376634	7	36368194,36370058,36371939,36372179,36373404,36374223,36376166,	36368637,36370279,36372065,36372341,36373561,36374306,36376670,	269.708	262.248	6.445	0	0	0.204321	0.00751117	Cell Communication,
CNVR7095.4	dosage	9.26541e-06	1.37578e-16	1.45e-34	1.45e-34	KRTAP1-3	keratin associated protein 1-3	0.881805	9.61933e-31	0.0100235	17	36637902	36644347	0	36443662	36444633	36444095	36444599	1	36443662,	36444633,	194.24	190.532	6.445	0	0	0.204321	0.00751117
CNVR7095.4	allelic	4.32987e-14	5.59924e-17	0	0	KRTAP2-4	keratin associated protein 2-4	NA	0	3.43503e-10	17	36637902	36644347	0	36474894	36475657	36475236	36475623	1	36474894,	36475657,	163.008	159.404	6.445	0	0	0.204321	0.00751117
CNVR7095.4	allelic	4.32987e-14	4.33747e-17	0	0	KRTAP4-3	keratin associated protein 4-3	NA	0	3.43503e-10	17	36637902	36644347	0	36577008	36577950	36577362	36577950	1	36577008,	36577950,	60.894	57.2005	6.445	0	0	0.204321	0.00751117
CNVR7095.4	dosage	9.26541e-06	1.41895e-16	2.4e-14	2.4e-14	KRTAP9-4	keratin associated protein 9-4	0.99846	5.61941e-11	0.0100235	17	36637902	36644347	0	36659464	36660431	36659498	36659963	1	36659464,	36660431,	15.117	25.268	6.445	0	0	0.204321	0.00751117
CNVR7465.2	allelic	0.00731332	0.526005	0.000375	0.000375	BSG	basigin isoform 4	1	0.0653717	0.784478	19	516631	520307	0	523536	534493	523634	533577	9	523536,528773,530499,531378,531645,532314,533305,533513,533749,	523701,529121,530656,531461,531782,532591,533330,533582,534493,	3.229	14.2215	3.676	0	0	0.0169273	0.00478215
CNVR7533.1	allelic	0.0940229	0.0656552	0.000224	0.000224	CDKN2D	cyclin-dependent kinase inhibitor 2D	1	0.0441962	0.921303	19	10073175	10075414	0	10538137	10540631	10538733	10540329	2	10538137,10540188,	10539093,10540631,	462.723	467.329	2.239	1	0	0.0113068	0.00757335	Cell Cycle,Cell cycle,Cyclins and Cell Cycle Regulation,
CNVR7646.1	allelic	0.0940229	0.56211	6.22e-06	6.22e-06	HNRNPUL1	heterogeneous nuclear ribonucleoprotein U-like 1	1	0.00233009	0.921303	19	46383741	46389308	0	46460230	46505651	46465972	46504310	15	46460230,46465967,46469826,46471726,46473903,46476821,46478907,46489989,46492082,46492302,46499280,46500409,46501716,46503420,46504193,	46460327,46466090,46469980,46471800,46474043,46476921,46479020,46490256,46492205,46492431,46499449,46500694,46502006,46503612,46505651,	70.922	101.983	5.567	0	0	0.059828	0.00188061
CNVR7672.1	allelic	0.0946162	0.460166	0.000345	0.000345	PRKD2	protein kinase D2 isoform B	1	0.061501	0.921388	19	51190183	51190895	0	51869412	51912224	51869619	51911467	19	51869412,51870129,51873492,51876746,51884633,51885696,51886831,51887029,51888971,51892253,51892829,51895895,51896131,51899265,51899591,51906003,51908959,51911227,51911911,	51869832,51870215,51873760,51876845,51884795,51885803,51886904,51887082,51889230,51892331,51892947,51896049,51896209,51899488,51899746,51906135,51909098,51911632,51912224,	678.517	700.991	0.712	0	0	0.00299757	0.00593087
CNVR7831.1	allelic	0.0940229	0.41399	0.000553	0.000553	COMMD7	COMM domain containing 7 isoform 1	1	0.0875528	0.921303	20	30303058	30307172	0	30754153	30795475	30754844	30794858	9	30754153,30755485,30755902,30756276,30758045,30758166,30779360,30779556,30794774,	30754921,30755534,30755952,30756367,30758083,30758223,30779463,30779610,30795475,	446.981	473.813	4.114	2	0	0.00558097	0.00372758
CNVR7909.1	dosage	NA	0.54007	3.85e-05	0.272	GTPBP5	GTP binding protein 5	1	0.0108987	NA	20	59546452	59547047	0	60191475	60211205	60201871	60209528	7	60191475,60201866,60204252,60206302,60207084,60207569,60209133,	60191508,60202075,60204400,60206418,60207303,60207708,60211205,	644.428	655.186	0.595	0	0	0.312161	0.0590888
CNVR8161.1	allelic	0.0940229	0.787051	7.8e-18	7.8e-18	C22orf23	hypothetical protein LOC84645	0.881805	2.21766e-14	0.921303	22	37286106	37294853	0	36669478	36679549	36670127	36679102	7	36669478,36670369,36670994,36673233,36677412,36678999,36679301,	36670199,36670470,36671126,36673416,36677475,36679111,36679549,	616.628	607.219	8.747	0	0	0.00558097	0.00372758
CNVR8162.1	allelic	0.0940229	0.193868	2.75e-05	2.75e-05	APOBEC3G	apolipoprotein B mRNA editing enzyme, catalytic	1	0.0082202	0.921303	22	37374610	37380451	0	37802970	37813693	37803312	37813372	8	37802970,37804882,37806883,37807421,37809681,37812229,37812961,37813357,	37803329,37805036,37807178,37807536,37809835,37812518,37813077,37813693,	422.519	436.642	5.841	0	0	0.00558097	0.00372758	Atrazine degradation,
CNVR8164.1	allelic	5.83211e-06	0.315844	8.9e-06	8.9e-06	APOBEC3B	apolipoprotein B mRNA editing enzyme, catalytic	1	0.00316301	0.0071113	22	37685753	37722446	0	37708350	37718729	37708404	37718396	8	37708350,37710025,37711762,37712248,37715407,37717282,37717984,37718381,	37708421,37710182,37712042,37712363,37715561,37717577,37718100,37718729,	14.096	46.133	36.693	1	0	0.00971647	0.14322	Atrazine degradation,
CNVR8165.1	allelic	0.0940229	0.616597	1.4e-05	1.4e-05	TNRC6B	trinucleotide repeat containing 6B isoform 2	1	0.00461598	0.921303	22	37756649	37773866	0	38770766	39061758	38851767	39049191	24	38770766,38843004,38851721,38882064,38971964,38977128,38987781,38996071,38999374,39003026,39003948,39005944,39011594,39026404,39026859,39027099,39034461,39036766,39038454,39038851,39041232,39041891,39047039,39048803,	38770948,38843078,38851812,38882132,38972052,38977150,38988123,38996230,38999550,39003101,39003994,39006093,39011720,39026536,39026955,39027283,39034599,39036943,39038601,39038947,39041457,39041962,39047179,39061758,	996.9	1168.22	17.217	0	0	0.00141589	0.00562934
CNVR8266.1	dosage	3.61266e-09	0.101469	2.24e-08	2.24e-08	HDHD1A	haloacid dehalogenase-like hydrolase domain	1	1.78322e-05	9.63581e-06	23	7632203	7633589	0	6976960	7076231	6978336	7076154	4	6976960,7005260,7033660,7076093,	6978513,7005490,7033879,7076231,	655.243	604.914	1.386	0	0	0.00415542	0.000365733
CNVR8266.1	dosage	2.00146e-10	5.66271e-06	3.86e-08	3.86e-08	PNPLA4	patatin-like phospholipase domain containing 4	1	2.76565e-05	1.19087e-06	23	7632203	7633589	0	7826803	7855475	7828726	7854160	7	7826803,7830029,7840068,7849753,7850044,7853980,7855326,	7828858,7830182,7840134,7849889,7850139,7854173,7855475,	193.214	209.629	1.386	0	0	0.00415542	0.000365733
CNVR8324.1	dosage	5.67521e-06	0.0463524	1.54e-05	1.54e-05	UBA1	ubiquitin-activating enzyme E1	1	0.00497881	0.00696043	23	47747588	47905345	0	46935142	46959471	46943145	46959272	26	46935142,46943145,46943390,46943551,46943822,46945236,46945618,46945820,46946498,46946700,46946980,46947285,46947476,46947883,46950290,46950590,46953965,46954270,46955184,46955378,46956766,46957113,46957332,46958669,46958879,46959136,	46935293,46943262,46943449,46943720,46943957,46945343,46945709,46945953,46946596,46946847,46947157,46947390,46947557,46948039,46950456,46950787,46954030,46954466,46955259,46955568,46956855,46957206,46957524,46958771,46958980,46959471,	812.446	721.403	157.757	2	0	0.00305258	8.29627e-05	Downregulated of MTA-3 in ER-negative Breast Tumors,Gap junction,Parkinson's disease,Ubiquitin mediated proteolysis,
CNVR8324.2	allelic	NA	0.0563448	7e-05	2.46e-05	UBA1	ubiquitin-activating enzyme E1	1	0.017206	NA	23	47851296	48186709	0	46935142	46959471	46943145	46959272	26	46935142,46943145,46943390,46943551,46943822,46945236,46945618,46945820,46946498,46946700,46946980,46947285,46947476,46947883,46950290,46950590,46953965,46954270,46955184,46955378,46956766,46957113,46957332,46958669,46958879,46959136,	46935293,46943262,46943449,46943720,46943957,46945343,46945709,46945953,46946596,46946847,46947157,46947390,46947557,46948039,46950456,46950787,46954030,46954466,46955259,46955568,46956855,46957206,46957524,46958771,46958980,46959471,	916.154	736.283	335.413	0	0	0.00181307	0.000343116	Downregulated of MTA-3 in ER-negative Breast Tumors,Gap junction,Parkinson's disease,Ubiquitin mediated proteolysis,
CNVR8324_full	dosage	5.67521e-06	0.0463524	1.54e-05	1.54e-05	UBA1	ubiquitin-activating enzyme E1	1	0.00497881	0.00696043	23	47747588	48186709	0	46935142	46959471	46943145	46959272	26	46935142,46943145,46943390,46943551,46943822,46945236,46945618,46945820,46946498,46946700,46946980,46947285,46947476,46947883,46950290,46950590,46953965,46954270,46955184,46955378,46956766,46957113,46957332,46958669,46958879,46959136,	46935293,46943262,46943449,46943720,46943957,46945343,46945709,46945953,46946596,46946847,46947157,46947390,46947557,46948039,46950456,46950787,46954030,46954466,46955259,46955568,46956855,46957206,46957524,46958771,46958980,46959471,	812.446	580.721	439.121	0	0	0.00435164	0.000187336	Downregulated of MTA-3 in ER-negative Breast Tumors,Gap junction,Parkinson's disease,Ubiquitin mediated proteolysis,
CNVR8374_full	dosage	2.60345e-09	9.08208e-11	1.85e-07	1.85e-07	TSIX	Homo sapiens XIST antisense RNA (non-protein coding) (TSIX), non-coding RNA.	1	0.00010592	8.29795e-06	23	72730219	72747553	0	72928764	72965791	72965791	72965791	1	72928764,	72965791,	181.211	225.726	17.334	0	0	0.0184539	0.000115845
CNVR8374_full	dosage	1.95909e-09	1.15721e-11	2.15e-07	2.15e-07	XIST	Homo sapiens cDNA: FLJ21545 fis, clone COL06195.	1	0.000119933	7.13207e-06	23	72730219	72747553	0	72957219	72989313	72989313	72989313	6	72957219,72965627,72967625,72969797,72973999,72977941,	72964544,72965791,72967834,72969934,72974063,72989313,	209.666	251.714	17.334	0	0	0.0184539	0.000115845
CNVR8375.1	dosage	3.66595e-09	7.25605e-11	2.83e-07	2.83e-07	TSIX	Homo sapiens XIST antisense RNA (non-protein coding) (TSIX), non-coding RNA.	1	0.000149178	9.69442e-06	23	73082456	73086400	0	72928764	72965791	72965791	72965791	1	72928764,	72965791,	153.692	133.207	3.944	1	0	0.0173223	2.79419e-05
CNVR8375.1	dosage	1.91185e-09	8.33692e-12	1.79e-07	1.79e-07	XIST	Homo sapiens cDNA: FLJ21545 fis, clone COL06195.	1	0.000103028	7.0334e-06	23	73082456	73086400	0	72957219	72989313	72989313	72989313	6	72957219,72965627,72967625,72969797,72973999,72977941,	72964544,72965791,72967834,72969934,72974063,72989313,	125.237	107.218	3.944	1	0	0.0173223	2.79419e-05
CNVR8413.1	dosage	0.0014362	0.423613	0.000506	0.000506	ALG13	asparagine-linked glycosylation 13 homolog	1	0.0818377	0.473271	23	109825284	109828857	0	110811001	110820279	110811102	110817885	4	110811001,110812015,110814848,110817770,	110811183,110812178,110814987,110820279,	982.144	992.143	3.573	0	0	0.00943301	0.000257884
CNVR8494.1	allelic	0.000127503	0.143439	0.000192	0.000192	PLXNA3	plexin A3	1	0.0391176	0.103485	23	153514425	153528579	0	153339816	153355178	153341717	153354222	33	153339816,153341690,153342632,153343661,153344927,153345126,153345487,153345693,153345938,153346290,153346554,153346960,153347193,153347471,153347686,153347912,153348159,153348593,153348768,153349081,153349303,153349618,153349839,153350199,153350359,15335	153339962,153342311,153343172,153343844,153345056,153345227,153345611,153345850,153346038,153346405,153346755,153347057,153347384,153347617,153347807,153348049,153348330,153348687,153349008,153349225,153349538,153349761,153350096,153350266,153350506,15335	174.609	159.851	14.154	0	0	0.00292677	1.32833e-05	Axon guidance,
CNVR8495.1	allelic	4.43541e-05	0.0942534	7.57e-05	7.57e-05	PLXNA3	plexin A3	1	0.0181739	0.0422251	23	153953046	154098786	0	153339816	153355178	153341717	153354222	33	153339816,153341690,153342632,153343661,153344927,153345126,153345487,153345693,153345938,153346290,153346554,153346960,153347193,153347471,153347686,153347912,153348159,153348593,153348768,153349081,153349303,153349618,153349839,153350199,153350359,15335	153339962,153342311,153343172,153343844,153345056,153345227,153345611,153345850,153346038,153346405,153346755,153347057,153347384,153347617,153347807,153348049,153348330,153348687,153349008,153349225,153349538,153349761,153350096,153350266,153350506,15335	613.23	532.679	145.74	0	0	0.00311652	0.000257884	Axon guidance,
CNVR89.1	allelic	0.0940229	0.169797	0.000221	0.000221	NECAP2	NECAP endocytosis associated 2 isoform 1	1	0.04372	0.921303	1	15882131	15883977	0	16639753	16659169	16639843	16657972	8	16639753,16642713,16646951,16647141,16648174,16650919,16654899,16657923,	16639935,16642814,16647056,16647223,16648283,16651097,16654975,16659169,	755.776	768.253	1.846	0	0	0.00280786	0.00187366

## Sheet: YRI69.Expression_10%
ID	test	wilc-pval	shapirotest-pval	dosage-pval	allelic-pval	gene symbol	gene name	fdrqval.al	fdrqval.do	fdrqval.wilc	chr	from	to	strand	txStart	txEnd	cdsStart	cdsEnd	exonCount	exonStarts	exonEnds	DistCNVGene.Kb	DistCNVGeneCenters.Kb	CNVSize.Kb	Nu of enhancers	Nu of AR	Fsta(YRI-CEU)	Fst(YRI-ASN)	pathway
CNVR116_full	dosage	NA	0.943242	8.44e-06	0.000152	RHD	Rh blood group D antigen isoform 2	0.133394	0.0175282	NA	1	25457812	25537782	0	25471567	25529523	25471625	25528002	7	25471567,25483650,25489718,25500023,25500597,25502399,25527975,	25471773,25483837,25489869,25500171,25500764,25502537,25529523,	13.755	82.718	79.97	0	0	0.11042	0.0347522
CNVR1307.1	dosage	NA	0.900439	2.8e-05	1.82e-05	TBC1D5	TBC1 domain family, member 5 isoform b	0.0296804	0.0445981	NA	3	16214126	16216320	0	17173658	17757403	17177458	17525066	22	17173658,17183262,17184244,17201604,17230702,17254658,17275001,17308390,17324487,17388570,17390966,17391124,17393020,17400408,17419676,17421189,17421367,17422913,17444945,17524969,17640344,17755838,	17177752,17183424,17184324,17201704,17230866,17254915,17275087,17308497,17324630,17388743,17391036,17391175,17393109,17400511,17419744,17421264,17421457,17423022,17445015,17525101,17640409,17757403,	957.338	1252.5	2.194	0	0	0.0122237	0.000522178
CNVR1953.1	dosage	NA	0.992598	1.18e-10	1.46e-07	UGT2B17	UDP glucuronosyltransferase 2 family,	0.000488859	6.63358e-07	NA	4	69054922	69225094	0	69085497	69116840	69085937	69116797	6	69085497,69098989,69100136,69108849,69113884,69116073,	69086217,69099209,69100224,69108981,69114033,69116840,	30.575	131.333	170.172	0	0	0.0669469	0.275726	Androgen and estrogen metabolism,Metabolism of xenobiotics by cytochrome P450,Pentose and glucuronate interconversions,Porphyrin and chlorophyll metabolism,Starch and sucrose metabolism,
CNVR1953.2	dosage	NA	0.998408	2.91e-10	2.54e-07	UGT2B17	UDP glucuronosyltransferase 2 family,	0.000765433	1.43142e-06	NA	4	69131617	69162697	0	69085497	69116840	69085937	69116797	6	69085497,69098989,69100136,69108849,69113884,69116073,	69086217,69099209,69100224,69108981,69114033,69116840,	46.12	14.9085	31.08	0	0	0.0266922	0.277802	Androgen and estrogen metabolism,Metabolism of xenobiotics by cytochrome P450,Pentose and glucuronate interconversions,Porphyrin and chlorophyll metabolism,Starch and sucrose metabolism,
CNVR1969.1	dosage	NA	0.775988	0.000374	2.45e-05	NAAA	Homo sapiens NAAA mRNA for N-acylethanolamine-hydrolyzing acid amidase, complete cds.	0.0351577	0.245293	NA	4	77167593	77168071	0	77053832	77081190	77055080	77081126	11	77053832,77055044,77058937,77060085,77060914,77061127,77065911,77071390,77076285,77080177,77080920,	77054515,77055162,77058966,77060152,77060977,77061300,77065988,77071481,77076412,77080342,77081190,	113.761	99.843	0.478	0	0	0.0452	0.115109	Caprolactam degradation,Nicotinate and nicotinamide metabolism,Pantothenate and CoA biosynthesis,
CNVR2841.9	dosage	NA	0.237789	8.02e-05	0.0122	CCHCR1	coiled-coil alpha-helical rod protein 1 isoform	0.414482	0.0932065	NA	6	31395810	31397416	0	31218194	31233545	31218347	31233356	18	31218194,31218718,31219017,31220442,31220640,31220921,31221203,31221451,31224160,31224373,31225821,31226210,31226480,31226714,31230251,31232486,31232778,31233140,	31218472,31218890,31219169,31220544,31220829,31221058,31221249,31221564,31224267,31224484,31225971,31226321,31226616,31226878,31230555,31232700,31232845,31233545,	177.616	169.137	1.606	0	0	0.0225401	0.0329208
CNVR2845.21	allelic	NA	0.970013	1.36e-08	1.7e-09	HLA-DRB5	major histocompatibility complex, class II, DR	8.53829e-06	4.28457e-05	NA	6	32519885	32887814	0	32593131	32605984	32593493	32605979	6	32593131,32593808,32594310,32595124,32597659,32605879,	32593507,32593832,32594421,32595406,32597929,32605984,	73.246	263.637	367.929	15	0	0.00152817	0.000492676
CNVR299.4	dosage	NA	0.917792	2.49e-23	1.81e-21	GSTM1	glutathione S-transferase mu 1 isoform 1	5.45446e-17	9.79859e-19	NA	1	110016535	110046454	0	110031940	110037889	110032018	110037440	8	110031940,110032314,110032817,110033192,110033369,110034415,110034598,110037350,	110032054,110032390,110032882,110033274,110033470,110034511,110034709,110037889,	14.514	33.339	29.919	0	0	0.0817595	0.0431969	Glutathione metabolism,Metabolism of xenobiotics by cytochrome P450,
CNVR299.4	dosage	NA	0.622448	9.3e-05	1.61e-05	GSTM5	glutathione S-transferase mu 5	0.0275066	0.102038	NA	1	110016535	110046454	0	110056386	110062411	110056457	110061571	8	110056386,110056762,110057263,110057628,110057805,110059091,110059274,110061481,	110056493,110056838,110057328,110057710,110057906,110059187,110059385,110062411,	9.932	57.823	29.919	0	0	0.0817595	0.0431969	Glutathione metabolism,Metabolism of xenobiotics by cytochrome P450,
CNVR2995.1	dosage	NA	0.74654	2.9e-05	0.0137	PM20D2	aminoacylase 1-like 2	0.415762	0.045648	NA	6	89898669	89903662	0	89912487	89932003	89912582	89928701	7	89912487,89915702,89919480,89921185,89924762,89928220,89928546,	89913047,89915851,89919623,89921340,89924898,89928328,89932003,	8.825	26.0725	4.993	0	0	0.13047	0.091551
CNVR299_full	dosage	NA	0.953164	5.66e-08	0.000558	GSTM1	glutathione S-transferase mu 1 isoform 1	0.261241	0.000148487	NA	1	109988369	110060631	0	110031940	110037889	110032018	110037440	8	110031940,110032314,110032817,110033192,110033369,110034415,110034598,110037350,	110032054,110032390,110032882,110033274,110033470,110034511,110034709,110037889,	28.691	82.6765	72.262	0	0	0.0228924	0.0388154	Glutathione metabolism,Metabolism of xenobiotics by cytochrome P450,
CNVR3353.1	allelic	5.52454e-05	0.979782	3.7e-05	3.7e-05	AMPH	amphiphysin isoform 1	0.0499828	0.0544526	0.558814	7	38251784	38277712	0	38389829	38637545	38390943	38637476	20	38389829,38395929,38397873,38400129,38428545,38433078,38435966,38438313,38442396,38467407,38469099,38471591,38472297,38481455,38482986,38497174,38500557,38509774,38541055,38637407,	38391051,38396031,38398143,38400339,38428602,38433111,38435990,38438337,38442513,38467536,38469238,38471674,38472373,38481541,38483094,38497270,38500652,38509829,38541136,38637545,	112.117	274.867	25.928	0	0	0.0405753	0.0481565
CNVR3427.3	dosage	NA	0.962231	6.05e-05	0.0013	ZNF117	zinc finger protein 117	0.335413	0.0773646	NA	7	64354006	64359878	0	64072264	64088849	64075931	64079233	4	64072264,64079199,64079796,64087759,	64077349,64079295,64079929,64088849,	281.742	270.514	5.872	0	0	0.112092	0.0179793
CNVR3485.1	dosage	NA	0.964204	4.12e-05	0.00011	STEAP2	six transmembrane epithelial antigen of the	0.1107	0.0586316	NA	7	89648395	89650524	0	89679109	89704928	89692332	89699874	6	89679109,89679525,89692299,89694220,89697121,89699586,	89679184,89679586,89692824,89694748,89697286,89704928,	28.585	44.688	2.129	0	0	0.00418061	0.0418489
CNVR369.1	dosage	NA	0.797243	2.47e-05	0.000215	GBA	GBA protein.	0.161449	0.040949	NA	1	153447113	153487867	0	153470862	153477693	153471409	153477527	11	153470862,153471609,153472095,153472659,153473755,153474548,153474931,153476030,153476300,153477044,153477500,	153471515,153471726,153472259,153472884,153473993,153474721,153475065,153476177,153476492,153477132,153477693,	17.005	47.5415	40.754	13	1	0.0494434	0.0338785	Cyanoamino acid metabolism,Glycan structures - degradation,Sphingolipid metabolism,Starch and sucrose metabolism,Stilbene, coumarine and lignin biosynthesis,
CNVR404.1	dosage	NA	0.763171	8e-05	0.0898	SNORD76	Homo sapiens small nucleolar RNA, C/D box 76 (SNORD76), non-coding RNA.	0.588639	0.0930602	NA	1	173063237	173068473	0	172102395	172102476	172102476	172102476	1	172102395,	172102476,	960.842	958.183	5.236	0	0	0.000465336	0.0682646
CNVR5676.1	dosage	0.000506404	0.98965	8.5e-05	8.5e-05	FAM109A	hypothetical protein LOC144717	0.093727	0.0966384	0.770756	12	110431167	110431635	0	110282865	110291308	110284864	110285614	3	110282865,110288299,110291098,	110285650,110288444,110291308,	148.302	143.846	0.468	0	0	0.055804	0.039501
CNVR5676.1	dosage	0.000119337	0.978894	1.86e-05	1.86e-05	SH2B3	SH2B adaptor protein 3	0.0300722	0.0333548	0.669853	12	110431167	110431635	0	110328134	110373809	110340332	110370489	8	110328134,110340305,110368939,110369128,110369311,110369516,110369842,110370169,	110328464,110341064,110369041,110369220,110369406,110369731,110370014,110373809,	103.033	79.9615	0.468	0	0	0.055804	0.039501
CNVR6513.1	allelic	0.000507498	0.980978	5.86e-05	5.86e-05	SLCO3A1	solute carrier organic anion transporter family,	0.0718806	0.0756671	0.770833	15	89782788	89784409	0	90197941	90510141	90198142	90507369	10	90197941,90260226,90439114,90448512,90464698,90470294,90472584,90491217,90495183,90506989,	90198322,90260692,90439213,90448776,90464863,90470493,90472723,90491393,90495248,90510141,	413.532	572.063	1.621	0	0	0.222127	0.117797
CNVR6764.3	dosage	NA	0.870252	2.31e-14	1.04e-11	PDPR	pyruvate dehydrogenase phosphatase regulatory	7.83514e-08	2.27256e-10	NA	16	68702855	68754003	0	68705029	68752685	68711896	68748283	19	68705029,68706224,68711864,68718663,68720187,68720362,68721826,68722705,68723554,68727597,68730302,68733637,68733956,68734913,68735824,68737537,68739867,68744794,68747878,	68705844,68706334,68712123,68718797,68720269,68720526,68721948,68722823,68723704,68727790,68730427,68733793,68734090,68735062,68735937,68737632,68739957,68744977,68752685,	2.174	51.576	51.148	3	0	7.12596e-05	0.0239799
CNVR6764.4	dosage	NA	0.977842	2.98e-15	4.45e-12	PDPR	pyruvate dehydrogenase phosphatase regulatory	4.47005e-08	3.90894e-11	NA	16	68748870	68754003	0	68705029	68752685	68711896	68748283	19	68705029,68706224,68711864,68718663,68720187,68720362,68721826,68722705,68723554,68727597,68730302,68733637,68733956,68734913,68735824,68737537,68739867,68744794,68747878,	68705844,68706334,68712123,68718797,68720269,68720526,68721948,68722823,68723704,68727790,68730427,68733793,68734090,68735062,68735937,68737632,68739957,68744977,68752685,	43.841	17.4465	5.133	2	0	0.00407016	0.0304885
CNVR708.1	allelic	NA	0.858899	0.619	7.85e-05	RHOB	ras homolog gene family, member B	0.0887684	0.979956	NA	2	19631016	19634043	0	20510315	20512682	20510707	20511298	1	20510315,	20512682,	876.272	881.996	3.027	0	0	0.00642106	0.0399578
CNVR7280.1	allelic	NA	0.984966	1.62e-05	2.01e-06	TAF4B	TAF4b RNA polymerase II, TATA box binding	0.00504764	0.0300155	NA	18	22001856	22005785	0	22060406	22225647	22060895	22223974	15	22060406,22099131,22101477,22108624,22108892,22115932,22119843,22126207,22127387,22149190,22155031,22160976,22169136,22191651,22223806,	22061238,22099277,22101585,22108786,22109015,22116022,22120461,22126343,22127493,22149360,22155162,22161102,22169193,22191756,22225647,	54.621	143.135	3.929	0	0	0.333655	0.160019	Basal transcription factors,
CNVR7465.2	allelic	9.952e-06	0.993821	8.58e-06	8.58e-06	BSG	basigin isoform 2 precursor	0.0176742	0.0177704	0.232382	19	516631	520307	0	523536	534493	523634	533577	9	523536,528773,530499,531378,531645,532314,533305,533513,533749,	523701,529121,530656,531461,531782,532591,533330,533582,534493,	3.229	14.2215	3.676	0	0	0.0169273	0.00522789
CNVR7531.1	dosage	NA	0.425105	1.12e-08	0.00962	OR7D2	olfactory receptor, family 7, subfamily D,	0.41138	3.67869e-05	NA	19	9135034	9145376	0	9157269	9160493	9157457	9158396	1	9157269,	9160493,	11.893	29.018	10.342	0	0	0.00462279	0.000350119
CNVR7532.1	allelic	0.000391475	0.939168	2.14e-05	2.14e-05	ZNF846	Homo sapiens cDNA FLJ40333 fis, clone TESTI2031809, moderately similar to Zinc finger protein 595.	0.0326372	0.0369891	0.760388	19	9724461	9732586	0	9729150	9740410	9729150	9736626	6	9729150,9731535,9733757,9734957,9736611,9739964,	9730440,9731618,9733844,9735084,9736711,9740410,	3.436	14.3815	8.125	0	0	0.0524927	0.0357143
CNVR7575_full	dosage	NA	0.982132	0.000123	1.78e-05	ZNF43	zinc finger protein 43	0.0292817	0.120624	NA	19	21540540	21558083	0	21779591	21810810	21782248	21810680	4	21779591,21792529,21793736,21810677,	21784449,21792628,21793863,21810810,	221.508	263.432	17.543	0	0	0.0130714	0.000153097
CNVR7689.1	dosage	NA	0.986335	2.07e-08	0.00182	FLJ26850	Homo sapiens cDNA FLJ26850 fis, clone PRS07964.	0.357205	5.81844e-05	NA	19	55199999	55201064	0	55245748	55261861	55261861	55261861	3	55245748,55256868,55261143,	55246263,55257068,55261861,	44.684	54.338	1.065	1	0	0.243244	0.177011
CNVR7690.1	dosage	NA	0.986335	2.07e-08	0.00182	FLJ26850	Homo sapiens cDNA FLJ26850 fis, clone PRS07964.	0.357205	5.81844e-05	NA	19	55246629	55253468	0	55245748	55261861	55261861	55261861	3	55245748,55256868,55261143,	55246263,55257068,55261861,	0.881	10.595	6.839	0	0	0.239904	0.172914
CNVR7702.1	dosage	NA	0.997659	9.44e-05	2.21e-05	SIGLEC14	sialic acid binding Ig-like lectin 14	0.0332336	0.102945	NA	19	56823616	56842035	0	56837617	56841944	56838419	56841824	7	56837617,56838601,56838843,56840541,56840846,56841321,56841787,	56838462,56838737,56839101,56840595,56841125,56841705,56841944,	4.418	25.374	18.419	0	0	0.0195332	0.0606251
CNVR7702.1	dosage	NA	0.995408	3.19e-11	5.07e-08	SIGLEC5	sialic acid binding Ig-like lectin 5	0.000190981	2.0922e-07	NA	19	56823616	56842035	0	56806593	56825539	56807295	56825400	9	56806593,56821096,56822213,56822526,56822898,56824102,56824422,56824897,56825363,	56807487,56821178,56822313,56822811,56823156,56824141,56824701,56825281,56825539,	17.023	1.6595	18.419	0	0	0.0195332	0.0606251
CNVR7726.1	dosage	NA	0.549933	4.28e-05	0.00015	NLRP2	NLR family, pyrin domain containing 2	0.132446	0.060152	NA	19	60168046	60169697	0	60169582	60204317	60173195	60204078	13	60169582,60173178,60177679,60180931,60184796,60185341,60188226,60189330,60193201,60193681,60197448,60200496,60203939,	60169647,60173475,60177724,60181003,60184862,60186908,60188397,60189495,60193372,60193852,60197619,60200667,60204317,	0.115	19.729	1.651	0	0	0.0028602	0.00146595
CNVR8114.13	dosage	NA	0.381291	1.22e-16	5.27e-16	GSTT1	glutathione S-transferase theta 1	7.94061e-12	2.40046e-12	NA	22	22604694	22723721	0	22706138	22714284	22706422	22714231	5	22706138,22706821,22709360,22711699,22714119,	22706617,22706998,22709511,22711787,22714284,	17.583	165.03	119.027	1	1	0.0453093	0.00527733	Glutathione metabolism,Metabolism of xenobiotics by cytochrome P450,
CNVR8120.1	dosage	NA	0.988287	5.25e-06	1.11e-05	LRP5L	low density lipoprotein receptor-related protein	0.0213907	0.011626	NA	22	23949034	24258990	0	24077385	24088524	24077765	24086059	4	24077385,24080562,24083221,24085793,	24077869,24080779,24083393,24088524,	128.351	288.899	309.956	25	0	0.00015078	0.00525215
CNVR8171_full	dosage	NA	0.417405	1.39e-12	1.08e-09	RRP7A	ribosomal RNA processing 7 homolog A	6.18028e-06	1.09398e-08	NA	22	41209145	41335158	0	41238513	41245752	41238859	41245736	7	41238513,41240055,41240631,41241100,41241960,41243954,41245663,	41238945,41240254,41240729,41241218,41242086,41244097,41245752,	29.368	95.994	126.013	0	0	0.0166549	0.000528237
CNVR8171_full	dosage	NA	0.807162	4.57e-07	0.000166	SERHL	serine hydrolase-like	0.139721	0.00112398	NA	22	41209145	41335158	0	41226528	41238509	41238509	41238509	11	41226528,41227574,41227868,41228300,41228698,41229148,41230982,41234977,41236580,41237765,41238067,	41226642,41227724,41227982,41228342,41228718,41229223,41231092,41235060,41236674,41237877,41238509,	17.383	86.38	126.013	0	0	0.0166549	0.000528237
CNVR995.1	dosage	NA	0.229134	6.18e-10	8.27e-09	FAM128A	hypothetical protein LOC653784	3.56025e-05	2.70215e-06	NA	2	131938233	131941074	0	131958002	131966534	131958103	131966419	3	131958002,131965918,131966249,	131958261,131966067,131966534,	16.928	25.4555	2.841	0	0	0.389366	0.366206
